# Supplementary material for: The Venom of Vipera ammodytes ammodytes: Proteomics, Neurotoxic Effect and Neutralization by Antivenom
Source: Vet Sci. 2024 Nov 28;11(12):605. doi: 10.3390/vetsci11120605 (PMC11680118; doi:10.3390/vetsci11120605)
Supplement: Supplementary file 1 [file vetsci-11-00605-s001.zip]

Archive with 15 entries (15 files):
- Figure_S1_TIC_.jpg
- Figure_S2_NPD contractions under the influence of venom+antivenom=1_2.tif
- Figure_S3_NPD contractions under the influence of venom+antivenom=1_10.tif
- Figure_S4_NPD contractions under the influence of a mixture of venom and antivenom in a ratio of 1_20 (ww).tif
- Table_S10_Bioinformatics_for_a_Total_of_159_identified_proteins.xlsx
- Table_S1_Master_proteins_fractions_0.xlsx
- Table_S2_Venom_Vaa_identified_proteins_Serpentes_DB.xlsx
- Table_S3_Venom_Vaa_identified_proteins_Vipera_DB.xlsx
- Table_S4_Venom_Vaa_identified_proteins_Vipera_ammodytes_DB.xlsx
- Table_S5_Protein_groups_fraction_0_all_DB.xlsx
- Table_S6_Serpentes_DB_protein_groups.xlsx
- Table_S7_Vipera_DB_protein_groups.xlsx
- Table_S8_Vipera_ammodytes_DB_protein_groups.xlsx
- Table_S9_Protein_groups_all_DB.xlsx
- Titles of Supplements.pdf
