# Supplementary material for: The Venom of Vipera ammodytes ammodytes: Proteomics, Neurotoxic Effect and Neutralization by Antivenom
Source: Vet Sci. 2024 Nov 28;11(12):605. doi: 10.3390/vetsci11120605 (PMC11680118; doi:10.3390/vetsci11120605)
Supplement: Supplementary file 1 [file vetsci-11-00605-s001.zip › Table_S10_Bioinformatics_for_a_Total_of_159_identified_proteins.xlsx]

## Sheet: Sheet1
Protein accession number	Description	Alternative names	Organism name	Cellular component	Molecular function	Biological process	Function in detail
P67863	Snake venom vascular endothelial growth factor toxin vammin OS=Vipera ammodytes ammodytes OX=8705 PE=1 SV=2	VEGF-F	Vipera ammodytes ammodytes (Western sand viper)	Extracellular region, membrane, secreted	Growth factor activity, toxin activity	Negative regulation of blood pressure in another organism	Snake venom VEGFs may contribute to venom dispersion and prey subjugation by inducing vascular permeability and hypotension. The hypotension is mediated by nitric oxide (NO), which is produced by VEGF-activated endothelium NO synthase
A0A6B7FMR5	Disintegrin-like/cysteine-rich protein MPIII-3 OS=Vipera ammodytes ammodytes OX=8705 PE=1 SV=1	Metalloproteinase-like protein of class P-III MPIII-3	Vipera ammodytes ammodytes (Western sand viper)	Extracellular region, secreted	Metal ion binding, toxin activity	Abolishes platelet aggregation	Abolishes platelet aggregation induced by collagen, ADP (IC50=292 nM) and arachidonic-acid. The inhibition of collagen-induced platelet aggregation may be due to its ability to bind collagen and block the binding site on collagen for platelets and/or to its ability to bind to the platelet alpha-2/beta-1 collagen receptor (ITGA2/ITGB1) to block its interaction with collagen and hence prevent plate…
A0A1I9KNP0	Vaa serine proteinase homolog 1 OS=Vipera ammodytes ammodytes OX=8705 PE=1 SV=1	Enzymatically inactive serine proteinase-like protein SPH-1, Snake venom serine protease homolog	Vipera ammodytes ammodytes (Western sand viper)	Extreacellular region, secreted	Blood coagulation cascade inhibiting toxin, Hemostasis impairing toxin, serine-type endopeptidase activity, toxin activity	Proteolysis	Member of the serine protease family that has strong anticoagulant activity and lacks enzymatic activity. It inhibits activities of three blood coagulation complexes:
P0C6A5	Disintegrin VA6 OS=Vipera ammodytes ammodytes OX=8705 PE=1 SV=1		Vipera ammodytes ammodytes (Western sand viper)	Extracellular region, secreted	Toxin activity, Cell adhesion impairing toxin, Hemostasis impairing toxin, Platelet aggregation inhibiting toxin	Inhibitor of platelet aggregation	Poor inhibitor of platelet aggregation.
V5TBK6	Zinc metalloproteinase-disintegrin-like protein H4 subunit A OS=Vipera ammodytes ammodytes OX=8705 PE=1 SV=1	Metalloproteinase H4-A, Hemorrhagin 4 subunit A, P-III metalloproteinase H4 subunit A, Snake venom metalloproteinase	Vipera ammodytes ammodytes (Western sand viper)	Extracellular region, secreted	Metal ion binding, metalloendopeptidase activity, Fibrinogenolytic toxin, Hemorrhagic toxin, Hemostasis impairing toxin, toxin activity	Proteolysis	Zinc metalloprotease that has fibrinogenolytic and hemorrhagic activities. Hydrolyzes plasma proteins involved in blood coagulation in vitro. It slightly shortens prothrombin time and significantly prolongs thrombin time.
A0A0B4U9L8	Zinc metalloproteinase-disintegrin-like protein F1 OS=Vipera ammodytes ammodytes OX=8705 PE=1 SV=1	Fibrinogenase 1, Metalloproteinase F1, P-IIIa metalloproteinase F1, Snake venom metalloproteinase	Vipera ammodytes ammodytes (Western sand viper)	Extracellular region, secreted	Metalloendopeptidase activity, metallopeptidase activity, toxin activity, zinc ion binding	Envenomation resulting in modulation of blood coagulation in another organism, envenomation resulting in modulation of process in another organism, proteolysis	Zinc metalloprotease that has fibrinogenolytic activity. Does not have hemorrhagic activity in rats. Hydrolyzes only partially and weakly isolated extracellular matrix (ECM) bovine fibronectin and basal membrane (BM) protein human collagen IV in vitro. Murine laminin is not hydrolyzed, neither isolated nor in a solubilized BM preparation. Hydrolyzes plasma proteins involved in blood coagulation i…
D8MIA2	Snake venom serine protease rhinocerase 4 (Fragment) OS=Bitis rhinoceros OX=715877 PE=1 SV=1	BG-RHIN4	Bitis rhinoceros (West African gaboon viper) (Vipera rhinoceros)	Extracellular region, secreted	Serine-type endopeptidase activity, Hemostasis impairing toxin, toxin activity	Proteolysis	Snake venom serine protease that may act in the hemostasis system of the prey.
P33589	Thrombin-like enzyme gyroxin analog OS=Lachesis muta muta OX=8753 PE=1 SV=1	Fibrinogen-clotting enzyme, Snake venom serine protease (SVSP), Venombin A	Lachesis muta muta (Bushmaster)	Extracellular region, secreted	Serine-type endopeptidase activity, Blood coagulation cascade activating toxin, Hemostasis impairing toxin, toxin activity	Proteolysis	Thrombin-like snake venom serine protease, that cleaves alpha-chain of fibrinogen (FGA) releases only fibrinopeptide A. Shows coagulant, esterase and amidase activities. Induces the barrel rotation syndrome in mice, which is manifested by gyroxin-like, rapid rolling motions. May also reversibly increase the permeability of the blood brain barrier (BBB) in mice.
P0C2D7	L-amino-acid oxidase (Fragment) OS=Vipera berus berus OX=31156 PE=1 SV=1	LAAO, LAO	Vipera berus berus (Common viper)	Extracellular region, secreted	L-glutamate oxidase activity, L-phenylalaine oxidase activity, Hemostasis impairing toxin, toxin activity	apoptotic process, defense response to bacterium, killing of cells of another organism, cytolysis, Hemolysis	Catalyzes an oxidative deamination of predominantly hydrophobic and aromatic L-amino acids, thus producing hydrogen peroxide that may contribute to the diverse toxic effects of this enzyme. Exhibits diverse biological activities, such as hemorrhage, hemolysis, edema, apoptosis of vascular endothelial cells or tumor cell lines, antibacterial and antiparasitic activities. n addition, this protein h…
Q3BK16	Disintegrin CV-11-alpha OS=Cerastes vipera OX=8698 PE=2 SV=1	CV11	Cerastes vipera (Sahara sand viper)	Extracellular region, secreted	Toxin activity, Cell adhesion impairing toxin, Hemostasis impairing toxin, Platelet aggregation inhibiting toxin	inhibits platelet aggregation	Inhibits ADP-induced human platelet aggregation.
G8XQX1	L-amino-acid oxidase OS=Daboia russelii OX=8707 PE=1 SV=1	DrLAO, LAAO	Daboia russelii (Russel's viper) (Vipera russelii)	Extracellular region, secreted	flavin adenine dinucleotide binding, L-amino-acid oxidase activity, L-phenylalaine oxidase activity, toxin activity	envenomation resulting in induction of edema in another organism, envenomation resulting in negative regulation of platelet aggregation in another organism, killing of cells of another organism	Catalyzes an oxidative deamination of predominantly hydrophobic and aromatic L-amino acids, thus producing hydrogen peroxide that may contribute to the diverse toxic effects of this enzyme. Inhibits ADP- and collagen-induced platelet aggregation. In vivo, this enzyme induces a rapid, substantial and reversible increase in the paw volume of mice (edema). In addition, myofibrosis, and inflammatory …
P81743	Disintegrin EMF10B OS=Eristicophis macmahoni OX=110227 PE=1 SV=1	Eristocophin II, Platelet aggregation activation inhibitor	Eristicophis macmahoni (Leaf-nosed viper)	Extracellular region, secreted	Cell adhesion impairing toxin, Hemostasis impairing toxin, Platelet aggregation inhibiting toxin, toxin activity		Extremely potent and selective inhibitor of integrin alpha-5/beta-1 (ITGA5/ITGB1). Partially inhibits adhesion of cells expressing alpha-IIb/beta-3 (ITGA2B/ITGB3), alpha-V/beta-3 (ITGAV/ITGB3), and alpha-4/beta-1 (ITGA4/ITGB1) to appropriate ligands only at concentration higher than 500 nM. Weakly inhibits ADP-induced platelet aggregation.
P24293	Acidic phospholipase A2 PLA-1 OS=Eristicophis macmahoni OX=110227 PE=1 SV=1		Eristicophis macmahoni (Leaf-nosed viper)	Extracellular region, secreted	calcium ion binding, phospholipase A2 activity, hydrolase	arachidonic acid secretion, lipid catabolic process, phospholipid metabolic process, lipid degradation and metabolism	PLA2 catalyzes the calcium-dependent hydrolysis of the 2-acyl groups in 3-sn-phosphoglycerides.
Q6IWF1	Snake venom serine protease BthaTL OS=Bothrops alternatus OX=64174 PE=2 SV=1	SVSP	Bothrops alternatus (Urutu) (Rhinocerophis alternatus)	Extracellular region, secreted	serine-type endopeptidase activity, toxin activity, Hemostasis impairing toxin, Hydrolase, protease, serine protease	Proteolysis	Snake venom serine protease that may act in the hemostasis system of the prey.
P82981	Thrombin-like enzyme contortrixobin OS=Agkistrodon contortrix contortrix OX=8713 PE=1 SV=1	Fibrinogen-clotting enzyme, Snake venom serine protease (SVSP), Venombin A	Agkistrodon contortrix contortrix (Southern copperhead)	Extracellular region, secreted	serine-type endopeptidase activity, blood coagulation cascade activating toxin, hemostasis impairing toxin, hydrolase, protease, serine protease, toxin activity	Proteolysis	Thrombin-like snake venom serine protease that cleaves beta chain of fibrinogen (FGB), releasing fibrinopeptide B. Has a coagulant activity activating blood coagulation factors V (F5) and XIII (F13A1)
E5AJX2	Snake venom serine protease nikobin OS=Vipera berus nikolskii OX=1808362 GN=sp-VN PE=2 SV=1	SVSP	Vipera berus nikolskii (Nikolsky's adder) (Vipera nikolskii)	Extracellular region, secreted	serine-type endopeptidase activity, Hemostasis impairing toxin, hydrolase, protease, serine protease, toxin activity	Proteolysis	Snake venom serine protease that may act in the hemostasis system of the prey.
E0Y418	Serine protease VLSP-1 OS=Macrovipera lebetina OX=8709 PE=2 SV=1	Snake venom serine protease (SVSP)	Macrovipera lebetina (Levantine viper) (Vipera lebetina)	Extracellular region, secreted	serine-type endopeptidase activity, Hemostasis impairing toxin, hydrolase, protease, serine protease, toxin activity	Proteolysis	Snake venom serine protease that may act in the hemostasis system of the prey.
W8EFS0	Snake venom 5'-nucleotidase (Fragment) OS=Macrovipera lebetina OX=8709 PE=1 SV=1	Ecto-5'-nucleotidase	Macrovipera lebetina (Levantine viper) (Vipera lebetina)	Side of membrane	ADP phosphatase activity, GMP 5'-nucleotidase activity, metal ion binding, nucleotide binding, XMP 5'-nucleosidase activity, Hemostasis impairing toxin, Platelet aggregation inhibiting toxin, toxin activity	Nucleotide catabolic process	Hydrolyzes nucleotides into nucleosides. Inhibits ADP- and collagen-induced platelet aggregation. Snake venom 5'-nucleotidases are widely distributed among venomous snake taxa, but there is a lack of information about their biological activities. They have been shown to inhibit platelet aggregation. This effect may be due to the liberation of inhibitory AMP or adenosine by its action on ADP relea…
P0C6B0	Disintegrin VLO5B OS=Macrovipera lebetina obtusa OX=209528 PE=1 SV=1		Macrovipera lebetina obtusa (Levant blunt-nosed viper) (Vipera lebetina obtusa)	Extracellular region, secreted	Cell adhesion impairing toxin, Hemostasis impairing toxin, Platelet aggregation inhibiting toxin, toxin activity		Poor inhibitor of platelet aggregation.
P83254	Disintegrin lebein-1-beta OS=Macrovipera lebetina OX=8709 PE=1 SV=1		Macrovipera lebetina (Levantine viper) (Vipera lebetina)	Extracellular region, secreted	Cell adhesion impairing toxin, Hemostasis impairing toxin, Platelet aggregation inhibiting toxin, toxin activity	Cell adhesion, negative regulation of blood coagulation	Strongly inhibits ADP-induced platelet aggregation on human platelet-rich plasma. Also avidly binds to the laminin-binding beta-1 integrins
A5HUI5	Aminopeptidase A OS=Gloydius brevicaudus OX=259325 PE=1 SV=2	Glutamyl aminopeptidase	Gloydius brevicaudus (Korean slamosa snake) (Agkistrodon halys brevicaudus)	Plasma membrane	Aminopeptidase activity, metallopeptidase activity, zinc ion binding	Proteolysis	Venom protein that cleaves N-terminal acidic residues from peptides with high potency in presence of calcium. It may have several roles in venom including alteration of blood pressure by cleaving circulating angiotensin-2, general degradation of host tissue, increase of permeability to other venom components, and/or processing of other toxins in the venom.
Q4VM07	Zinc metalloproteinase-disintegrin-like VLAIP-B OS=Macrovipera lebetina OX=8709 PE=1 SV=1	Snake venom metalloproteinase (SVMP)	Macrovipera lebetina (Levantine viper) (Vipera lebetina)	Extracellular region, secreted	Metal ion binding, metalloendopeptidase activity, cell adhesion impairing toxin, Fibrinogenolytic toxin, Hemostasis impairing toxin, toxin activity	Apoptotic process, proteolysis	This metalloproteinase hydrolyzes azocasein, and insulin B-chain (at the '38-Ala-|-Leu-39' bond). Also hydrolyzes the Aalpha-chain (FGA) and more slowly the Bbeta-chain of fibrinogen (FGB), without affecting the gamma-chain. Cleaves alpha-chain of fibrinogen at '432-Lys-|-Leu-433' and '535-Pro-|-Met-536' bonds. Does not cleave fibrin. Inhibits endothelial cell adhesion to extracellular matrix pro…
P0DQQ4	Venom phosphodiesterase CdcPDE OS=Crotalus durissus collilineatus OX=221569 PE=1 SV=1	PDE	Crotalus durissus collilineatus (Brazilian rattlesnake)	Extracellular region, secreted	Hydrolase activity, metal ion binding, Hemostasis impairing toxin, Platelet aggregation inhibiting toxin, nucleic acid binding, toxin activity		Hydrolyzes ADP with high activity. Shows weak or no activity on 5'-AMP, 5'-GMP, 3'-AMP, ATP, cAMP, and cGMP. Is devoid of monophosphatase and proteinase activities. Inhibits ADP-induced platelet aggregation and is cytotoxic to human keratinocytes. Kinetic parameters indicated a higher affinity for the substrate bis(p-nitrophenyl) phosphate compared to others snake venom PDEs
Q696W1	Snaclec coagulation factor X-activating enzyme light chain 2 OS=Macrovipera lebetina OX=8709 GN=LC2 PE=1 SV=1	VL factor X activator light chain 2 (VLFXA light chain 2)	Macrovipera lebetina (Levantine viper) (Vipera lebetina)	Extracellular region, secreted	Metal ion binding, Blood coagulation cascade activating toxin, Hemostasis impairing toxin, toxin activity		Regulatory subunit of the blood coagulation factor X-activating enzyme. Activates coagulation factor X (F10) by cleaving the Arg-Ile bond at position 234, activates coagulation factor IX (F9) by cleaving the Arg-Val bond at position 226 and is also able to activate protein C (PROC). May serve as an exosite by which the enzyme recognizes and binds to the Gla domain of factor X (F10) in a calcium-d…
W8E7D1	Venom phosphodiesterase OS=Macrovipera lebetina OX=8709 PE=1 SV=1	PDE, VLPDE	Macrovipera lebetina (Levantine viper) (Vipera lebetina)	Extracellular region, secreted	ADP phosphatase activity, metal ion binding, nucleic acid binding, Hemostasis impairing toxin, Platelet aggregation inhibiting toxin, toxin activity		Hydrolyzes ADP with high activity. Shows weak or no activity on 5'-AMP, 5'-GMP, 3'-AMP, ATP, cAMP, and cGMP. Is devoid of monophosphatase and proteinase activities. Dose-dependently inhibits platelet aggregation induced by ADP (IC50=0.99 uM) and collagen (IC50=1.4 uM)
P25428	Venom nerve growth factor OS=Macrovipera lebetina OX=8709 PE=1 SV=2	v-NGF, vNGF	Macrovipera lebetina (Levantine viper) (Vipera lebetina)	Extracellular region, secreted	Growth factor activity, lipid binding, metalloendopeptidase inhibitor activity, Metalloenzyme inhibitor, toxin activity		Nerve growth factor is important for the development and maintenance of the sympathetic and sensory nervous systems. It stimulates division and differentiation of sympathetic and embryonic sensory neurons as well as basal forebrain cholinergic neurons in the brain. Its relevance in the snake venom is not clear. However, it has been shown to inhibit metalloproteinase-dependent proteolysis of plate…
Q98995	Zinc metalloproteinase/disintegrin OS=Macrovipera lebetina OX=8709 PE=1 SV=1	Fibrinolytic protease, Le-3 (Le3) , Lebetase II, Lebetase-2	Macrovipera lebetina (Levantine viper) (Vipera lebetina)	Extracellular region, secreted	Metal ion binding, metalloendopeptidase activity, Cell adhesion impairing toxin, Fibrinogenolytic toxin, Fibrinolytic toxin, Toxin activity	Proteolysis	Fibrinolytic and fibrinogenolytic metalloproteinase that hydrolyzes the Aalpha-chain and more slowly the Bbeta-chain of fibrin and fibrinogen. Its fibrinolytic activity is direct, without any plasminogen activation. Also hydrolyzes casein and B-chain of oxidized insulin. Inhibits ADP-induced and collagen-induced platelet aggregation. Shows low hemorrhagic activity. Cleaves the plasma proteinase i…
P0DJL4	Snaclec VP12 subunit A (Fragment) OS=Daboia palaestinae OX=1170828 PE=1 SV=1	Snaclec VP12 subunit A	Daboia palaestinae (Palestine viper) (Vipera palaestinae)	Extracellular region, secreted	Toxin activity		Inhibits integrin alpha-2/beta-1- (ITGA2/ITGB1) dependent melanoma metastasis.
A0A1I9KNN1	C-type lectin snaclec-3 OS=Vipera ammodytes ammodytes OX=8705 PE=2 SV=1		Vipera ammodytes ammodytes (Western sand viper)	Extracellular region, secreted	Carbohydrate binding
A0A1J0CZN0	Dis-2 OS=Vipera ammodytes ammodytes OX=8705 PE=2 SV=1		Vipera ammodytes ammodytes (Western sand viper)	Extracellular region, secreted	Toxin activity
A0A1I9KNR7	Disintegrin Dis-1 OS=Vipera ammodytes ammodytes OX=8705 PE=2 SV=1		Vipera ammodytes ammodytes (Western sand viper)	Extracellular region, secreted	Cell adhesion impairing toxin, toxin	integrin-mediated signaling pathway
A0A1J0CZM6	Snaclec-8 OS=Vipera ammodytes ammodytes OX=8705 PE=2 SV=1		Vipera ammodytes ammodytes (Western sand viper)	Extracellular region, secreted
A0A1S5QJK2	Kunitz/BPTI inhibitor-2 OS=Vipera ammodytes ammodytes OX=8705 PE=3 SV=1		Vipera ammodytes ammodytes (Western sand viper)	Extracellular region, secreted	serine-type endopeptidase inhibitor activity
A0A1J0CZM4	Snaclec-5 OS=Vipera ammodytes ammodytes OX=8705 PE=2 SV=1		Vipera ammodytes ammodytes (Western sand viper)	Extracellular region, secreted
A0A6B7FRF2	Amine oxidase OS=Vipera ammodytes ammodytes OX=8705 PE=2 SV=1		Vipera ammodytes ammodytes (Western sand viper)	Extracellular region, secreted	L-amino-acid oxidase activity	defense response to bacterium
A0A6B7FNN4	Metalloproteinase of class P-III MPIII-5 OS=Vipera ammodytes ammodytes OX=8705 PE=2 SV=1		Vipera ammodytes ammodytes (Western sand viper)	Extracellular region, secreted	Metal ion binding, metalloendopeptidase activity, toxin activity	Proteolysis
A0A6B7FPJ0	Serine proteinase SP-8 OS=Vipera ammodytes ammodytes OX=8705 PE=2 SV=1		Vipera ammodytes ammodytes (Western sand viper)	Extracellular region, secreted	Serine-type endopeptidase activity, Hemostasis impairing toxin	Proteolysis
A0A1S5QJJ1	Kunitz/BPTI inhibitor-3 OS=Vipera ammodytes ammodytes OX=8705 PE=3 SV=1		Vipera ammodytes ammodytes (Western sand viper)		Serine-type endopeptidase inhibitor activity	Hydrolase activity
A0A1I9KNP1	C-type lectin snaclec-4 OS=Vipera ammodytes ammodytes OX=8705 PE=2 SV=1		Vipera ammodytes ammodytes (Western sand viper)	Extracellular region, secreted	Carbohydrate binding, toxin activity
A0A1I9KNT0	Metalloproteinase of class P-II MPII-1 OS=Vipera ammodytes ammodytes OX=8705 PE=2 SV=1		Vipera ammodytes ammodytes (Western sand viper)	Extracellular region, secreted	Metal ion binding, metalloendopeptidase activity, toxin activity	Proteolysis
A0A1I9KNS1	Metalloproteinase of class P-II MPII-2 OS=Vipera ammodytes ammodytes OX=8705 PE=2 SV=1		Vipera ammodytes ammodytes (Western sand viper)	Extracellular region, secreted	Metal ion binding, metalloendopeptidase activity, toxin activity	Proteolysis
A0A1I9KNR8	Serine proteinase SP-4 OS=Vipera ammodytes ammodytes OX=8705 PE=2 SV=1		Vipera ammodytes ammodytes (Western sand viper)	Extracellular region, secreted	Serine-type endopeptidase activity, modulation of process of another organism, Hemostasis impairing toxin	Proteolysis
A0A1I9KNM0	Cysteine-rich secretory protein CRISP-1 OS=Vipera ammodytes ammodytes OX=8705 PE=2 SV=1		Vipera ammodytes ammodytes (Western sand viper)	Extracellular region	calcium channel regulator activity, Ion channel impairing toxin, neurotoxin
A0A1S5QJJ2	Kunitz/BPTI inhibitor-1 OS=Vipera ammodytes ammodytes OX=8705 PE=3 SV=1		Vipera ammodytes ammodytes (Western sand viper)		serine-type endopeptidase inhibitor activity
A0A1I9KNR6	Metalloproteinase of class P-III MPIII-1 OS=Vipera ammodytes ammodytes OX=8705 PE=2 SV=1		Vipera ammodytes ammodytes (Western sand viper)	Extracellular region	Metal ion biinding, Metalloendopeptidase activity, toxin activity	Proteolysis
A0A1I9KNP6	C-type lectin snaclec-1 OS=Vipera ammodytes ammodytes OX=8705 PE=2 SV=1		Vipera ammodytes ammodytes (Western sand viper)	Extracellular region, secreted	Carbohydrate binding
A0A6B7FMP6	C-type lectin-like Snaclec-9 OS=Vipera ammodytes ammodytes OX=8705 PE=2 SV=1		Vipera ammodytes ammodytes (Western sand viper)	Extracellular region, secreted	Carbohydrate binding
A0A1J0CZM7	Snaclec-7 OS=Vipera ammodytes ammodytes OX=8705 PE=2 SV=1		Vipera ammodytes ammodytes (Western sand viper)	Extracellular region, secreted	Carbohydrate binding
A0A1I9KNL5	Serine proteinase SP-2 OS=Vipera ammodytes ammodytes OX=8705 PE=2 SV=1		Vipera ammodytes ammodytes (Western sand viper)	Extracellular region	Serine-type endopeptidase activity, Hemostasis impairing toxin	Proteolysis
A0A1I9KNN4	Serine proteinase SP-3 OS=Vipera ammodytes ammodytes OX=8705 PE=2 SV=1		Vipera ammodytes ammodytes (Western sand viper)	Extracellular region, secreted	Metal ion binding, serine-type endopeptidase activity, Hemostasis impairing toxin	Digestion, Proteolysis
A0A1I9KNS3	Metalloproteinase of class P-II MPII-3 OS=Vipera ammodytes ammodytes OX=8705 PE=2 SV=1		Vipera ammodytes ammodytes (Western sand viper)	Extracellular region, secreted	Metal ion binding, metalloendopeptidase activity, toxin activity	Proteolysis
A0A6B7FMR4	Metalloproteinase of class P-III MPIII-4 OS=Vipera ammodytes ammodytes OX=8705 PE=2 SV=1		Vipera ammodytes ammodytes (Western sand viper)	Extracellular region, secreted	Metal ion binding, metalloendopeptidase activity, toxin activity	Proteolysis
Q6A378	Ammodytin L(1'') isoform OS=Vipera ammodytes ammodytes OX=8705 PE=2 SV=1		Vipera ammodytes ammodytes (Western sand viper)	Extracellular region, secreted	Calcium ion binding, phospholipase A2 activity	arachidonic acid secretion, lipid catabolic process, phospholipid metabolic process
A0A1I9KNS2	C-type lectin snaclec-2 OS=Vipera ammodytes ammodytes OX=8705 PE=2 SV=1		Vipera ammodytes ammodytes (Western sand viper)	Extracellular region, secreted	Carbohydrate binding
A0A6B7FRK6	Metalloproteinase of class P-III MPIII-2 OS=Vipera ammodytes ammodytes OX=8705 PE=2 SV=1		Vipera ammodytes ammodytes (Western sand viper)	Extracellular region, secreted	Metal ion binding, metalloendopeptidase activity, toxin activity	Proteolysis
A0A6B7FMQ9	Phospholipase B-like OS=Vipera ammodytes ammodytes OX=8705 PE=2 SV=1		Vipera ammodytes ammodytes (Western sand viper)		Phospholipase activity	Lipid catabolic process, lipid degradation, lipid metabolism	Putative phospholipase.
A0A6B7FQF8	Serine proteinase SP-6 OS=Vipera ammodytes ammodytes OX=8705 PE=2 SV=1		Vipera ammodytes ammodytes (Western sand viper)	Extracellular region	Serine-type endopeptidase activity	Proteolysis
P00626	Basic phospholipase A2 ammodytoxin A OS=Vipera ammodytes ammodytes OX=8705 PE=1 SV=2		Vipera ammodytes ammodytes (Western sand viper)	Extracellular region, secreted	Calcium ion binding, phospolipase A2 activity, Blood coagulation cascade inhibiting toxin, Hemostasis impairing toxin, hydrolase, toxin activity	arachidonic acid secretion, lipid catabolic process, phospholipid metabolic process, lipid degradation and metabolism	Snake venom phospholipase A2 (PLA2) that acts as a presynaptic neurotoxin, an inhibitor of blood coagulation, and has been found to bind with high affinity to intracellular proteins.
P0DI84	L-amino-acid oxidase OS=Vipera ammodytes ammodytes OX=8705 PE=1 SV=1	LAO, VAA-LAAO	Vipera ammodytes ammodytes (Western sand viper)	Extracellular region, secreted	L-amino-acid oxidase activity, metal ion binding, toxin activity	apoptotic process, defense response to bacterium, killing of cells of another organism, cytolysis	Catalyzes an oxidative deamination of predominantly hydrophobic and aromatic L-amino acids, thus producing hydrogen peroxide that may contribute to the diverse toxic effects of this enzyme. Exhibits diverse biological activities, such as hemorrhage, hemolysis, edema, apoptosis of vascular endothelial cells or tumor cell lines, antibacterial and antiparasitic activities, as well as regulation of p…
C0K3N5	Vascular endothelial growth factor A OS=Vipera ammodytes ammodytes OX=8705 PE=2 SV=1	VEGF-A	Vipera ammodytes ammodytes (Western sand viper)	Extracellular region, secreted	Growth factor activity, heparin binding	Angiogenesis, cell differentiation, positive regulation of cell division, positive regulation of endothelial cell proliferation, positive regulation of focal adhesion assembly, positive regulation of peptidyl-tyrosine phosphorylation, positive regulation of protein-containing complex assembly	Growth factor active in angiogenesis, vasculogenesis and endothelial cell growth. Induces endothelial cell proliferation, promotes cell migration, inhibits apoptosis and induces permeabilization of blood vessels.
P14424	Basic phospholipase A2 ammodytoxin B OS=Vipera ammodytes ammodytes OX=8705 PE=1 SV=2		Vipera ammodytes ammodytes (Western sand viper)	Extracellular region, secreted	Calcium ion binding, phospholipase A2 activity, Blood coagulation cascade inhibiting toxin, Hemostasis impairing toxin, neurotoxin, toxin activity	Arachidonic acid secretion, lipid catabolic process, phospholipid metabolic process	Snake venom phospholipase A2 (PLA2) that acts as a presynaptic neurotoxin, an inhibitor of blood coagulation, and has been found to bind with high affinity to intracellular proteins.
P11407	Basic phospholipase A2 ammodytoxin C OS=Vipera ammodytes ammodytes OX=8705 PE=1 SV=1		Vipera ammodytes ammodytes (Western sand viper)	Extracellular region, secreted	Calcium ion binding, phospholipase A2 activity, Blood coagulation cascade inhibiting toxin, Hemostasis impairing toxin, toxin activity	arachidonic acid secretion, lipid catabolic process, phospholipid metabolic process, lipid degradation and metabolism	Snake venom phospholipase A2 (PLA2) that acts as a presynaptic neurotoxin, an inhibitor of blood coagulation, and has been found to bind with high affinity to intracellular proteins.
Q910A1	Acidic phospholipase A2 ammodytin I1 OS=Vipera ammodytes ammodytes OX=8705 PE=2 SV=1	Phosphatidylcholine 2-acylhydrolase	Vipera ammodytes ammodytes (Western sand viper)	Extracellular region, secreted	Calcium ion binding, phospholipase A2 activity, hydrolase, toxin activity	arachidonic acid secretion, lipid catabolic process, phospholipid metabolic process, lipid degradation and metabolism	Snake venom phospholipase A2 (PLA2) that has enzymatic activity but is non-toxic. PLA2 catalyzes the calcium-dependent hydrolysis of the 2-acyl groups in 3-sn-phosphoglycerides
A0A0F7Z1V6	Transferrin OS=Crotalus adamanteus OX=8729 PE=2 SV=1		Crotalus adamanteus (Eastern diamondback rattlesnake)	Extracellular space, secreted	Metal ion binding	Iron ion transport
A0A194AM91	Snake venom serine protease OS=Agkistrodon piscivorus OX=8715 PE=3 SV=1		Agkistrodon piscivorus (cottonmouth)	Extracellular region, secreted	Serine-type endopeptidase activity, serine protease	Modulation of process of another organism	Proteolysis
A0A6P9C8R1	Serum albumin-like OS=Pantherophis guttatus OX=94885 GN=LOC117669029 PE=4 SV=1		Pantherophis guttatus (Corn snake) (Elaphe guttata)	Extracellular space, secreted	Metal ion binding
Q6A3A3	Ammodytin I2(C) isoform OS=Vipera ammodytes montandoni OX=235554 PE=2 SV=1		Vipera ammodytes montandoni	Extracellular region, secreted	Calcium ion binding, phospholipase A2 activity	Arachidonic acid secretion, lipid catabolic process, phospholipid metabolic process
A0A6G5ZUZ2	Snake venom metalloprotease 2 (Fragment) OS=Vipera anatolica senliki OX=2604287 PE=2 SV=1		Vipera anatolica senliki (Anatolian meadow viper)	Extracellular region, secreted	Metal ion binding, metalloendopeptidase activity, toxin activity	Proteolysis
E9JG39	Metalloproteinase OS=Echis carinatus sochureki OX=124223 PE=2 SV=1		Echis carinatus sochureki (Saw-scaled viper)	Extracellular region, secreted	Metal ion binding, metalloendopeptidase activity, toxin activity	Proteolysis
A0A6B2F663	5'-nucleotidase OS=Bothriechis nigroviridis OX=88079 PE=3 SV=1	Ecto-5'-nucleotidase	Bothriechis nigroviridis (Black-speckled palm pit viper)	Side of membrane	Metal ion binding, nucleotide binding, XMP 5'-nucleosidase activity	Nucleotide catabolic process
Q6A3K3	Ammodytin I1(A) variant OS=Vipera aspis aspis OX=194601 PE=2 SV=1		Vipera aspis aspis (Aspic viper)	Extracellular region, secreted	Calcium ion binding, phospholipase A2 activity	Arachidonic acid secretion, lipid catabolic process, phospholipid metabolic process
J9ZZN7	Glutathione peroxidase OS=Thamnophis elegans OX=35005 PE=2 SV=1		Thamnophis elegans (Western terrestrial garter snake) (Eutaenia elegans)	Extracellular region, secreted	Glutathione peroxidase activity	Response to oxidative stress	Protects cells and enzymes from oxidative damage, by catalyzing the reduction of hydrogen peroxide, lipid peroxides and organic hydroperoxide, by glutathione.
Q6A3C6	Ammodytin I2(A) isoform OS=Vipera ammodytes ruffoi OX=246549 PE=2 SV=1		Vipera ammodytes ruffoi	Extracellular region, secreted	Calcium ion binding, phospholipase A2 activity	Arachidonic acid secretion, lipid catabolic process, phospholipid metabolic process
A0A6I9YXS1	Coatomer subunit delta OS=Thamnophis sirtalis OX=35019 GN=ARCN1 PE=3 SV=1		Thamnophis sirtalis	COPI vesicle coat, Golgi membrane		Protein transport, retrograde vesicle-mediated transport, Golgi to endoplasmic reticulum	The coatomer is a cytosolic protein complex that binds to dilysine motifs and reversibly associates with Golgi non-clathrin-coated vesicles, which further mediate biosynthetic protein transport from the ER, via the Golgi up to the trans Golgi network. Coatomer complex is required for budding from Golgi membranes, and is essential for the retrograde Golgi-to-ER transport of dilysine-tagged protein…
E9KJZ6	Group III snake venom metalloproteinase (Fragment) OS=Echis ocellatus OX=99586 GN=Eoc00089 PE=2 SV=1		Echis ocellatus (Ocellated saw-scaled viper)	Extrtacellular region, secreted	Metal ion binding, metalloendopeptidase activity, toxin activity	Proteolysis
A0A9F5J5F3	Alpha-2-macroglobulin OS=Python bivittatus OX=176946 GN=LOC103057914 PE=3 SV=1		Python bivittatus (Burmese python) (Python molurus bivittatus)	Extracellular space, secreted	Serine-type endopeptidase inhibitor activity
Q6A3G5	Ammodytin I1(D) isoform OS=Vipera ammodytes meridionalis OX=73841 PE=2 SV=1		Vipera ammodytes meridionalis (Eastern sand viper)	Extracellular region, secreted	Calcium ion binding, phospholipase A2 activity	Arachidonic acid secretion, lipid catabolic process, phospholipid metabolic process
M9NCG3	Glutaminyl-peptide cyclotransferase OS=Daboia russelii OX=8707 GN=QC PE=2 SV=1		Daboia russelii (Russel's viper) (Vipera russelii)	Extracellular region, secreted	Glutaminyl-peptide cyclotransferase activity		Responsible for the biosynthesis of pyroglutamyl peptides. Has a bias against acidic and tryptophan residues adjacent to the N-terminal glutaminyl residue and a lack of importance of chain length after the second residue. Also catalyzes N-terminal pyroglutamate formation.
Q8JH85	Alpha-fibrinogenase OS=Macrovipera lebetina OX=8709 PE=1 SV=1	Snake venom serine protease (SVSP)	Macrovipera lebetina (Levantine viper) (Vipera lebetina)	Extracellular region, secreted	Serine-type endopeptidase activity, Fibrinogenolytic toxin, Hemostasis impairing toxin, toxin activity	Proteolysis	Degrades alpha chain of fibrinogen (FGA), and has strong caseinolytic activity.
A0A8C5SH03	Mesencephalic astrocyte derived neurotrophic factor OS=Laticauda laticaudata OX=8630 GN=MANF PE=3 SV=1		Laticauda laticaudata (Blue-ringed sea krait) (Blue-lipped sea krait)	Extracellular region, secreted	Growth factor activity
P0DPS3	Snake venom serine protease VaSP1 (Fragment) OS=Vipera ammodytes ammodytes OX=8705 PE=1 SV=1		Vipera ammodytes ammodytes (Western sand viper)	Extracellular region, secreted	Serine-type endopeptidase activity, toxin activity	Proteolysis	Snake venom serine protease active on several blood coagulation enzymes. It completely cleaves fibrinogen Aalpha chain (FGA) after 120 minutes, partially cleaves Bbeta chain (FGB) (overnight) and has no activity on gamma chain. It does not release fibrinopeptides A and/or B exclusively, since the enzyme does not provoke fibrin polymerisation. It also degrades fibrin as efficiently as plasmin, and…
A0A9F2WFL4	thioredoxin-dependent peroxiredoxin OS=Python bivittatus OX=176946 GN=PRDX4 PE=3 SV=1		Python bivittatus (Burmese python) (Python molurus bivittatus)		Peroxiredoxin activity, Antioxidant, Oxidoreductase
A0A194APV2	L-amino-acid oxidase OS=Agkistrodon piscivorus OX=8715 PE=3 SV=1		Agkistrodon piscivorus (cottonmouth)	Extracellular region, secreted	L-amino-acid oxidase activity
A0A0A1WDN5	L-amino acid oxidase B variant 2 OS=Echis coloratus OX=64175 PE=2 SV=1		Echis coloratus (Carpet viper)	Extracellular region, membrane, mitochondrion outer membrane	L-amino-acid oxidase activity
A0A8C6VQ12	Ig-like domain-containing protein OS=Naja naja OX=35670 PE=4 SV=1		Naja naja (Indian cobra)
A0A6P9CBQ5	Pregnancy zone protein-like isoform X1 OS=Pantherophis guttatus OX=94885 GN=LOC117670021 PE=3 SV=1		Pantherophis guttatus (Corn snake) (Elaphe guttata)	Extracellular space, secreted	Serine-type endopeptidase inhibitor activity, serine protease inhibitor
A0A6J1VT72	Endonuclease domain-containing 1 protein-like isoform X1 OS=Notechis scutatus OX=8663 GN=LOC113427872 PE=4 SV=1		Notechis scutatus (mainland tiger snake)		Endonuclease activity, metal ion binding, nucleic acid binding
A0A2D4M0J4	Alpha-macroglobulin receptor-binding domain-containing protein (Fragment) OS=Micrurus spixii OX=129469 PE=3 SV=1		Micrurus spixii (Amazon coral snake)	Extracellular space	Serine-type endopeptidase inhibitor activity
A0A2H4Z2X4	DSAIP (Fragment) OS=Daboia siamensis OX=343250 PE=2 SV=1		Daboia siamensis (Eastern Russel's viper) (Daboia russelii siamensis)	Extracellular region, space	Metal ion binding, metalloendopeptidase activity, toxin activity	Proteolysis
V8ND68	Phospholipase B-like (Fragment) OS=Ophiophagus hannah OX=8665 GN=PLBD1 PE=3 SV=1		Ophiophagus hannah (King cobra) (Naja hannah)	Lipid catabolic process	Phospholipase activity		Putative phospholipase.
A0A6G5ZVN1	5'-nucleotidase (Fragment) OS=Vipera anatolica senliki OX=2604287 PE=2 SV=1		Vipera anatolica senliki (Anatolian meadow viper)	Side of membrane	hydrolase activity	nucleotide catabolic process
A0A0C5DM02	C-type lectin-like protein 3B OS=Macrovipera lebetina OX=8709 PE=2 SV=1		Macrovipera lebetina (Levantine viper) (Vipera lebetina)	Extracellular region, secreted	carbohydrate binding, toxin activity
A0A6G5ZW53	Serine protease inhibitor 3 OS=Vipera anatolica senliki OX=2604287 PE=2 SV=1		Vipera anatolica senliki (Anatolian meadow viper)	Extracellular region	serine-type endopeptidase inhibitor activity
E9JG96	Metalloproteinase OS=Echis coloratus OX=64175 PE=2 SV=1		Echis coloratus (Carpet viper)	Extracellular region, secreted	Metal ion binding, metalloendopeptidase activity, toxin activity	Proteolysis
E9JG62	Metalloproteinase OS=Echis coloratus OX=64175 PE=2 SV=1		Echis coloratus (Carpet viper)	Extracellular region, secreted	Metal ion binding, metalloendopeptidase activity, toxin activity	Proteolysis
A0A0B8RNS9	Xaa-Pro aminopeptidase 2 OS=Boiga irregularis OX=92519 PE=3 SV=1		Boiga irregularis (Brown tree snake)		Metalloaminopeptidase activity
D3YLG9	Serine proteinase (Fragment) OS=Echis ocellatus OX=99586 GN=Ser-1 PE=2 SV=1		Echis ocellatus (Ocellated saw-scaled viper)	Extracellular region	Serine-type endopeptidase activity	Modulation of process of another organism, proteolysis
Q6A362	Ammodytoxin B isoform OS=Vipera aspis aspis OX=194601 PE=2 SV=1		Vipera aspis aspis (Aspic viper)	Extracellular region, secreted	Calcium ion binding, phospholipase A2 activity	Arachidonic acid secretion, lipid catabolic process, phospholipid metabolic process
J3S3W1	Cadam10_SVMPIII-3 OS=Crotalus adamanteus OX=8729 PE=2 SV=1		Crotalus adamanteus (Eastern diamondback rattlesnake)	Extracellular region, secreted	Metal ion binding, metalloendopeptidase activity, toxin activity	Proteolysis
E9JG68	Metalloproteinase OS=Echis coloratus OX=64175 PE=2 SV=1		Echis coloratus (Carpet viper)	Extracellular region, secreted	Metal ion binding, metalloendopeptidase activity, toxin activity	Proteolysis
Q2UXQ6	Group III snake venom metalloproteinase OS=Echis ocellatus OX=99586 GN=Svmp3-Eoc13 PE=2 SV=1		Echis ocellatus (Ocellated saw-scaled viper)	Extracellular region, secreted	Metal ion binding, metalloendopeptidase activity, toxin activity	Proteolysis
E9JG31	Metalloproteinase (Fragment) OS=Echis carinatus sochureki OX=124223 PE=2 SV=1		Echis carinatus sochureki (Saw-scaled viper)	Extracellular region, secreted	Toxin activity
Q6A3J3	Ammodytin I1(C) variant OS=Vipera berus berus OX=31156 PE=2 SV=1		Vipera berus berus (Common viper)	Extracellular region, secreted	Calcium ion binding, phospholipase A2 activity	Arachidonic acid secretion, lipid catabolic process, phospholipid metabolic process
A0A0A1WCF9	Vascular endothelial growth factor A OS=Echis coloratus OX=64175 PE=2 SV=1		Echis coloratus (Carpet viper)	Membrane	Growth factor activity, heparin binding	Angiogenesis, cell differentiation
Q5NTZ2	Serum albumin OS=Protobothrops flavoviridis OX=88087 GN=hsa PE=2 SV=1		Protobothrops flavoviridis (Habu) (Trimeresurus flavoviridis)	Extracellular region, secreted	Metal ion binding
Q90500	Metalloprotease (Fragment) OS=Echis pyramidum OX=8700 GN=EcHII PE=2 SV=1		Echis pyramidum (carpet viper)	Extracellular space, secreted	Metal ion binding, metalloendopeptidase activity, toxin activity	Proteolysis
T2HQ57	Amine oxidase OS=Ovophis okinavensis OX=8769 PE=2 SV=1		Ovophis okinavensis (Ryukyu Island pit viper) (Trimeresurus okinavensis)	Extracellular region	L-amino-acid oxidase activity	Defense response to bacterium
A0A8C6XX20	X-prolyl aminopeptidase 2 OS=Naja naja OX=35670 GN=XPNPEP2 PE=3 SV=1		Naja naja (Indian cobra)		Metalloaminopeptidase activity
A0A9F2QYB6	Ectonucleotide pyrophosphatase/phosphodiesterase family member 3 OS=Python bivittatus OX=176946 GN=ENPP3 PE=3 SV=1		Python bivittatus (Burmese python) (Python molurus bivittatus)	Extracellular region, secreted	Hydrolase activity, metal ion binding, nucleic acid binding, toxin activity
Q7LZQ7	phospholipase A2 (Fragment) OS=Vipera aspis OX=8706 PE=3 SV=1		Vipera aspis (Aspic viper)	Extracellular region, secreted	Calcium ion binding, phospholipase A2 activity	Arachidonic acid secretion, lipid catabolic process, phospholipid metabolic process
A0A6J1UPV4	Xaa-Pro aminopeptidase 2 OS=Notechis scutatus OX=8663 GN=XPNPEP2 PE=3 SV=1		Notechis scutatus (mainland tiger snake)		Metalloaminopeptidase activity
A0A6J1UYG3	renin OS=Notechis scutatus OX=8663 GN=REN PE=3 SV=1		Notechis scutatus (mainland tiger snake)	Extracellular space	Aspartic-type endopeptidase activity	Proteolysis, regulation of blood pressure
A0A8C6VCT1	Glutaminyl-peptide cyclotransferase OS=Naja naja OX=35670 GN=QPCT PE=3 SV=1		Naja naja (Indian cobra)	Extracellular region, secreted	Glutaminyl-peptide cyclotransferase activity		Responsible for the biosynthesis of pyroglutamyl peptides. Has a bias against acidic and tryptophan residues adjacent to the N-terminal glutaminyl residue and a lack of importance of chain length after the second residue. Also catalyzes N-terminal pyroglutamate formation.
A0A6G5ZVQ9	Lipase OS=Vipera anatolica senliki OX=2604287 PE=2 SV=1		Vipera anatolica senliki (Anatolian meadow viper)		Hydrolase activity, acting on ester bonds	Lipid catabolic process
A0A8C6XPF2	Deoxyribonuclease-2-alpha OS=Naja naja OX=35670 GN=DNASE2 PE=3 SV=1		Naja naja (Indian cobra)		Deoxyribonuclease II activity
E9JGE7	Metalloproteinase OS=Echis coloratus OX=64175 PE=2 SV=1		Echis coloratus (Carpet viper)	Extracellular region, secreted	Metal ion binding, metalloendopeptidase activity, toxin activity	Proteolysis
W8EEP5	Hyaluronidase (Fragment) OS=Macrovipera lebetina OX=8709 PE=2 SV=1		Macrovipera lebetina (Levantine viper) (Vipera lebetina)		Hyalurononglucosaminidase activity	Carbohydrate metabolic process	Snake venom endo-hyaluronidase that degrades hyaluronan to smaller oligosaccharide fragments. In venom, it is not toxic by itself, but increases the diffusion of other venom proteins by degrading the extracellular matrix. In addition, it displays antiedematogenic activity.
E9JG75	Metalloproteinase OS=Echis coloratus OX=64175 PE=2 SV=1		Echis coloratus (Carpet viper)	Extracellular region, sectered	Metal ion binding, metalloendopeptidase activity, toxin activity	Proteolysis
A0A194APJ3	Snake venom serine protease OS=Agkistrodon piscivorus OX=8715 PE=3 SV=1		Agkistrodon piscivorus (cottonmouth)	Extracellular region, sectered	Serine-type endopeptidase activity	Proteolysis
A0A8C5RLA0	Alanyl aminopeptidase, membrane OS=Laticauda laticaudata OX=8630 GN=ANPEP PE=3 SV=1		Laticauda laticaudata (Blue-ringed sea krait) (Blue-lipped sea krait)	Plasma membrane	Metallopeptidase activity, zinc ion binding	Proteolysis
E9KJX9	Group III snake venom metalloproteinase (Fragment) OS=Echis ocellatus OX=99586 GN=Eoc00013 PE=2 SV=1		Echis ocellatus (Ocellated saw-scaled viper)	Extracellular region, secreted	Metal ion binding, metalloendopeptidase activity, toxin activity	Proteolysis
Q6A3L1	Ammodytin I1(E) isoform OS=Vipera aspis aspis OX=194601 PE=2 SV=1		Vipera aspis aspis (Aspic viper)	Extracellular region, secreted	Calcium ion binding, phospholipase A2 activity	Arachidonic acid secretion, lipid catabolic process, phospholipid metabolic process
A0A6G5ZVU9	Nerve growth factor 1 OS=Vipera anatolica senliki OX=2604287 PE=2 SV=1		Vipera anatolica senliki (Anatolian meadow viper)	Extracellular region, secreted	Lipid binding, metalloendopeptidase inhibitor activity, signaling receptor binding
Q6A361	Ammodytoxin C variant OS=Vipera aspis aspis OX=194601 PE=2 SV=1		Vipera aspis aspis (Aspic viper)	Extracellular region, secreted	Calcium ion binding, phospholipase A2 activity	Arachidonic acid secretion, lipid catabolic process, phospholipid metabolic process
A0A670YCH5	Golgi apparatus protein 1 OS=Pseudonaja textilis OX=8673 GN=GLG1 PE=4 SV=1		Pseudonaja textilis (Eastern brown snake)	Golgi membrane, microtubule organizing center
A0A1W7RJX8	Metalloproteinase (Type II) 1 OS=Agkistrodon contortrix contortrix OX=8713 PE=4 SV=1		Agkistrodon contortrix contortrix (Southern copperhead)	Extracellular region, secreted	Metal ion binding, metalloendopeptidase activity, toxin activity	Proteolysis
A0A0C5DGP5	C-type lectin-like protein 4B OS=Macrovipera lebetina OX=8709 PE=2 SV=1		Macrovipera lebetina (Levantine viper) (Vipera lebetina)	Extracellular region, secreted	Carbohydrate binding, toxin activity
A0A9F5J181	Adenomatous polyposis coli protein 2 OS=Python bivittatus OX=176946 GN=APC2 PE=3 SV=1		Python bivittatus (Burmese python) (Python molurus bivittatus)	Cell periphery, cytoplasm, intracellular organelle	Beta-catenin binding, microtubule binding	Cellular component organization, negative regulation of Wnt signaling pathway, Wnt signaling pathway
Q6A363	Ammodytoxin C variant OS=Vipera aspis aspis OX=194601 PE=2 SV=1		Vipera aspis aspis (Aspic viper)	Extracellular region, secreted	Calcium ion binding, phospholipase A2 activity	Arachidonic acid secretion, lipid catabolic process, phospholipid metabolic process
A0A1L8D663	BATXCTL10 OS=Bothrops atrox OX=8725 PE=2 SV=1		Bothrops atrox (Barba amarilla) (Fer-de-lance)	Extracellular region, secreted
P34180	Neutral phospholipase A2 ammodytin I2 OS=Vipera ammodytes ammodytes OX=8705 PE=1 SV=2		Vipera ammodytes ammodytes (Western sand viper)	Extracellular region, secreted	Calcium ion binding, phospholipase A2 activity	Arachidonic acid secretion, lipid catabolic process, phospholipid metabolic process	Snake venom phospholipase A2 (PLA2) that has enzymatic activity but is non-toxic. Displays low binding affinity and enzymatic activity on phosphatidylserine-containing vesicles and HEK-293 plasma membranes, in contrast to ammodytoxins that have high activity on these phospholipids. PLA2 catalyzes the calcium-dependent hydrolysis of the 2-acyl groups in 3-sn-phosphoglycerides.
F8S101	Phospholipase B OS=Crotalus adamanteus OX=8729 PE=1 SV=1		Crotalus adamanteus (Eastern diamondback rattlesnake)	Extracellular region, secreted	Phospholipase activity, toxin activity	Killing of cells of another organism, lipid catabolic process	May cause hemolysis or may be involved in protein folding and translation.
J3S830	Zinc metalloproteinase-disintegrin-like 3a OS=Crotalus adamanteus OX=8729 PE=1 SV=1		Crotalus adamanteus (Eastern diamondback rattlesnake)	Extracellular region, secreted	Metal ion binding, metalloendopeptidase activity, toxin activity	Proteolysis	Snake venom metalloproteinase that impairs hemostasis in the envenomed animal.
P0DJL5	Snaclec VP12 subunit B OS=Daboia palaestinae OX=1170828 PE=1 SV=1		Daboia palaestinae (Palestine viper) (Vipera palaestinae)	Extracellular region, secreted	Toxin activity		Inhibits integrin alpha-2/beta-1- (ITGA2/ITGB1) dependent melanoma metastasis.
F8S0Z7	Snake venom 5'-nucleotidase OS=Crotalus adamanteus OX=8729 PE=1 SV=2		Crotalus adamanteus (Eastern diamondback rattlesnake)	Side of membrane	Metal ion binding, nucleotide binding, XMP 5'-nucleosidase activity	Nucleotide catabolic process	Hydrolyzes nucleotides into nucleosides. Snake venom 5'-nucleotidases are widely distributed among venomous snake taxa, but there is a lack of information about their biological activities. They have been shown to inhibit platelet aggregation. This effect may be due to the liberation of inhibitory AMP or adenosine by its action on ADP released upon initiation of aggregation. Venom 5'-nucleotidase…
Q7LZ61	Coagulation factor X-activating enzyme heavy chain OS=Daboia siamensis OX=343250 PE=1 SV=2	Coagulation factor X-activating enzyme chain alpha, RVV-X heavy chain, Russellysin, Snake venom metalloproteinase (SVMP)	Daboia siamensis (Eastern Russel's viper) (Daboia russelii siamensis)	Extracellular region, secreted	Metal ion binding, metalloendopeptidase activity, toxin activity	Proteolysis	Catalytic subunit of blood coagulation factor X-activating enzyme. Activates coagulation factor X (F10) by cleaving the Arg-Ile bond and is also able to activate coagulation factor IX (F9) and protein S (PROS1) by specific cleavage of Arg-Ile and Arg-Val bonds.
B6EWW8	Snake venom 5'-nucleotidase OS=Gloydius brevicaudus OX=259325 PE=2 SV=1		Gloydius brevicaudus (Korean slamosa snake) (Agkistrodon halys brevicaudus)	Side of membrane	Metal ion binding, nucleotide binding, XMP 5'-nucleosidase activity	Nucleotide catabolic process	Hydrolyzes nucleotides into nucleosides. Snake venom 5'-nucleotidases are widely distributed among venomous snake taxa, but there is a lack of information about their biological activities. They have been shown to inhibit platelet aggregation. This effect may be due to the liberation of inhibitory AMP or adenosine by its action on ADP released upon initiation of aggregation. Venom 5'-nucleotidase…
A3QVN2	Hyaluronidase OS=Echis ocellatus OX=99586 PE=2 SV=1	Hyaluronoglucosaminidase, Venom spreading factor	Echis ocellatus (Ocellated saw-scaled viper)	Extracellular region, secreted	Hyalurononglucosaminidase activity	Carbohydrate metabolic process	Snake venom endo-hyaluronidase that degrades hyaluronan to smaller oligosaccharide fragments. In venom, it is not toxic by itself, but increases the diffusion of other venom proteins by degrading the extracellular matrix. In addition, it displays antiedematogenic activity.
Q6TGQ8	L-amino-acid oxidase BmooLAAO-I OS=Bothrops moojeni OX=98334 PE=1 SV=2		Bothrops moojeni (Lance-headed viper) (Caissaca)	Extracellular region, secreted	L-amino-acid oxidase activity, L-phenylalaine oxidase activity, toxin activity	Apoptotic process, defense response to Gram-negative bacterium, killing of cells of another organism, modulation of apoptotic process in another organism	Catalyzes an oxidative deamination of predominantly hydrophobic and aromatic L-amino acids, thus producing hydrogen peroxide that may contribute to the toxicity of the venom. Shows very high activity on L-Met, and L-Leu, high activity on L-Ile, L-Phe and L-Tyr and moderate activity on L-His, L-Val and L-Ala. xhibits diverse biological activities, such as edema, apoptosis of tumor cell lines, anti…
B5AR80	L-amino-acid oxidase (Fragment) OS=Bothrops pauloensis OX=1042543 PE=1 SV=1		Bothrops pauloensis (Neuwied's lancehead) (Bothrops neuwiedi pauloensis)	Extracellular region, secreted	L-phenylalaine oxidase activity, toxin activity	Apoptotic process, defense response to bacterium, killing of cells of another organism	Catalyzes an oxidative deamination of predominantly hydrophobic and aromatic L-amino acids, thus producing hydrogen peroxide that may contribute to the diverse toxic effects of this enzyme. Is highly active on L-Met, L-Leu, L-Phe and L-Ile. Exhibits diverse biological activities, such as antibacterial on both Gram-positive and Gram-negative bacteria and antiparasitic activities, as well as induct…
Q2UXQ5	Zinc metalloproteinase-disintegrin-like EoVMP2 OS=Echis ocellatus OX=99586 GN=Svmp3-Eoc22 PE=1 SV=1	Haemorrhagic 56 kDa metalloproteinase, Snake venom metalloproteinase (SVMP), Zinc metalloproteinase-disintegrin-like Eoc22	Echis ocellatus (Ocellated saw-scaled viper)	Extracellular region, secreted	Metal ion binding, metalloendopeptidase activity, peptidase activator activity, toxin activity	Proteolysis	Snake venom zinc metalloprotease that possesses high hemorrhagic activity. It inhibits collagen-induced platelet aggregation and activates prothrombin (F2).
Q6X5T4	C-type lectin 2 OS=Bitis arietans OX=8692 PE=2 SV=1		Bitis arietans (African puff adder)	Extracellular region, secreted	Carbohydrate binding, toxin activity		Mannose-binding lectin which recognizes specific carbohydrate structures and agglutinates a variety of animal cells by binding to cell-surface glycoproteins and glycolipids. May be a calcium-dependent lectin.
B7FDI1	Cysteine-rich venom protein OS=Vipera berus OX=31155 PE=1 SV=1		Vipera berus (Common European adder) (Coluber berus)	Extracellular region, secreted	Calcium channel regulator activity, toxin activity		Blocks contraction of smooth muscle elicited by high potassium-induced depolarization, but does not block caffeine-stimulated contraction. May target voltage-gated calcium channels in smooth muscle
B4XT06	Snaclec B7 (Fragment) OS=Macrovipera lebetina OX=8709 PE=2 SV=1		Macrovipera lebetina (Levantine viper) (Vipera lebetina)	Extracellular region, secreted	Toxin activity		Interferes with one step of hemostasis (modulation of platelet aggregation, or coagulation cascade, for example).
Q6X5S6	Snaclec 8 OS=Echis carinatus sochureki OX=124223 PE=2 SV=1		Echis carinatus sochureki (Saw-scaled viper)	Extracellular region, secreted	Toxin activity		Interferes with one step of hemostasis (modulation of platelet aggregation, or coagulation cascade, for example).
Q3ZD74	Snake venom metalloproteinase lebetase-4 (Fragment) OS=Macrovipera lebetina OX=8709 PE=2 SV=1		Macrovipera lebetina (Levantine viper) (Vipera lebetina)	Extracellular region, secreted	Metal ion binding, metalloendopeptidase activity, toxin activity	Proteolysis	Snake venom zinc metalloprotease that hydrolyzes the Aalpha-chain and more slowly the Bbeta-chain of fibrin and fibrinogen. Also hydrolyzes casein and B-chain of oxidized insulin. Its fibrinolytic activity is direct, without any plasminogen activation. Inhibits ADP-induced and collagen-induced platelet aggregation. Shows low hemorrhagic activity. Cleaves the plasma proteinase inhibitors alpha2-ma…
Q4PRD0	Snaclec 3 OS=Daboia siamensis OX=343250 PE=2 SV=1		Daboia siamensis (Eastern Russel's viper) (Daboia russelii siamensis)	Extracellular region, secreted	Toxin activity		Interferes with one step of hemostasis (modulation of platelet aggregation, or coagulation cascade, for example)
E0Y420	Serine protease VLSP-3 OS=Macrovipera lebetina OX=8709 PE=2 SV=1		Macrovipera lebetina (Levantine viper) (Vipera lebetina)	Extracellular region, secreted	Serine-type endopeptidase activity, toxin activity	Proteolysis	Snake venom serine protease that may act in the hemostasis system of the prey.
R4NNL0	Zinc metalloproteinase-disintegrin-like protein H3 OS=Vipera ammodytes ammodytes OX=8705 PE=1 SV=1		Vipera ammodytes ammodytes (Western sand viper)	Extracellular region, secreted	Metal ion binding, metalloendopeptidase activity, toxin activity	Proteolysis	Zinc metalloprotease that has fibrinogenolytic and hemorrhagic activities. Cleaves insulin B chain readily at '38-Ala-|-Leu-39' bond, and at a significantly slower rate, at '40-Tyr-|-Leu-41' bond. Hydrolyzes isolated extracellular matrix (ECM) bovine fibronectin, and basal membrane (BM) proteins human collagen IV and, to a lesser extent, murine laminin, in vitro. Cleaves murine nidogen (at '350-S…
Q7T046	Coagulation factor X-activating enzyme heavy chain OS=Macrovipera lebetina OX=8709 PE=1 SV=1		Macrovipera lebetina (Levantine viper) (Vipera lebetina)	Extracellular region, secreted	Metal ion binding, metalloendopeptidase activity, toxin activity	Proteolysis	Catalytic subunit of blood coagulation factor X-activating enzyme. Activates coagulation factor X (F10) by cleaving the Arg234-Ile235 bond, activates coagulation factor IX (F9) by cleaving the Arg226-Val227 bond and is also able to activate protein C (PROC).
Q38L02	Snaclec dabocetin subunit alpha OS=Daboia siamensis OX=343250 PE=1 SV=1	C-type lectin-like 8	Daboia siamensis (Eastern Russel's viper) (Daboia russelii siamensis)	Extracellular region, secreted	Toxin activity		Inhibits ristocetin-induced platelet aggregation via binding to platelet glycoprotein Ibalpha (GP1BA).
P00991	Kunitz-type serine protease inhibitor 1 OS=Vipera ammodytes ammodytes OX=8705 PE=1 SV=2	Venom basic protease inhibitor 1, Venom trypsin inhibitor I (cVamTi)	Vipera ammodytes ammodytes (Western sand viper)	Extracellular region, secreted	Serine-type endopeptidase inhibitor activity		Serine protease inhibitor that principally inhibits trypsin (Ki=0.34 nM). Also inhibits alpha-chymotrypsin (Ki=270 nM), plasmin, plasma and pancreatic kallikrein.
B4XSY9	Snaclec A14 OS=Macrovipera lebetina OX=8709 PE=2 SV=1		Macrovipera lebetina (Levantine viper) (Vipera lebetina)	Extracellular region, secreted	Toxin activity		Interferes with one step of hemostasis (modulation of platelet aggregation, or coagulation cascade, for example).
Q90YA8	Glutaminyl-peptide cyclotransferase OS=Gloydius blomhoffii OX=242054 GN=QPCT PE=2 SV=1	Glutaminyl cyclase (QC), Glutaminyl-tRNA cyclotransferase	Gloydius blomhoffii (Mamushi) (Agkistrodon halys blomhoffi)	Extracellular region, secreted	Glutaminyl-peptide cyclotransferase activity, zinc ion binding	Peptidyl-pyroglutamic acid biosynthetic process, using glutaminyl-peptide cyclotransferase	Responsible for the biosynthesis of pyroglutamyl peptides. Has a bias against acidic and tryptophan residues adjacent to the N-terminal glutaminyl residue and a lack of importance of chain length after the second residue. Also catalyzes N-terminal pyroglutamate formation
P17935	Basic phospholipase A2 homolog ammodytin L OS=Vipera ammodytes ammodytes OX=8705 PE=1 SV=1	AMDL, AtnL	Vipera ammodytes ammodytes (Western sand viper)	Extracellular region, secreted	Calcium ion binding, phospholipase A2 activity, toxin activity	Arachidonic acid secretion, lipid catabolic process, phospholipid metabolic process	Snake venom phospholipase A2 homolog that lacks enzymatic activity.Snake venom phospholipase A2 homolog that Is very active in inducing myonecrosis in vivo and shows a potent calcium-independent membrane-damaging activity in vitro, most probably by binding and incorporating in the membrane. Also acts as a presynaptic neurotoxin. A model of myotoxic mechanism has been proposed: an apo Lys49-PLA2 i…
P00992	Kunitz-type serine protease inhibitor 3 OS=Vipera ammodytes ammodytes OX=8705 PE=1 SV=2	Venom basic protease inhibitor 3, Venom chymotrypsin inhibitor (cVamChi)	Vipera ammodytes ammodytes (Western sand viper)	Extracellular region, secreted	Serine-type endopeptidase inhibitor activity		Serine protease inhibitor that principally inhibits alpha-chymotrypsin (Ki=4.3 nM). Shows weak inhibition on trypsin (Ki=5100 nM), and plasma kallikrein.
Q6A3B0	Ammodytin I2(A') variant OS=Vipera ammodytes ammodytes OX=8705 PE=2 SV=1		Vipera ammodytes ammodytes (Western sand viper)	Extracellular region, secreted	Calcium ion binding, phospholipase A2 activity	Arachidonic acid secretion, lipid catabolic process, phospholipid metabolic process
Q6A3B1	Ammodytin I2(A') isoform OS=Vipera ammodytes ammodytes OX=8705 PE=2 SV=1		Vipera ammodytes ammodytes (Western sand viper)	Extracellular region, secreted	Calcium ion binding, phospholipase A2 activity	Arachidonic acid secretion, lipid catabolic process, phospholipid metabolic process
A0A6B7FPT6	Vascular nerve growth factor OS=Vipera ammodytes ammodytes OX=8705 PE=2 SV=1		Vipera ammodytes ammodytes (Western sand viper)	Extracellular region, secreted	Lipid binding, metalloendopeptidase inhibitor activity, signaling receptor binding
