# Supplementary material for: The Venom of Vipera ammodytes ammodytes: Proteomics, Neurotoxic Effect and Neutralization by Antivenom
Source: Vet Sci. 2024 Nov 28;11(12):605. doi: 10.3390/vetsci11120605 (PMC11680118; doi:10.3390/vetsci11120605)
Supplement: Supplementary file 1 [file vetsci-11-00605-s001.zip › Table_S1_Master_proteins_fractions_0.xlsx]

## Sheet: sve frakcije 0
Checked	Master	Accession	Description	Coverage [%]	# Peptides	# PSMs	# Unique Peptides	# AAs	MW [kDa]	calc. pI	Score Sequest HT: Sequest HT	# Peptides (by Search Engine): Sequest HT	# Protein Groups	DB
FALSE	Master Protein	A0A6B7FRF2	Amine oxidase OS=Vipera ammodytes ammodytes OX=8705 PE=2 SV=1	43	20	105	12	504	57.1	6.2	340.74	20	1	Serpentes
FALSE	Master Protein	A0A6B7FRK6	Metalloproteinase of class P-III MPIII-2 OS=Vipera ammodytes ammodytes OX=8705 PE=2 SV=1	22	13	37	11	613	69.2	5.55	111.73	13	1	Serpentes
FALSE	Master Protein	A0A6B7FMR4	Metalloproteinase of class P-III MPIII-4 OS=Vipera ammodytes ammodytes OX=8705 PE=2 SV=1	26	14	23	11	609	68.8	5.3	70.99	14	1	Serpentes
FALSE	Master Protein	A0A1I9KNS3	Metalloproteinase of class P-II MPII-3 OS=Vipera ammodytes ammodytes OX=8705 PE=2 SV=1	31	9	70	9	478	53	5.5	277.05	9	1	Serpentes
FALSE	Master Protein	A0A1I9KNR6	Metalloproteinase of class P-III MPIII-1 OS=Vipera ammodytes ammodytes OX=8705 PE=2 SV=1	25	11	69	9	607	68.3	6.25	273.69	11	1	Serpentes
FALSE	Master Protein	V5TBK6	Zinc metalloproteinase-disintegrin-like protein H4 subunit A OS=Vipera ammodytes ammodytes OX=8705 PE=1 SV=1	30	10	32	9	614	68.6	5.38	119.31	10	1	Serpentes
FALSE	Master Protein	A0A0B4U9L8	Zinc metalloproteinase-disintegrin-like protein F1 OS=Vipera ammodytes ammodytes OX=8705 PE=1 SV=1	18	9	31	8	614	68.7	6.3	110.05	9	1	Serpentes
FALSE	Master Protein	A0A1I9KNN4	Serine proteinase SP-3 OS=Vipera ammodytes ammodytes OX=8705 PE=2 SV=1	44	7	45	7	257	28.2	6.39	187.31	7	1	Serpentes
FALSE	Master Protein	Q6A378	Ammodytin L(1'') isoform OS=Vipera ammodytes ammodytes OX=8705 PE=2 SV=1	50	7	65	6	138	15.6	8.5	299.77	7	1	Serpentes
FALSE	Master Protein	Q6A3A3	Ammodytin I2(C) isoform OS=Vipera ammodytes montandoni OX=235554 PE=2 SV=1	61	8	67	6	137	15.4	6.81	244.69	8	1	Serpentes
FALSE	Master Protein	A0A1J0CZM7	Snaclec-7 OS=Vipera ammodytes ammodytes OX=8705 PE=2 SV=1	51	9	40	6	148	17.3	7.96	105.65	9	1	Serpentes
FALSE	Master Protein	A0A1I9KNL5	Serine proteinase SP-2 OS=Vipera ammodytes ammodytes OX=8705 PE=2 SV=1	18	6	37	6	261	28.9	8.98	100.86	6	1	Serpentes
FALSE	Master Protein	W8E7D1	Venom phosphodiesterase OS=Macrovipera lebetina OX=8709 PE=1 SV=1	12	10	17	6	851	96.1	7.25	43.5	10	1	Serpentes
FALSE	Master Protein	M9NCG3	Glutaminyl-peptide cyclotransferase OS=Daboia russelii OX=8707 GN=QC PE=2 SV=1	20	6	8	6	368	42.1	7.99	21.95	6	1	Serpentes
FALSE	Master Protein	A0A1I9KNS2	C-type lectin snaclec-2 OS=Vipera ammodytes ammodytes OX=8705 PE=2 SV=1	56	8	50	5	148	17.2	5.88	152.68	8	1	Serpentes
FALSE	Master Protein	A0A6B7FNN4	Metalloproteinase of class P-III MPIII-5 OS=Vipera ammodytes ammodytes OX=8705 PE=2 SV=1	30	13	41	5	616	68.3	5.67	124.69	13	1	Serpentes
FALSE	Master Protein	Q4VM07	Zinc metalloproteinase-disintegrin-like VLAIP-B OS=Macrovipera lebetina OX=8709 PE=1 SV=1	12	6	14	5	614	68.8	6.33	41.48	6	1	Serpentes
FALSE	Master Protein	A0A6G5ZW53	Serine protease inhibitor 3 OS=Vipera anatolica senliki OX=2604287 PE=2 SV=1	41	5	7	5	192	21.7	8.24	21.94	5	1	Serpentes
FALSE	Master Protein	A0A1I9KNP6	C-type lectin snaclec-1 OS=Vipera ammodytes ammodytes OX=8705 PE=2 SV=1	38	4	49	4	154	17.6	6.65	180.4	4	1	Serpentes
FALSE	Master Protein	A0A1I9KNN1	C-type lectin snaclec-3 OS=Vipera ammodytes ammodytes OX=8705 PE=2 SV=1	30	4	37	4	154	17.4	6.51	115.71	4	1	Serpentes
FALSE	Master Protein	A0A6B7FPJ0	Serine proteinase SP-8 OS=Vipera ammodytes ammodytes OX=8705 PE=2 SV=1	19	3	45	3	260	28.8	7.11	155.47	3	1	Serpentes
FALSE	Master Protein	E5AJX2	Snake venom serine protease nikobin OS=Vipera berus nikolskii OX=1808362 GN=sp-VN PE=2 SV=1	27	7	43	3	257	28.2	7.77	125.84	7	1	Serpentes
FALSE	Master Protein	A0A6B7FMR5	Disintegrin-like/cysteine-rich protein MPIII-3 OS=Vipera ammodytes ammodytes OX=8705 PE=1 SV=1	15	6	36	3	324	36.8	5.03	119.38	6	1	Serpentes
FALSE	Master Protein	A0A0C5DM02	C-type lectin-like protein 3B OS=Macrovipera lebetina OX=8709 PE=2 SV=1	34	5	31	3	148	17	7.31	94.06	5	1	Serpentes
FALSE	Master Protein	P67863	Snake venom vascular endothelial growth factor toxin vammin OS=Vipera ammodytes ammodytes OX=8705 PE=1 SV=2	33	3	28	3	145	16.3	8.41	81.6	3	1	Serpentes
FALSE	Master Protein	Q6A363	Ammodytoxin C variant OS=Vipera aspis aspis OX=194601 PE=2 SV=1	36	4	18	3	137	15.3	7.84	66.85	4	1	Serpentes
FALSE	Master Protein	A0A6B7FMP6	C-type lectin-like Snaclec-9 OS=Vipera ammodytes ammodytes OX=8705 PE=2 SV=1	22	3	20	3	158	18.1	5.59	64.75	3	1	Serpentes
FALSE	Master Protein	A0A1I9KNR8	Serine proteinase SP-4 OS=Vipera ammodytes ammodytes OX=8705 PE=2 SV=1	21	4	16	3	260	28.6	7.34	44.86	4	1	Serpentes
FALSE	Master Protein	A0A6G5ZVU9	Nerve growth factor 1 OS=Vipera anatolica senliki OX=2604287 PE=2 SV=1	18	3	9	3	244	27.3	8.29	27.21	3	1	Serpentes
FALSE	Master Protein	A0A1I9KNM0	Cysteine-rich secretory protein CRISP-1 OS=Vipera ammodytes ammodytes OX=8705 PE=2 SV=1	73	10	99	2	239	26.5	5.96	330.83	10	1	Serpentes
FALSE	Master Protein	A0A1I9KNS1	Metalloproteinase of class P-II MPII-2 OS=Vipera ammodytes ammodytes OX=8705 PE=2 SV=1	31	9	60	2	478	53.4	5.38	241.99	9	1	Serpentes
FALSE	Master Protein	Q6A3L1	Ammodytin I1(E) isoform OS=Vipera aspis aspis OX=194601 PE=2 SV=1	36	5	43	2	138	15.4	5.27	140.88	5	1	Serpentes
FALSE	Master Protein	T2HQ57	Amine oxidase OS=Ovophis okinavensis OX=8769 PE=2 SV=1	10	8	42	2	516	58.1	6.49	120.15	8	1	Serpentes
FALSE	Master Protein	Q7LZQ7	phospholipase A2 (Fragment) OS=Vipera aspis OX=8706 PE=3 SV=1	24	2	39	2	50	5.6	7.66	119.18	2	1	Serpentes
FALSE	Master Protein	Q98995	Zinc metalloproteinase/disintegrin OS=Macrovipera lebetina OX=8709 PE=1 SV=1	12	4	29	2	478	53.4	5.52	104.33	4	1	Serpentes
FALSE	Master Protein	Q3BK16	Disintegrin CV-11-alpha OS=Cerastes vipera OX=8698 PE=2 SV=1	28	3	22	2	111	12.1	7.75	87.03	3	1	Serpentes
FALSE	Master Protein	W8EFS0	Snake venom 5'-nucleotidase (Fragment) OS=Macrovipera lebetina OX=8709 PE=1 SV=1	29	9	23	2	408	45	6.9	74.11	9	1	Serpentes
FALSE	Master Protein	P0C2D7	L-amino-acid oxidase (Fragment) OS=Vipera berus berus OX=31156 PE=1 SV=1	50	5	15	2	88	10.3	5.21	45.13	5	1	Serpentes
FALSE	Master Protein	A0A194APJ3	Snake venom serine protease OS=Agkistrodon piscivorus OX=8715 PE=3 SV=1	10	2	15	2	258	28.1	5.9	36.38	2	1	Serpentes
FALSE	Master Protein	E9KJZ6	Group III snake venom metalloproteinase (Fragment) OS=Echis ocellatus OX=99586 GN=Eoc00089 PE=2 SV=1	10	4	10	2	553	62.6	5.39	35.54	4	1	Serpentes
FALSE	Master Protein	A0A1I9KNP1	C-type lectin snaclec-4 OS=Vipera ammodytes ammodytes OX=8705 PE=2 SV=1	20	3	13	2	148	17.5	5.6	34.17	3	1	Serpentes
FALSE	Master Protein	E9JG75	Metalloproteinase OS=Echis coloratus OX=64175 PE=2 SV=1	11	3	10	2	610	68.5	5.11	28.12	3	1	Serpentes
FALSE	Master Protein	A0A1S5QJJ1	Kunitz/BPTI inhibitor-3 OS=Vipera ammodytes ammodytes OX=8705 PE=3 SV=1	27	3	10	2	95	10.6	8.92	22.59	3	1	Serpentes
FALSE	Master Protein	Q2UXQ6	Group III snake venom metalloproteinase OS=Echis ocellatus OX=99586 GN=Svmp3-Eoc13 PE=2 SV=1	11	5	7	2	610	69.6	5.08	16.38	5	1	Serpentes
FALSE	Master Protein	Q6IWF1	Snake venom serine protease BthaTL OS=Bothrops alternatus OX=64174 PE=2 SV=1	9	2	5	2	233	25.6	7.77	13.24	2	1	Serpentes
FALSE	Master Protein	A0A6G5ZUZ2	Snake venom metalloprotease 2 (Fragment) OS=Vipera anatolica senliki OX=2604287 PE=2 SV=1	9	2	3	2	248	28.2	6.77	9.08	2	1	Serpentes
FALSE	Master Protein	P82981	Thrombin-like enzyme contortrixobin OS=Agkistrodon contortrix contortrix OX=8713 PE=1 SV=1	15	2	3	2	234	25.4	5.12	8.22	2	1	Serpentes
FALSE	Master Protein	V8ND68	Phospholipase B-like (Fragment) OS=Ophiophagus hannah OX=8665 GN=PLBD1 PE=3 SV=1	8	3	3	2	501	58.2	8.05	7.63	3	1	Serpentes
FALSE	Master Protein	A0A8C6XX20	X-prolyl aminopeptidase 2 OS=Naja naja OX=35670 GN=XPNPEP2 PE=3 SV=1	4	3	3	2	679	77.1	6.14	6.93	3	1	Serpentes
FALSE	Master Protein	A0A8C5SH03	Mesencephalic astrocyte derived neurotrophic factor OS=Laticauda laticaudata OX=8630 GN=MANF PE=3 SV=1	14	2	2	2	180	20.3	8.25	5.51	2	1	Serpentes
FALSE	Master Protein	E9JG31	Metalloproteinase (Fragment) OS=Echis carinatus sochureki OX=124223 PE=2 SV=1	6	2	2	2	348	39	4.89	5.09	2	1	Serpentes
FALSE	Master Protein	D8MIA2	Snake venom serine protease rhinocerase 4 (Fragment) OS=Bitis rhinoceros OX=715877 PE=1 SV=1	6	2	2	2	257	28.2	8.82	3.83	2	1	Serpentes
FALSE	Master Protein	V5TBK6	Zinc metalloproteinase-disintegrin-like protein H4 subunit A OS=Vipera ammodytes ammodytes OX=8705 PE=1 SV=1	30	10	32	9	614	68.6	5.38	119.31	10	1	Vipera
FALSE	Master Protein	W8EFS0	Snake venom 5'-nucleotidase (Fragment) OS=Macrovipera lebetina OX=8709 PE=1 SV=1	29	9	23	9	408	45	6.9	74.11	9	1	Vipera
FALSE	Master Protein	A0A0B4U9L8	Zinc metalloproteinase-disintegrin-like protein F1 OS=Vipera ammodytes ammodytes OX=8705 PE=1 SV=1	18	9	31	8	614	68.7	6.3	110.05	9	1	Vipera
FALSE	Master Protein	P17935	Basic phospholipase A2 homolog ammodytin L OS=Vipera ammodytes ammodytes OX=8705 PE=1 SV=1	50	7	65	6	138	15.6	8.5	299.77	7	1	Vipera
FALSE	Master Protein	E5AJX2	Snake venom serine protease nikobin OS=Vipera berus nikolskii OX=1808362 GN=sp-VN PE=2 SV=1	27	7	43	6	257	28.2	7.77	125.84	7	1	Vipera
FALSE	Master Protein	A0A6B7FMR5	Disintegrin-like/cysteine-rich protein MPIII-3 OS=Vipera ammodytes ammodytes OX=8705 PE=1 SV=1	15	6	36	6	324	36.8	5.03	119.38	6	1	Vipera
FALSE	Master Protein	B7FDI1	Cysteine-rich venom protein OS=Vipera berus OX=31155 PE=1 SV=1	56	9	79	5	239	26.5	6.81	257.89	9	1	Vipera
FALSE	Master Protein	R4NNL0	Zinc metalloproteinase-disintegrin-like protein H3 OS=Vipera ammodytes ammodytes OX=8705 PE=1 SV=1	30	13	41	5	616	68.5	5.74	124.69	13	1	Vipera
FALSE	Master Protein	W8E7D1	Venom phosphodiesterase OS=Macrovipera lebetina OX=8709 PE=1 SV=1	12	10	17	5	851	96.1	7.25	43.5	10	1	Vipera
FALSE	Master Protein	Q4VM07	Zinc metalloproteinase-disintegrin-like VLAIP-B OS=Macrovipera lebetina OX=8709 PE=1 SV=1	12	6	14	5	614	68.8	6.33	41.48	6	1	Vipera
FALSE	Master Protein	Q7T046	Coagulation factor X-activating enzyme heavy chain OS=Macrovipera lebetina OX=8709 PE=1 SV=1	6	6	10	5	612	68.7	6.15	23.96	6	1	Vipera
FALSE	Master Protein	Q90YA8	Glutaminyl-peptide cyclotransferase OS=Gloydius blomhoffii OX=242054 GN=QPCT PE=2 SV=1	14	5	7	5	368	42.2	8.1	19.6	5	1	Vipera
FALSE	Master Protein	P34180	Neutral phospholipase A2 ammodytin I2 OS=Vipera ammodytes ammodytes OX=8705 PE=1 SV=2	50	6	63	4	137	15.3	6.47	238.41	6	1	Vipera
FALSE	Master Protein	Q910A1	Acidic phospholipase A2 ammodytin I1 OS=Vipera ammodytes ammodytes OX=8705 PE=2 SV=1	48	6	68	4	138	15.4	5.25	212.3	6	1	Vipera
FALSE	Master Protein	P0C2D7	L-amino-acid oxidase (Fragment) OS=Vipera berus berus OX=31156 PE=1 SV=1	50	5	15	4	88	10.3	5.21	45.13	5	1	Vipera
FALSE	Master Protein	B4XT06	Snaclec B7 (Fragment) OS=Macrovipera lebetina OX=8709 PE=2 SV=1	26	4	14	4	125	15	8.19	33.89	4	1	Vipera
FALSE	Master Protein	Q6TGQ8	L-amino-acid oxidase BmooLAAO-I OS=Bothrops moojeni OX=98334 PE=1 SV=2	8	6	41	3	502	56.8	6.24	107.29	6	1	Vipera
FALSE	Master Protein	Q98995	Zinc metalloproteinase/disintegrin OS=Macrovipera lebetina OX=8709 PE=1 SV=1	12	4	29	3	478	53.4	5.52	104.33	4	1	Vipera
FALSE	Master Protein	Q3BK16	Disintegrin CV-11-alpha OS=Cerastes vipera OX=8698 PE=2 SV=1	28	3	22	3	111	12.1	7.75	87.03	3	1	Vipera
FALSE	Master Protein	P67863	Snake venom vascular endothelial growth factor toxin vammin OS=Vipera ammodytes ammodytes OX=8705 PE=1 SV=2	33	3	28	3	145	16.3	8.41	81.6	3	1	Vipera
FALSE	Master Protein	P0DI84	L-amino-acid oxidase OS=Vipera ammodytes ammodytes OX=8705 PE=1 SV=1	10	6	26	3	484	54.7	7.75	80.4	6	1	Vipera
FALSE	Master Protein	P00626	Basic phospholipase A2 ammodytoxin A OS=Vipera ammodytes ammodytes OX=8705 PE=1 SV=2	36	4	18	3	138	15.5	7.97	66.85	4	1	Vipera
FALSE	Master Protein	P0C6B0	Disintegrin VLO5B OS=Macrovipera lebetina obtusa OX=209528 PE=1 SV=1	58	4	15	3	69	7.7	6.89	48.66	4	1	Vipera
FALSE	Master Protein	P00992	Kunitz-type serine protease inhibitor 3 OS=Vipera ammodytes ammodytes OX=8705 PE=1 SV=2	48	4	17	3	93	10.3	8.7	42.65	4	1	Vipera
FALSE	Master Protein	Q3ZD74	Snake venom metalloproteinase lebetase-4 (Fragment) OS=Macrovipera lebetina OX=8709 PE=2 SV=1	19	3	20	2	217	24.5	6.51	75.11	3	1	Vipera
FALSE	Master Protein	B4XSY9	Snaclec A14 OS=Macrovipera lebetina OX=8709 PE=2 SV=1	15	2	17	2	156	17.7	5.33	55.69	2	1	Vipera
FALSE	Master Protein	P0DJL5	Snaclec VP12 subunit B OS=Daboia palaestinae OX=1170828 PE=1 SV=1	18	2	14	2	125	15.1	5.02	39.36	2	1	Vipera
FALSE	Master Protein	Q4PRD0	Snaclec 3 OS=Daboia siamensis OX=343250 PE=2 SV=1	13	2	7	2	148	16.9	6.51	19.25	2	1	Vipera
FALSE	Master Protein	P25428	Venom nerve growth factor OS=Macrovipera lebetina OX=8709 PE=1 SV=2	11	2	6	2	244	27.3	8.46	16.62	2	1	Vipera
FALSE	Master Protein	Q6IWF1	Snake venom serine protease BthaTL OS=Bothrops alternatus OX=64174 PE=2 SV=1	9	2	5	2	233	25.6	7.77	13.24	2	1	Vipera
FALSE	Master Protein	Q2UXQ5	Zinc metalloproteinase-disintegrin-like EoVMP2 OS=Echis ocellatus OX=99586 GN=Svmp3-Eoc22 PE=1 SV=1	4	2	3	2	613	69.4	5.57	11.01	2	1	Vipera
FALSE	Master Protein	P82981	Thrombin-like enzyme contortrixobin OS=Agkistrodon contortrix contortrix OX=8713 PE=1 SV=1	15	2	3	2	234	25.4	5.12	8.22	2	1	Vipera
FALSE	Master Protein	F8S101	Phospholipase B OS=Crotalus adamanteus OX=8729 PE=1 SV=1	5	2	2	2	553	64	8.51	5.57	2	1	Vipera
FALSE	Master Protein	D8MIA2	Snake venom serine protease rhinocerase 4 (Fragment) OS=Bitis rhinoceros OX=715877 PE=1 SV=1	6	2	2	2	257	28.2	8.82	3.83	2	1	Vipera
FALSE	Master Protein	A0A6B7FRF2	Amine oxidase OS=Vipera ammodytes ammodytes OX=8705 PE=2 SV=1	43	20	105	16	504	57.1	6.2	340.74	20	1	Vipera ammodytes
FALSE	Master Protein	A0A6B7FMR4	Metalloproteinase of class P-III MPIII-4 OS=Vipera ammodytes ammodytes OX=8705 PE=2 SV=1	26	14	23	13	609	68.8	5.3	70.99	14	1	Vipera ammodytes
FALSE	Master Protein	A0A6B7FNN4	Metalloproteinase of class P-III MPIII-5 OS=Vipera ammodytes ammodytes OX=8705 PE=2 SV=1	30	13	41	12	616	68.3	5.67	124.69	13	1	Vipera ammodytes
FALSE	Master Protein	A0A6B7FRK6	Metalloproteinase of class P-III MPIII-2 OS=Vipera ammodytes ammodytes OX=8705 PE=2 SV=1	22	13	37	12	613	69.2	5.55	111.73	13	1	Vipera ammodytes
FALSE	Master Protein	A0A1I9KNR6	Metalloproteinase of class P-III MPIII-1 OS=Vipera ammodytes ammodytes OX=8705 PE=2 SV=1	25	11	69	11	607	68.3	6.25	273.69	11	1	Vipera ammodytes
FALSE	Master Protein	A0A1I9KNM0	Cysteine-rich secretory protein CRISP-1 OS=Vipera ammodytes ammodytes OX=8705 PE=2 SV=1	73	10	99	10	239	26.5	5.96	330.83	10	1	Vipera ammodytes
FALSE	Master Protein	A0A1I9KNS3	Metalloproteinase of class P-II MPII-3 OS=Vipera ammodytes ammodytes OX=8705 PE=2 SV=1	31	9	70	9	478	53	5.5	277.05	9	1	Vipera ammodytes
FALSE	Master Protein	V5TBK6	Zinc metalloproteinase-disintegrin-like protein H4 subunit A OS=Vipera ammodytes ammodytes OX=8705 PE=1 SV=1	30	10	32	9	614	68.6	5.38	119.31	10	1	Vipera ammodytes
FALSE	Master Protein	A0A1J0CZM7	Snaclec-7 OS=Vipera ammodytes ammodytes OX=8705 PE=2 SV=1	51	9	40	9	148	17.3	7.96	105.65	9	1	Vipera ammodytes
FALSE	Master Protein	A0A0B4U9L8	Zinc metalloproteinase-disintegrin-like protein F1 OS=Vipera ammodytes ammodytes OX=8705 PE=1 SV=1	18	9	31	8	614	68.7	6.3	110.05	9	1	Vipera ammodytes
FALSE	Master Protein	A0A1I9KNN4	trypsin OS=Vipera ammodytes ammodytes OX=8705 PE=2 SV=1	44	7	45	7	257	28.2	6.39	187.31	7	1	Vipera ammodytes
FALSE	Master Protein	Q6A378	Ammodytin L(1'') isoform OS=Vipera ammodytes ammodytes OX=8705 PE=2 SV=1	50	7	65	6	138	15.6	8.5	299.77	7	1	Vipera ammodytes
FALSE	Master Protein	A0A1I9KNS2	C-type lectin snaclec-2 OS=Vipera ammodytes ammodytes OX=8705 PE=2 SV=1	56	8	50	6	148	17.2	5.88	152.68	8	1	Vipera ammodytes
FALSE	Master Protein	A0A6B7FQF8	Serine proteinase SP-6 OS=Vipera ammodytes ammodytes OX=8705 PE=2 SV=1	27	7	51	6	257	28.3	8.46	136.76	7	1	Vipera ammodytes
FALSE	Master Protein	A0A1I9KNL5	Serine proteinase SP-2 OS=Vipera ammodytes ammodytes OX=8705 PE=2 SV=1	18	6	37	6	261	28.9	8.98	100.86	6	1	Vipera ammodytes
FALSE	Master Protein	Q6A3B1	Ammodytin I2(A') isoform OS=Vipera ammodytes ammodytes OX=8705 PE=2 SV=1	50	6	63	5	137	15.3	6.47	238.41	6	1	Vipera ammodytes
FALSE	Master Protein	Q910A1	Acidic phospholipase A2 ammodytin I1 OS=Vipera ammodytes ammodytes OX=8705 PE=2 SV=1	48	6	68	5	138	15.4	5.25	212.3	6	1	Vipera ammodytes
FALSE	Master Protein	A0A6B7FMR5	Disintegrin-like/cysteine-rich protein MPIII-3 OS=Vipera ammodytes ammodytes OX=8705 PE=1 SV=1	15	6	36	5	324	36.8	5.03	119.38	6	1	Vipera ammodytes
FALSE	Master Protein	A0A1I9KNP6	C-type lectin snaclec-1 OS=Vipera ammodytes ammodytes OX=8705 PE=2 SV=1	38	4	49	4	154	17.6	6.65	180.4	4	1	Vipera ammodytes
FALSE	Master Protein	A0A1I9KNN1	C-type lectin snaclec-3 OS=Vipera ammodytes ammodytes OX=8705 PE=2 SV=1	30	4	37	4	154	17.4	6.51	115.71	4	1	Vipera ammodytes
FALSE	Master Protein	A0A6B7FMQ9	Phospholipase B-like OS=Vipera ammodytes ammodytes OX=8705 PE=2 SV=1	9	4	7	4	553	64.3	8.5	22.55	4	1	Vipera ammodytes
FALSE	Master Protein	A0A6B7FPJ0	Serine proteinase SP-8 OS=Vipera ammodytes ammodytes OX=8705 PE=2 SV=1	19	3	45	3	260	28.8	7.11	155.47	3	1	Vipera ammodytes
FALSE	Master Protein	A0A1I9KNR7	Disintegrin Dis-1 OS=Vipera ammodytes ammodytes OX=8705 PE=2 SV=1	24	3	23	3	128	14	7.43	82.15	3	1	Vipera ammodytes
FALSE	Master Protein	P67863	Snake venom vascular endothelial growth factor toxin vammin OS=Vipera ammodytes ammodytes OX=8705 PE=1 SV=2	33	3	28	3	145	16.3	8.41	81.6	3	1	Vipera ammodytes
FALSE	Master Protein	A0A1J0CZM6	Snaclec-8 OS=Vipera ammodytes ammodytes OX=8705 PE=2 SV=1	36	5	25	3	148	17.1	6.37	81.14	5	1	Vipera ammodytes
FALSE	Master Protein	P00626	Basic phospholipase A2 ammodytoxin A OS=Vipera ammodytes ammodytes OX=8705 PE=1 SV=2	36	4	18	3	138	15.5	7.97	66.85	4	1	Vipera ammodytes
FALSE	Master Protein	A0A6B7FMP6	C-type lectin-like Snaclec-9 OS=Vipera ammodytes ammodytes OX=8705 PE=2 SV=1	22	3	20	3	158	18.1	5.59	64.75	3	1	Vipera ammodytes
FALSE	Master Protein	A0A1I9KNR8	Serine proteinase SP-4 OS=Vipera ammodytes ammodytes OX=8705 PE=2 SV=1	21	4	16	3	260	28.6	7.34	44.86	4	1	Vipera ammodytes
FALSE	Master Protein	A0A1I9KNP1	C-type lectin snaclec-4 OS=Vipera ammodytes ammodytes OX=8705 PE=2 SV=1	20	3	13	3	148	17.5	5.6	34.17	3	1	Vipera ammodytes
FALSE	Master Protein	A0A6B7FPT6	Vascular nerve growth factor OS=Vipera ammodytes ammodytes OX=8705 PE=2 SV=1	18	3	9	3	238	26.6	8.18	27.21	3	1	Vipera ammodytes
FALSE	Master Protein	A0A1I9KNS1	Metalloproteinase of class P-II MPII-2 OS=Vipera ammodytes ammodytes OX=8705 PE=2 SV=1	31	9	60	2	478	53.4	5.38	241.99	9	1	Vipera ammodytes
FALSE	Master Protein	A0A1J0CZN0	Dis-2 OS=Vipera ammodytes ammodytes OX=8705 PE=2 SV=1	37	3	34	2	111	12.1	6.87	126.58	3	1	Vipera ammodytes
FALSE	Master Protein	P0DI84	L-amino-acid oxidase OS=Vipera ammodytes ammodytes OX=8705 PE=1 SV=1	10	6	26	2	484	54.7	7.75	80.4	6	1	Vipera ammodytes
FALSE	Master Protein	A0A1S5QJJ1	Kunitz/BPTI inhibitor-3 OS=Vipera ammodytes ammodytes OX=8705 PE=3 SV=1	27	3	10	2	95	10.6	8.92	22.59	3	1	Vipera ammodytes

## Sheet: Pivotal table
Master	(All)
# Unique Peptides	(All)
Count of Coverage [%]	Column Labels
Row Labels	Serpentes	Vipera	Vipera ammodytes	Grand Total
A0A0B4U9L8	1	1	1	3
Zinc metalloproteinase-disintegrin-like protein F1 OS=Vipera ammodytes ammodytes OX=8705 PE=1 SV=1	1	1	1	3
A0A0C5DM02	1			1
C-type lectin-like protein 3B OS=Macrovipera lebetina OX=8709 PE=2 SV=1	1			1
A0A194APJ3	1			1
Snake venom serine protease OS=Agkistrodon piscivorus OX=8715 PE=3 SV=1	1			1
A0A1I9KNL5	1		1	2
Serine proteinase SP-2 OS=Vipera ammodytes ammodytes OX=8705 PE=2 SV=1	1		1	2
A0A1I9KNM0	1		1	2
Cysteine-rich secretory protein CRISP-1 OS=Vipera ammodytes ammodytes OX=8705 PE=2 SV=1	1		1	2
A0A1I9KNN1	1		1	2
C-type lectin snaclec-3 OS=Vipera ammodytes ammodytes OX=8705 PE=2 SV=1	1		1	2
A0A1I9KNN4	1		1	2
Serine proteinase SP-3 OS=Vipera ammodytes ammodytes OX=8705 PE=2 SV=1	1			1
trypsin OS=Vipera ammodytes ammodytes OX=8705 PE=2 SV=1			1	1
A0A1I9KNP1	1		1	2
C-type lectin snaclec-4 OS=Vipera ammodytes ammodytes OX=8705 PE=2 SV=1	1		1	2
A0A1I9KNP6	1		1	2
C-type lectin snaclec-1 OS=Vipera ammodytes ammodytes OX=8705 PE=2 SV=1	1		1	2
A0A1I9KNR6	1		1	2
Metalloproteinase of class P-III MPIII-1 OS=Vipera ammodytes ammodytes OX=8705 PE=2 SV=1	1		1	2
A0A1I9KNR7			1	1
Disintegrin Dis-1 OS=Vipera ammodytes ammodytes OX=8705 PE=2 SV=1			1	1
A0A1I9KNR8	1		1	2
Serine proteinase SP-4 OS=Vipera ammodytes ammodytes OX=8705 PE=2 SV=1	1		1	2
A0A1I9KNS1	1		1	2
Metalloproteinase of class P-II MPII-2 OS=Vipera ammodytes ammodytes OX=8705 PE=2 SV=1	1		1	2
A0A1I9KNS2	1		1	2
C-type lectin snaclec-2 OS=Vipera ammodytes ammodytes OX=8705 PE=2 SV=1	1		1	2
A0A1I9KNS3	1		1	2
Metalloproteinase of class P-II MPII-3 OS=Vipera ammodytes ammodytes OX=8705 PE=2 SV=1	1		1	2
A0A1J0CZM6			1	1
Snaclec-8 OS=Vipera ammodytes ammodytes OX=8705 PE=2 SV=1			1	1
A0A1J0CZM7	1		1	2
Snaclec-7 OS=Vipera ammodytes ammodytes OX=8705 PE=2 SV=1	1		1	2
A0A1J0CZN0			1	1
Dis-2 OS=Vipera ammodytes ammodytes OX=8705 PE=2 SV=1			1	1
A0A1S5QJJ1	1		1	2
Kunitz/BPTI inhibitor-3 OS=Vipera ammodytes ammodytes OX=8705 PE=3 SV=1	1		1	2
A0A6B7FMP6	1		1	2
C-type lectin-like Snaclec-9 OS=Vipera ammodytes ammodytes OX=8705 PE=2 SV=1	1		1	2
A0A6B7FMQ9			1	1
Phospholipase B-like OS=Vipera ammodytes ammodytes OX=8705 PE=2 SV=1			1	1
A0A6B7FMR4	1		1	2
Metalloproteinase of class P-III MPIII-4 OS=Vipera ammodytes ammodytes OX=8705 PE=2 SV=1	1		1	2
A0A6B7FMR5	1	1	1	3
Disintegrin-like/cysteine-rich protein MPIII-3 OS=Vipera ammodytes ammodytes OX=8705 PE=1 SV=1	1	1	1	3
A0A6B7FNN4	1		1	2
Metalloproteinase of class P-III MPIII-5 OS=Vipera ammodytes ammodytes OX=8705 PE=2 SV=1	1		1	2
A0A6B7FPJ0	1		1	2
Serine proteinase SP-8 OS=Vipera ammodytes ammodytes OX=8705 PE=2 SV=1	1		1	2
A0A6B7FPT6			1	1
Vascular nerve growth factor OS=Vipera ammodytes ammodytes OX=8705 PE=2 SV=1			1	1
A0A6B7FQF8			1	1
Serine proteinase SP-6 OS=Vipera ammodytes ammodytes OX=8705 PE=2 SV=1			1	1
A0A6B7FRF2	1		1	2
Amine oxidase OS=Vipera ammodytes ammodytes OX=8705 PE=2 SV=1	1		1	2
A0A6B7FRK6	1		1	2
Metalloproteinase of class P-III MPIII-2 OS=Vipera ammodytes ammodytes OX=8705 PE=2 SV=1	1		1	2
A0A6G5ZUZ2	1			1
Snake venom metalloprotease 2 (Fragment) OS=Vipera anatolica senliki OX=2604287 PE=2 SV=1	1			1
A0A6G5ZVU9	1			1
Nerve growth factor 1 OS=Vipera anatolica senliki OX=2604287 PE=2 SV=1	1			1
A0A6G5ZW53	1			1
Serine protease inhibitor 3 OS=Vipera anatolica senliki OX=2604287 PE=2 SV=1	1			1
A0A8C5SH03	1			1
Mesencephalic astrocyte derived neurotrophic factor OS=Laticauda laticaudata OX=8630 GN=MANF PE=3 SV=1	1			1
A0A8C6XX20	1			1
X-prolyl aminopeptidase 2 OS=Naja naja OX=35670 GN=XPNPEP2 PE=3 SV=1	1			1
B4XSY9		1		1
Snaclec A14 OS=Macrovipera lebetina OX=8709 PE=2 SV=1		1		1
B4XT06		1		1
Snaclec B7 (Fragment) OS=Macrovipera lebetina OX=8709 PE=2 SV=1		1		1
B7FDI1		1		1
Cysteine-rich venom protein OS=Vipera berus OX=31155 PE=1 SV=1		1		1
D8MIA2	1	1		2
Snake venom serine protease rhinocerase 4 (Fragment) OS=Bitis rhinoceros OX=715877 PE=1 SV=1	1	1		2
E5AJX2	1	1		2
Snake venom serine protease nikobin OS=Vipera berus nikolskii OX=1808362 GN=sp-VN PE=2 SV=1	1	1		2
E9JG31	1			1
Metalloproteinase (Fragment) OS=Echis carinatus sochureki OX=124223 PE=2 SV=1	1			1
E9JG75	1			1
Metalloproteinase OS=Echis coloratus OX=64175 PE=2 SV=1	1			1
E9KJZ6	1			1
Group III snake venom metalloproteinase (Fragment) OS=Echis ocellatus OX=99586 GN=Eoc00089 PE=2 SV=1	1			1
F8S101		1		1
Phospholipase B OS=Crotalus adamanteus OX=8729 PE=1 SV=1		1		1
M9NCG3	1			1
Glutaminyl-peptide cyclotransferase OS=Daboia russelii OX=8707 GN=QC PE=2 SV=1	1			1
P00626		1	1	2
Basic phospholipase A2 ammodytoxin A OS=Vipera ammodytes ammodytes OX=8705 PE=1 SV=2		1	1	2
P00992		1		1
Kunitz-type serine protease inhibitor 3 OS=Vipera ammodytes ammodytes OX=8705 PE=1 SV=2		1		1
P0C2D7	1	1		2
L-amino-acid oxidase (Fragment) OS=Vipera berus berus OX=31156 PE=1 SV=1	1	1		2
P0C6B0		1		1
Disintegrin VLO5B OS=Macrovipera lebetina obtusa OX=209528 PE=1 SV=1		1		1
P0DI84		1	1	2
L-amino-acid oxidase OS=Vipera ammodytes ammodytes OX=8705 PE=1 SV=1		1	1	2
P0DJL5		1		1
Snaclec VP12 subunit B OS=Daboia palaestinae OX=1170828 PE=1 SV=1		1		1
P17935		1		1
Basic phospholipase A2 homolog ammodytin L OS=Vipera ammodytes ammodytes OX=8705 PE=1 SV=1		1		1
P25428		1		1
Venom nerve growth factor OS=Macrovipera lebetina OX=8709 PE=1 SV=2		1		1
P34180		1		1
Neutral phospholipase A2 ammodytin I2 OS=Vipera ammodytes ammodytes OX=8705 PE=1 SV=2		1		1
P67863	1	1	1	3
Snake venom vascular endothelial growth factor toxin vammin OS=Vipera ammodytes ammodytes OX=8705 PE=1 SV=2	1	1	1	3
P82981	1	1		2
Thrombin-like enzyme contortrixobin OS=Agkistrodon contortrix contortrix OX=8713 PE=1 SV=1	1	1		2
Q2UXQ5		1		1
Zinc metalloproteinase-disintegrin-like EoVMP2 OS=Echis ocellatus OX=99586 GN=Svmp3-Eoc22 PE=1 SV=1		1		1
Q2UXQ6	1			1
Group III snake venom metalloproteinase OS=Echis ocellatus OX=99586 GN=Svmp3-Eoc13 PE=2 SV=1	1			1
Q3BK16	1	1		2
Disintegrin CV-11-alpha OS=Cerastes vipera OX=8698 PE=2 SV=1	1	1		2
Q3ZD74		1		1
Snake venom metalloproteinase lebetase-4 (Fragment) OS=Macrovipera lebetina OX=8709 PE=2 SV=1		1		1
Q4PRD0		1		1
Snaclec 3 OS=Daboia siamensis OX=343250 PE=2 SV=1		1		1
Q4VM07	1	1		2
Zinc metalloproteinase-disintegrin-like VLAIP-B OS=Macrovipera lebetina OX=8709 PE=1 SV=1	1	1		2
Q6A363	1			1
Ammodytoxin C variant OS=Vipera aspis aspis OX=194601 PE=2 SV=1	1			1
Q6A378	1		1	2
Ammodytin L(1'') isoform OS=Vipera ammodytes ammodytes OX=8705 PE=2 SV=1	1		1	2
Q6A3A3	1			1
Ammodytin I2(C) isoform OS=Vipera ammodytes montandoni OX=235554 PE=2 SV=1	1			1
Q6A3B1			1	1
Ammodytin I2(A') isoform OS=Vipera ammodytes ammodytes OX=8705 PE=2 SV=1			1	1
Q6A3L1	1			1
Ammodytin I1(E) isoform OS=Vipera aspis aspis OX=194601 PE=2 SV=1	1			1
Q6IWF1	1	1		2
Snake venom serine protease BthaTL OS=Bothrops alternatus OX=64174 PE=2 SV=1	1	1		2
Q6TGQ8		1		1
L-amino-acid oxidase BmooLAAO-I OS=Bothrops moojeni OX=98334 PE=1 SV=2		1		1
Q7LZQ7	1			1
phospholipase A2 (Fragment) OS=Vipera aspis OX=8706 PE=3 SV=1	1			1
Q7T046		1		1
Coagulation factor X-activating enzyme heavy chain OS=Macrovipera lebetina OX=8709 PE=1 SV=1		1		1
Q90YA8		1		1
Glutaminyl-peptide cyclotransferase OS=Gloydius blomhoffii OX=242054 GN=QPCT PE=2 SV=1		1		1
Q910A1		1	1	2
Acidic phospholipase A2 ammodytin I1 OS=Vipera ammodytes ammodytes OX=8705 PE=2 SV=1		1	1	2
Q98995	1	1		2
Zinc metalloproteinase/disintegrin OS=Macrovipera lebetina OX=8709 PE=1 SV=1	1	1		2
R4NNL0		1		1
Zinc metalloproteinase-disintegrin-like protein H3 OS=Vipera ammodytes ammodytes OX=8705 PE=1 SV=1		1		1
T2HQ57	1			1
Amine oxidase OS=Ovophis okinavensis OX=8769 PE=2 SV=1	1			1
V5TBK6	1	1	1	3
Zinc metalloproteinase-disintegrin-like protein H4 subunit A OS=Vipera ammodytes ammodytes OX=8705 PE=1 SV=1	1	1	1	3
V8ND68	1			1
Phospholipase B-like (Fragment) OS=Ophiophagus hannah OX=8665 GN=PLBD1 PE=3 SV=1	1			1
W8E7D1	1	1		2
Venom phosphodiesterase OS=Macrovipera lebetina OX=8709 PE=1 SV=1	1	1		2
W8EFS0	1	1		2
Snake venom 5'-nucleotidase (Fragment) OS=Macrovipera lebetina OX=8709 PE=1 SV=1	1	1		2
Grand Total	52	34	34	120
