# Supplementary material for: The Venom of Vipera ammodytes ammodytes: Proteomics, Neurotoxic Effect and Neutralization by Antivenom
Source: Vet Sci. 2024 Nov 28;11(12):605. doi: 10.3390/vetsci11120605 (PMC11680118; doi:10.3390/vetsci11120605)
Supplement: Supplementary file 1 [file vetsci-11-00605-s001.zip › Table_S2_Venom_Vaa_identified_proteins_Serpentes_DB.xlsx]

## Sheet: Frakcija 0
Checked	Master	Accession	Description	Coverage [%]	# Peptides	# PSMs	# Unique Peptides	# AAs	MW [kDa]	calc. pI	Score Sequest HT: Sequest HT	# Peptides (by Search Engine): Sequest HT	# Protein Groups
FALSE	Master Protein	A0A6B7FRF2	Amine oxidase OS=Vipera ammodytes ammodytes OX=8705 PE=2 SV=1	43	20	105	12	504	57.1	6.2	340.74	20	1
FALSE	Master Protein	A0A6B7FRK6	Metalloproteinase of class P-III MPIII-2 OS=Vipera ammodytes ammodytes OX=8705 PE=2 SV=1	22	13	37	11	613	69.2	5.55	111.73	13	1
FALSE	Master Protein	A0A6B7FMR4	Metalloproteinase of class P-III MPIII-4 OS=Vipera ammodytes ammodytes OX=8705 PE=2 SV=1	26	14	23	11	609	68.8	5.3	70.99	14	1
FALSE	Master Protein	A0A1I9KNS3	Metalloproteinase of class P-II MPII-3 OS=Vipera ammodytes ammodytes OX=8705 PE=2 SV=1	31	9	70	9	478	53	5.5	277.05	9	1
FALSE	Master Protein	A0A1I9KNR6	Metalloproteinase of class P-III MPIII-1 OS=Vipera ammodytes ammodytes OX=8705 PE=2 SV=1	25	11	69	9	607	68.3	6.25	273.69	11	1
FALSE	Master Protein	V5TBK6	Zinc metalloproteinase-disintegrin-like protein H4 subunit A OS=Vipera ammodytes ammodytes OX=8705 PE=1 SV=1	30	10	32	9	614	68.6	5.38	119.31	10	1
FALSE	Master Protein	A0A0B4U9L8	Zinc metalloproteinase-disintegrin-like protein F1 OS=Vipera ammodytes ammodytes OX=8705 PE=1 SV=1	18	9	31	8	614	68.7	6.3	110.05	9	1
FALSE	Master Protein	A0A1I9KNN4	Serine proteinase SP-3 OS=Vipera ammodytes ammodytes OX=8705 PE=2 SV=1	44	7	45	7	257	28.2	6.39	187.31	7	1
FALSE	Master Protein	Q6A378	Ammodytin L(1'') isoform OS=Vipera ammodytes ammodytes OX=8705 PE=2 SV=1	50	7	65	6	138	15.6	8.5	299.77	7	1
FALSE	Master Protein	Q6A3A3	Ammodytin I2(C) isoform OS=Vipera ammodytes montandoni OX=235554 PE=2 SV=1	61	8	67	6	137	15.4	6.81	244.69	8	1
FALSE	Master Protein	A0A1J0CZM7	Snaclec-7 OS=Vipera ammodytes ammodytes OX=8705 PE=2 SV=1	51	9	40	6	148	17.3	7.96	105.65	9	1
FALSE	Master Protein	A0A1I9KNL5	Serine proteinase SP-2 OS=Vipera ammodytes ammodytes OX=8705 PE=2 SV=1	18	6	37	6	261	28.9	8.98	100.86	6	1
FALSE	Master Protein	W8E7D1	Venom phosphodiesterase OS=Macrovipera lebetina OX=8709 PE=1 SV=1	12	10	17	6	851	96.1	7.25	43.5	10	1
FALSE	Master Protein	M9NCG3	Glutaminyl-peptide cyclotransferase OS=Daboia russelii OX=8707 GN=QC PE=2 SV=1	20	6	8	6	368	42.1	7.99	21.95	6	1
FALSE	Master Protein	A0A1I9KNS2	C-type lectin snaclec-2 OS=Vipera ammodytes ammodytes OX=8705 PE=2 SV=1	56	8	50	5	148	17.2	5.88	152.68	8	1
FALSE	Master Protein	A0A6B7FNN4	Metalloproteinase of class P-III MPIII-5 OS=Vipera ammodytes ammodytes OX=8705 PE=2 SV=1	30	13	41	5	616	68.3	5.67	124.69	13	1
FALSE	Master Protein	Q4VM07	Zinc metalloproteinase-disintegrin-like VLAIP-B OS=Macrovipera lebetina OX=8709 PE=1 SV=1	12	6	14	5	614	68.8	6.33	41.48	6	1
FALSE	Master Protein	A0A6G5ZW53	Serine protease inhibitor 3 OS=Vipera anatolica senliki OX=2604287 PE=2 SV=1	41	5	7	5	192	21.7	8.24	21.94	5	1
FALSE	Master Protein	A0A1I9KNP6	C-type lectin snaclec-1 OS=Vipera ammodytes ammodytes OX=8705 PE=2 SV=1	38	4	49	4	154	17.6	6.65	180.4	4	1
FALSE	Master Protein	A0A1I9KNN1	C-type lectin snaclec-3 OS=Vipera ammodytes ammodytes OX=8705 PE=2 SV=1	30	4	37	4	154	17.4	6.51	115.71	4	1
FALSE	Master Protein	A0A6B7FPJ0	Serine proteinase SP-8 OS=Vipera ammodytes ammodytes OX=8705 PE=2 SV=1	19	3	45	3	260	28.8	7.11	155.47	3	1
FALSE	Master Protein	E5AJX2	Snake venom serine protease nikobin OS=Vipera berus nikolskii OX=1808362 GN=sp-VN PE=2 SV=1	27	7	43	3	257	28.2	7.77	125.84	7	1
FALSE	Master Protein	A0A6B7FMR5	Disintegrin-like/cysteine-rich protein MPIII-3 OS=Vipera ammodytes ammodytes OX=8705 PE=1 SV=1	15	6	36	3	324	36.8	5.03	119.38	6	1
FALSE	Master Protein	A0A0C5DM02	C-type lectin-like protein 3B OS=Macrovipera lebetina OX=8709 PE=2 SV=1	34	5	31	3	148	17	7.31	94.06	5	1
FALSE	Master Protein	P67863	Snake venom vascular endothelial growth factor toxin vammin OS=Vipera ammodytes ammodytes OX=8705 PE=1 SV=2	33	3	28	3	145	16.3	8.41	81.6	3	1
FALSE	Master Protein	Q6A363	Ammodytoxin C variant OS=Vipera aspis aspis OX=194601 PE=2 SV=1	36	4	18	3	137	15.3	7.84	66.85	4	1
FALSE	Master Protein	A0A6B7FMP6	C-type lectin-like Snaclec-9 OS=Vipera ammodytes ammodytes OX=8705 PE=2 SV=1	22	3	20	3	158	18.1	5.59	64.75	3	1
FALSE	Master Protein	A0A1I9KNR8	Serine proteinase SP-4 OS=Vipera ammodytes ammodytes OX=8705 PE=2 SV=1	21	4	16	3	260	28.6	7.34	44.86	4	1
FALSE	Master Protein	A0A6G5ZVU9	Nerve growth factor 1 OS=Vipera anatolica senliki OX=2604287 PE=2 SV=1	18	3	9	3	244	27.3	8.29	27.21	3	1
FALSE	Master Protein	A0A1I9KNM0	Cysteine-rich secretory protein CRISP-1 OS=Vipera ammodytes ammodytes OX=8705 PE=2 SV=1	73	10	99	2	239	26.5	5.96	330.83	10	1
FALSE	Master Protein	A0A1I9KNS1	Metalloproteinase of class P-II MPII-2 OS=Vipera ammodytes ammodytes OX=8705 PE=2 SV=1	31	9	60	2	478	53.4	5.38	241.99	9	1
FALSE	Master Protein	Q6A3L1	Ammodytin I1(E) isoform OS=Vipera aspis aspis OX=194601 PE=2 SV=1	36	5	43	2	138	15.4	5.27	140.88	5	1
FALSE	Master Protein	T2HQ57	Amine oxidase OS=Ovophis okinavensis OX=8769 PE=2 SV=1	10	8	42	2	516	58.1	6.49	120.15	8	1
FALSE	Master Protein	Q7LZQ7	phospholipase A2 (Fragment) OS=Vipera aspis OX=8706 PE=3 SV=1	24	2	39	2	50	5.6	7.66	119.18	2	1
FALSE	Master Protein	Q98995	Zinc metalloproteinase/disintegrin OS=Macrovipera lebetina OX=8709 PE=1 SV=1	12	4	29	2	478	53.4	5.52	104.33	4	1
FALSE	Master Protein	Q3BK16	Disintegrin CV-11-alpha OS=Cerastes vipera OX=8698 PE=2 SV=1	28	3	22	2	111	12.1	7.75	87.03	3	1
FALSE	Master Protein	W8EFS0	Snake venom 5'-nucleotidase (Fragment) OS=Macrovipera lebetina OX=8709 PE=1 SV=1	29	9	23	2	408	45	6.9	74.11	9	1
FALSE	Master Protein	P0C2D7	L-amino-acid oxidase (Fragment) OS=Vipera berus berus OX=31156 PE=1 SV=1	50	5	15	2	88	10.3	5.21	45.13	5	1
FALSE	Master Protein	A0A194APJ3	Snake venom serine protease OS=Agkistrodon piscivorus OX=8715 PE=3 SV=1	10	2	15	2	258	28.1	5.9	36.38	2	1
FALSE	Master Protein	E9KJZ6	Group III snake venom metalloproteinase (Fragment) OS=Echis ocellatus OX=99586 GN=Eoc00089 PE=2 SV=1	10	4	10	2	553	62.6	5.39	35.54	4	1
FALSE	Master Protein	A0A1I9KNP1	C-type lectin snaclec-4 OS=Vipera ammodytes ammodytes OX=8705 PE=2 SV=1	20	3	13	2	148	17.5	5.6	34.17	3	1
FALSE	Master Protein	E9JG75	Metalloproteinase OS=Echis coloratus OX=64175 PE=2 SV=1	11	3	10	2	610	68.5	5.11	28.12	3	1
FALSE	Master Protein	A0A1S5QJJ1	Kunitz/BPTI inhibitor-3 OS=Vipera ammodytes ammodytes OX=8705 PE=3 SV=1	27	3	10	2	95	10.6	8.92	22.59	3	1
FALSE	Master Protein	Q2UXQ6	Group III snake venom metalloproteinase OS=Echis ocellatus OX=99586 GN=Svmp3-Eoc13 PE=2 SV=1	11	5	7	2	610	69.6	5.08	16.38	5	1
FALSE	Master Protein	Q6IWF1	Snake venom serine protease BthaTL OS=Bothrops alternatus OX=64174 PE=2 SV=1	9	2	5	2	233	25.6	7.77	13.24	2	1
FALSE	Master Protein	A0A6G5ZUZ2	Snake venom metalloprotease 2 (Fragment) OS=Vipera anatolica senliki OX=2604287 PE=2 SV=1	9	2	3	2	248	28.2	6.77	9.08	2	1
FALSE	Master Protein	P82981	Thrombin-like enzyme contortrixobin OS=Agkistrodon contortrix contortrix OX=8713 PE=1 SV=1	15	2	3	2	234	25.4	5.12	8.22	2	1
FALSE	Master Protein	V8ND68	Phospholipase B-like (Fragment) OS=Ophiophagus hannah OX=8665 GN=PLBD1 PE=3 SV=1	8	3	3	2	501	58.2	8.05	7.63	3	1
FALSE	Master Protein	A0A8C6XX20	X-prolyl aminopeptidase 2 OS=Naja naja OX=35670 GN=XPNPEP2 PE=3 SV=1	4	3	3	2	679	77.1	6.14	6.93	3	1
FALSE	Master Protein	A0A8C5SH03	Mesencephalic astrocyte derived neurotrophic factor OS=Laticauda laticaudata OX=8630 GN=MANF PE=3 SV=1	14	2	2	2	180	20.3	8.25	5.51	2	1
FALSE	Master Protein	E9JG31	Metalloproteinase (Fragment) OS=Echis carinatus sochureki OX=124223 PE=2 SV=1	6	2	2	2	348	39	4.89	5.09	2	1
FALSE	Master Protein	D8MIA2	Snake venom serine protease rhinocerase 4 (Fragment) OS=Bitis rhinoceros OX=715877 PE=1 SV=1	6	2	2	2	257	28.2	8.82	3.83	2	1
FALSE	Master Protein	Q6A3G5	Ammodytin I1(D) isoform OS=Vipera ammodytes meridionalis OX=73841 PE=2 SV=1	48	6	89	1	138	15.4	5.08	296.31	6	1
FALSE	Master Protein	B7FDI1	Cysteine-rich venom protein OS=Vipera berus OX=31155 PE=1 SV=1	56	9	79	1	239	26.5	6.81	257.89	9	1
FALSE	Master Protein	Q6A3M9	Ammodytin I1(B) isoform OS=Vipera ammodytes ruffoi OX=246549 PE=2 SV=1	50	7	73	1	138	15.5	5.55	228.99	7	1
FALSE	Master Protein	A0A1I9KNT0	Metalloproteinase of class P-II MPII-1 OS=Vipera ammodytes ammodytes OX=8705 PE=2 SV=1	28	8	56	1	478	53.4	5.5	223.02	8	1
FALSE	Master Protein	A0A0A1WCN2	Cysteine-Rich Secretory Protein B OS=Echis coloratus OX=64175 PE=2 SV=1	19	3	51	1	239	26.7	7.46	195.01	3	1
FALSE	Master Protein	C0HKZ7	Snaclec macrovipecetin subunit beta OS=Macrovipera lebetina OX=8709 PE=1 SV=1	23	2	44	1	127	15	6.98	166.95	2	1
FALSE	Master Protein	A0A6G5ZUR6	Serine protease 6 OS=Vipera anatolica senliki OX=2604287 PE=2 SV=1	32	6	55	1	260	28.9	8.46	160.56	6	1
FALSE	Master Protein	P0DPS3	Snake venom serine protease VaSP1 (Fragment) OS=Vipera ammodytes ammodytes OX=8705 PE=1 SV=1	43	5	48	1	200	22.1	8.31	151.57	5	1
FALSE	Master Protein	A0A1J0CZN0	Dis-2 OS=Vipera ammodytes ammodytes OX=8705 PE=2 SV=1	37	3	34	1	111	12.1	6.87	126.58	3	1
FALSE	Master Protein	F2Q6E5	Cysteine-rich seceretory protein Ch-CRPKa (Fragment) OS=Crotalus horridus OX=35024 PE=2 SV=1	16	4	47	1	221	24.7	7.43	119.1	4	1
FALSE	Master Protein	A0A6G5ZW78	Serine protease 2 OS=Vipera anatolica senliki OX=2604287 PE=2 SV=1	23	5	39	1	257	28.1	8.41	112.54	5	1
FALSE	Master Protein	Q8JI40	Cysteine-rich venom protein ablomin OS=Gloydius blomhoffii OX=242054 PE=1 SV=1	16	4	44	1	240	26.9	5.96	111.33	4	1
FALSE	Master Protein	Q6A3K3	Ammodytin I1(A) variant OS=Vipera aspis aspis OX=194601 PE=2 SV=1	48	5	38	1	138	15.5	5.25	110.52	5	1
FALSE	Master Protein	Q6A3C6	Ammodytin I2(A) isoform OS=Vipera ammodytes ruffoi OX=246549 PE=2 SV=1	50	5	30	1	137	15.4	5.92	108.07	5	1
FALSE	Master Protein	Q6A3E0	Ammodytin I2(A) variant OS=Vipera aspis aspis OX=194601 PE=2 SV=1	50	5	28	1	137	15.3	6.47	103.02	5	1
FALSE	Master Protein	O13069	Thrombin-like enzyme KN-BJ 2 OS=Bothrops jararaca OX=8724 PE=1 SV=1	11	3	40	1	257	27.9	8.34	100.77	3	1
FALSE	Master Protein	A0A2I7YS41	Serine endopeptidase OS=Crotalus atrox OX=8730 PE=2 SV=1	13	3	38	1	263	29.1	5.31	100.21	3	1
FALSE	Master Protein	A0A0C5DGP5	C-type lectin-like protein 4B OS=Macrovipera lebetina OX=8709 PE=2 SV=1	12	1	20	1	150	17.1	8.12	91.67	1	1
FALSE	Master Protein	Q7LZQ5	Phospholipase A2 II (Fragment) OS=Vipera aspis OX=8706 PE=3 SV=1	56	2	24	1	52	5.9	8.27	87.86	2	1
FALSE	Master Protein	Q4VM08	Zinc metalloproteinase-disintegrin-like VLAIP-A OS=Macrovipera lebetina OX=8709 PE=1 SV=1	19	9	30	1	616	68.7	5.68	85.57	9	1
FALSE	Master Protein	A0A194ARJ8	Snake venom serine protease OS=Agkistrodon piscivorus OX=8715 PE=3 SV=1	9	2	32	1	258	28.2	7.94	84.52	2	1
FALSE	Master Protein	A0A1I9KNR7	Disintegrin Dis-1 OS=Vipera ammodytes ammodytes OX=8705 PE=2 SV=1	24	3	23	1	128	14	7.43	82.15	3	1
FALSE	Master Protein	A0A1S5QJJ2	Kunitz/BPTI inhibitor-1 OS=Vipera ammodytes ammodytes OX=8705 PE=3 SV=1	48	4	29	1	93	10.3	8.7	82.11	4	1
FALSE	Master Protein	A0A1J0CZM6	Snaclec-8 OS=Vipera ammodytes ammodytes OX=8705 PE=2 SV=1	36	5	25	1	148	17.1	6.37	81.14	5	1
FALSE	Master Protein	A8CG87	Acidic phospholipase A2 Drk-a2 OS=Daboia russelii OX=8707 PE=2 SV=1	37	4	27	1	138	15.6	5.1	75.32	4	1
FALSE	Master Protein	Q3ZD74	Snake venom metalloproteinase lebetase-4 (Fragment) OS=Macrovipera lebetina OX=8709 PE=2 SV=1	19	3	20	1	217	24.5	6.51	75.11	3	1
FALSE	Master Protein	A0A6P9B6H9	Zinc finger protein 260-like OS=Pantherophis guttatus OX=94885 GN=LOC117659713 PE=4 SV=1	3	1	26	1	605	70.5	9.55	63.12	1	1
FALSE	Master Protein	A6MFL0	L-amino-acid oxidase OS=Demansia vestigiata OX=412038 PE=2 SV=1	4	2	22	1	517	58.9	7.52	60.33	2	1
FALSE	Master Protein	A0A6B7FNM6	MPi-3 OS=Vipera ammodytes ammodytes OX=8705 PE=2 SV=1	11	2	19	1	208	22.9	9.06	59.94	2	1
FALSE	Master Protein	A0A182C5T8	5'-nucleotidase (Fragment) OS=Phalotris mertensi OX=1260334 PE=3 SV=1	14	6	16	1	524	57.5	7.08	53.63	6	1
FALSE	Master Protein	A0A6B2F4F1	ShKT domain-containing protein OS=Bothriechis nubestris OX=1766655 PE=3 SV=1	16	2	19	1	240	26.5	6.27	52.28	2	1
FALSE	Master Protein	P0C6B0	Disintegrin VLO5B OS=Macrovipera lebetina obtusa OX=209528 PE=1 SV=1	58	4	15	1	69	7.7	6.89	48.66	4	1
FALSE	Master Protein	E9JGE7	Metalloproteinase OS=Echis coloratus OX=64175 PE=2 SV=1	7	2	13	1	479	53.5	6.06	46.79	2	1
FALSE	Master Protein	P00992	Kunitz-type serine protease inhibitor 3 OS=Vipera ammodytes ammodytes OX=8705 PE=1 SV=2	48	4	17	1	93	10.3	8.7	42.65	4	1
FALSE	Master Protein	P0DJL5	Snaclec VP12 subunit B OS=Daboia palaestinae OX=1170828 PE=1 SV=1	18	2	14	1	125	15.1	5.02	39.36	2	1
FALSE	Master Protein	E9JG68	Metalloproteinase OS=Echis coloratus OX=64175 PE=2 SV=1	8	6	16	1	610	69.2	5.59	38.92	6	1
FALSE	Master Protein	P24293	Acidic phospholipase A2 PLA-1 OS=Eristicophis macmahoni OX=110227 PE=1 SV=1	24	2	12	1	121	13.5	6.04	38.68	2	1
FALSE	Master Protein	P0DJE2	Zinc metalloproteinase-disintegrin-like ammodytagin (Fragment) OS=Vipera ammodytes ammodytes OX=8705 PE=1 SV=3	15	2	9	1	184	19.9	5.19	37.13	2	1
FALSE	Master Protein	A0A6B2F663	5'-nucleotidase OS=Bothriechis nigroviridis OX=88079 PE=3 SV=1	12	5	13	1	589	64.7	8.51	35.09	5	1
FALSE	Master Protein	B4XT06	Snaclec B7 (Fragment) OS=Macrovipera lebetina OX=8709 PE=2 SV=1	26	4	14	1	125	15	8.19	33.89	4	1
FALSE	Master Protein	E9JG69	Metalloproteinase OS=Echis coloratus OX=64175 PE=2 SV=1	5	3	11	1	611	69	5.77	31.94	3	1
FALSE	Master Protein	E9JG96	Metalloproteinase OS=Echis coloratus OX=64175 PE=2 SV=1	6	3	10	1	614	69.2	5.72	27.01	3	1
FALSE	Master Protein	A0A346CLX5	Phosphodiesterase (Fragment) OS=Borikenophis portoricensis OX=1260276 PE=2 SV=1	6	5	10	1	888	100.7	7.03	26.98	5	1
FALSE	Master Protein	P0DJL4	Snaclec VP12 subunit A (Fragment) OS=Daboia palaestinae OX=1170828 PE=1 SV=1	16	1	7	1	107	12.1	5.02	24.12	1	1
FALSE	Master Protein	A0A1S5QLZ2	Kunitz/BPTI inhibitor-9 OS=Vipera ammodytes ammodytes OX=8705 PE=3 SV=1	27	2	10	1	90	9.8	8.27	23.78	2	1
FALSE	Master Protein	A0A6B7FMQ9	Phospholipase B-like OS=Vipera ammodytes ammodytes OX=8705 PE=2 SV=1	9	4	7	1	553	64.3	8.5	22.55	4	1
FALSE	Master Protein	P0C6A5	Disintegrin VA6 OS=Vipera ammodytes ammodytes OX=8705 PE=1 SV=1	42	2	5	1	64	7	8.02	19.01	2	1
FALSE	Master Protein	C0HLA2	Thrombin-like enzyme LmrSP-3 (Fragment) OS=Lachesis muta rhombeata OX=60219 PE=1 SV=1	50	1	6	1	26	2.9	4.28	18.01	1	1
FALSE	Master Protein	E9JGB4	Metalloproteinase (Fragment) OS=Echis pyramidum leakeyi OX=38415 PE=2 SV=1	16	3	7	1	397	44.3	5.74	17.98	3	1
FALSE	Master Protein	I2GAE3	CTLPs subunit alpha (Fragment) OS=Gloydius halys OX=8714 GN=pCTLP-1 PE=2 SV=1	12	1	5	1	129	14.8	4.7	17.29	1	1
FALSE	Master Protein	A0A194AM91	Snake venom serine protease OS=Agkistrodon piscivorus OX=8715 PE=3 SV=1	7	1	4	1	257	28.1	8.46	15.89	1	1
FALSE	Master Protein	P81743	Disintegrin EMF10B OS=Eristicophis macmahoni OX=110227 PE=1 SV=1	28	1	4	1	68	7.4	5.22	15.15	1	1
FALSE	Master Protein	J3S3W1	Cadam10_SVMPIII-3 OS=Crotalus adamanteus OX=8729 PE=2 SV=1	2	1	6	1	601	67.3	4.89	13.52	1	1
FALSE	Master Protein	A0A1L8D689	Snake venom metalloproteinase OS=Bothrops atrox OX=8725 PE=2 SV=1	3	1	4	1	602	67.6	5.59	12.83	1	1
FALSE	Master Protein	A0A1J0CZM4	Snaclec-5 OS=Vipera ammodytes ammodytes OX=8705 PE=2 SV=1	7	1	4	1	158	18.1	5.3	12.29	1	1
FALSE	Master Protein	A0A0A1WDU0	Phospholipase B-like OS=Echis coloratus OX=64175 PE=2 SV=1	8	3	4	1	553	64.5	7.77	11.86	3	1
FALSE	Master Protein	A0A6B7FPT0	Endogenous tripeptide metalloproteinase inhibitor MPi-5 OS=Vipera ammodytes ammodytes OX=8705 PE=2 SV=1	16	2	4	1	137	15	8.06	11.31	2	1
FALSE	Master Protein	A0A194AQ28	Metalloproteinase type III 11 OS=Sistrurus miliarius barbouri OX=8759 PE=4 SV=1	3	1	2	1	606	67.7	5.14	8.57	1	1
FALSE	Master Protein	Q92043	Zinc metalloproteinase-disintegrin-like atrolysin-A (Fragment) OS=Crotalus atrox OX=8730 PE=1 SV=1	4	1	3	1	419	46.8	6.39	8.5	1	1
FALSE	Master Protein	A0A8C5SEB3	AAA+ ATPase domain-containing protein OS=Laticauda laticaudata OX=8630 PE=3 SV=1	0	1	3	1	2384	270.5	7.05	7.57	1	1
FALSE	Master Protein	C0HKZ6	Snaclec macrovipecetin subunit alpha OS=Macrovipera lebetina OX=8709 PE=1 SV=1	13	1	2	1	131	15.4	6.51	6.68	1	1
FALSE	Master Protein	A0A6J1U1J3	Gamma-aminobutyric acid receptor subunit beta-3 isoform X2 OS=Notechis scutatus OX=8663 GN=GABRB3 PE=3 SV=1	3	1	3	1	393	45.7	9.42	6.37	1	1
FALSE	Master Protein	A0A0A1WCC5	Snake venom metalloproteinase C (Fragment) OS=Echis coloratus OX=64175 PE=2 SV=1	12	2	2	1	154	17	5.82	5.08	2	1
FALSE	Master Protein	Q696W1	Snaclec coagulation factor X-activating enzyme light chain 2 OS=Macrovipera lebetina OX=8709 GN=LC2 PE=1 SV=1	10	1	2	1	158	18.1	7.58	4.98	1	1
FALSE	Master Protein	A0A0B8RNS9	Xaa-Pro aminopeptidase 2 OS=Boiga irregularis OX=92519 PE=3 SV=1	3	2	2	1	681	76.7	6.34	4.77	2	1
FALSE	Master Protein	Q3BK14	Disintegrin lebestatin OS=Macrovipera lebetina OX=8709 PE=1 SV=1	9	1	2	1	107	11.5	8.56	4.71	1	1
FALSE	Master Protein	V8NKK6	Glycine-rich cell wall structural protein 1 (Fragment) OS=Ophiophagus hannah OX=8665 GN=GRP-1 PE=4 SV=1	4	1	2	1	473	47.1	9.74	4.13	1	1
FALSE	Master Protein	V8NEC1	78 kDa glucose-regulated protein OS=Ophiophagus hannah OX=8665 GN=HSPA5 PE=3 SV=1	2	1	1	1	609	67.3	5.07	3.54	1	1
FALSE	Master Protein	E9JGH6	Metalloproteinase OS=Echis carinatus sochureki OX=124223 PE=2 SV=1	15	1	1	1	128	14	7.96	3.46	1	1
FALSE	Master Protein	A0A670Z8D6	Glutathione peroxidase OS=Pseudonaja textilis OX=8673 PE=3 SV=1	7	1	1	1	201	23	9.14	3.34	1	1
FALSE	Master Protein	P08935	Cystatin OS=Bitis arietans OX=8692 PE=1 SV=1	12	1	1	1	111	12.7	7.81	3.3	1	1
FALSE	Master Protein	J3S831	Snake venom metalloproteinase (Type III) 5 OS=Crotalus adamanteus OX=8729 PE=2 SV=1	4	1	1	1	608	68.4	5.25	3.07	1	1
FALSE	Master Protein	A0A8C6XBU8	IF rod domain-containing protein OS=Naja naja OX=35670 PE=4 SV=1	3	1	1	1	454	50.3	6.8	2.83	1	1
FALSE	Master Protein	A0A9F5JB39	Keratin, type II cytoskeletal cochleal-like isoform X3 OS=Python bivittatus OX=176946 GN=LOC103050098 PE=3 SV=1	2	1	1	1	497	54.6	5.86	2.82	1	1
FALSE	Master Protein	A0A8C6XPF2	Deoxyribonuclease-2-alpha OS=Naja naja OX=35670 GN=DNASE2 PE=3 SV=1	3	1	1	1	357	40.3	5.97	2.79	1	1
FALSE	Master Protein	A0A6J1VMH8	A-kinase anchor protein 11 OS=Notechis scutatus OX=8663 GN=AKAP11 PE=4 SV=1	2	1	1	1	1938	214.7	6.2	2.75	1	1
FALSE	Master Protein	A0A2D4FIT3	Extracellular matrix protein 1 OS=Micrurus corallinus OX=54390 PE=4 SV=1	5	1	1	1	349	39.2	5.78	2.61	1	1
FALSE	Master Protein	A0A6I9XHL3	Keratin, type II cytoskeletal 6A-like OS=Thamnophis sirtalis OX=35019 GN=LOC106543677 PE=3 SV=1	2	1	1	1	559	59.7	6.27	2.52	1	1
FALSE	Master Protein	A0A6P9D003	Zinc finger protein 501-like OS=Pantherophis guttatus OX=94885 GN=LOC117674785 PE=4 SV=1	3	1	1	1	508	59.4	9.57	2.43	1	1
FALSE	Master Protein	A0A2D4KJW7	Uncharacterized protein (Fragment) OS=Micrurus paraensis OX=1970185 PE=4 SV=1	8	1	1	1	179	20.5	8.94	2.41	1	1
FALSE	Master Protein	A0A8C5SZF6	Ig-like domain-containing protein OS=Laticauda laticaudata OX=8630 PE=4 SV=1	10	1	1	1	109	12.4	7.81	2.35	1	1
FALSE	Master Protein	A0A194ARM6	Metalloproteinase type II 4 OS=Agkistrodon piscivorus OX=8715 PE=4 SV=1	5	1	1	1	481	53.9	6.04	2.35	1	1
FALSE	Master Protein	A0A6P9CBQ5	Pregnancy zone protein-like isoform X1 OS=Pantherophis guttatus OX=94885 GN=LOC117670021 PE=3 SV=1	1	1	1	1	1522	169.2	6.07	2.33	1	1
FALSE	Master Protein	Q4QT03	PLA2-32 (Fragment) OS=Bitis arietans OX=8692 PE=2 SV=1	13	1	1	1	138	15.7	5.6	2.32	1	1
FALSE	Master Protein	A0A8C5SPV1	ubiquitinyl hydrolase 1 OS=Laticauda laticaudata OX=8630 PE=4 SV=1	7	1	1	1	153	17.5	4.88	2.32	1	1
FALSE	Master Protein	A0A8C6VQ12	Ig-like domain-containing protein OS=Naja naja OX=35670 PE=4 SV=1	5	1	1	1	239	26	7.61	2.32	1	1
FALSE	Master Protein	A0A1W7RJX6	glycerophosphocholine cholinephosphodiesterase OS=Agkistrodon contortrix contortrix OX=8713 PE=3 SV=1	2	1	1	1	438	50.3	6.87	2.26	1	1
FALSE	Master Protein	Q5NTZ2	Serum albumin OS=Protobothrops flavoviridis OX=88087 GN=hsa PE=2 SV=1	2	1	1	1	614	69.7	5.99	2.25	1	1
FALSE	Master Protein	J3SE72	Putative serine carboxypeptidase CPVL-like OS=Crotalus adamanteus OX=8729 PE=2 SV=1	3	1	1	1	486	55.6	7.15	2.21	1	1
FALSE	Master Protein	A0A8C5SPR7	Saposin B-type domain-containing protein OS=Laticauda laticaudata OX=8630 PE=4 SV=1	3	1	1	1	233	25.9	4.63	2.19	1	1
FALSE	Master Protein	A0A2D4GCS1	Uncharacterized protein (Fragment) OS=Micrurus corallinus OX=54390 PE=4 SV=1	10	1	1	1	121	13	10.15	2.12	1	1
FALSE	Master Protein	A0A8C5SG99	KRAB domain-containing protein OS=Laticauda laticaudata OX=8630 PE=4 SV=1	17	1	1	1	115	13.2	4.94	2.12	1	1
FALSE	Master Protein	A0A6P9BRB2	Cochlin OS=Pantherophis guttatus OX=94885 GN=COCH PE=4 SV=1	2	1	1	1	546	59.5	8.82	2.1	1	1
FALSE	Master Protein	A0A8C5RXJ1	Nuclear receptor subfamily 4 group A member 1 OS=Laticauda laticaudata OX=8630 GN=NR4A1 PE=3 SV=1	1	1	1	1	539	59.6	6.67	2.08	1	1
FALSE	Master Protein	A0A0A1WDQ8	Vascular endothelial growth factor F OS=Echis coloratus OX=64175 PE=2 SV=1	6	1	1	1	144	16.2	5.3	2.07	1	1
FALSE	Master Protein	A0A670XRR3	Bestrophin-1-like OS=Pseudonaja textilis OX=8673 GN=LOC113440207 PE=3 SV=1	1	1	1	1	761	85.9	5.82	2.06	1	1
FALSE	Master Protein	A0A2D4LRV5	Uncharacterized protein OS=Micrurus spixii OX=129469 PE=4 SV=1	11	1	1	1	115	13	8.88	2.05	1	1
FALSE	Master Protein	A0A0B8RZD6	Cathepsin D OS=Boiga irregularis OX=92519 PE=3 SV=1	2	1	1	1	400	43.4	6.16	2.04	1	1
FALSE	Master Protein	B1NMS6	B-type natriuretic peptide OS=Pseudonaja textilis OX=8673 GN=BNP PE=2 SV=1	10	1	1	1	133	14.8	5.33	2.03	1	1
FALSE	Master Protein	A0A6P9C7F8	RING finger protein 207 OS=Pantherophis guttatus OX=94885 GN=RNF207 PE=4 SV=1	2	1	1	1	653	73.8	6.71	2	1	1
FALSE	Master Protein	A0A182C5V7	Metalloproteinase OS=Phalotris mertensi OX=1260334 PE=4 SV=1	2	1	1	1	624	70.5	5.88	1.99	1	1
FALSE	Master Protein	A0A8C5RTQ1	N-acetylglucosamine-1-phosphate transferase subunit gamma OS=Laticauda laticaudata OX=8630 GN=GNPTG PE=4 SV=1	4	1	1	1	380	42.6	8.25	1.99	1	1
FALSE	Master Protein	A0A8C5RES1	Fatty acid amide hydrolase OS=Laticauda laticaudata OX=8630 GN=FAAH PE=4 SV=1	1	1	1	1	575	63.8	8.47	1.98	1	1
FALSE	Master Protein	A0A2D4HAZ6	Uncharacterized protein (Fragment) OS=Micrurus lemniscatus lemniscatus OX=129467 PE=4 SV=1	7	1	1	1	124	14.2	9.48	1.97	1	1
FALSE	Master Protein	A0A6I9Z729	Stabilin-2 OS=Thamnophis sirtalis OX=35019 GN=STAB2 PE=4 SV=1	1	1	1	1	1843	200.2	6.44	1.97	1	1
FALSE	Master Protein	A0A9F2WEH6	Protein lin-37 homolog isoform X1 OS=Python bivittatus OX=176946 GN=LIN37 PE=4 SV=1	9	1	1	1	249	28.6	8.21	1.94	1	1
FALSE	Master Protein	A0A6I9YM08	Serine/threonine-protein phosphatase PGAM5, mitochondrial OS=Thamnophis sirtalis OX=35019 GN=PGAM5 PE=3 SV=1	2	1	1	1	322	35.3	9.31	1.94	1	1
FALSE	Master Protein	A0A6P9C0K8	Tonsoku-like protein OS=Pantherophis guttatus OX=94885 GN=TONSL PE=3 SV=1	1	1	1	1	1317	144.9	6.79	1.94	1	1
FALSE	Master Protein	A0A8C5RPI7	Spectrin beta, non-erythrocytic 4 OS=Laticauda laticaudata OX=8630 PE=4 SV=1	1	1	1	1	1381	158.9	6.4	1.93	1	1
FALSE	Master Protein	A0A6J1VG81	Laccase domain-containing protein 1 OS=Notechis scutatus OX=8663 GN=LACC1 PE=3 SV=1	2	1	1	1	445	49.3	7.97	1.93	1	1
FALSE	Master Protein	A0A670YDS0	Importin 8 OS=Pseudonaja textilis OX=8673 GN=IPO8 PE=4 SV=1	1	1	1	1	914	105.3	5.07	1.92	1	1
FALSE	Master Protein	V8NL24	Ubiquitin carboxyl-terminal hydrolase 7 (Fragment) OS=Ophiophagus hannah OX=8665 GN=USP7 PE=3 SV=1	1	1	1	1	1024	118.3	5.39	1.91	1	1
FALSE	Master Protein	P81382	L-amino-acid oxidase OS=Calloselasma rhodostoma OX=8717 PE=1 SV=2	6	3	17	0	516	58.2	6.49	48.73	3	1

## Sheet: DiffPOP frakcije
Checked	Master	Accession	Description	Coverage [%]	# Peptides	# PSMs	# Unique Peptides	# AAs	MW [kDa]	calc. pI	Score Sequest HT: Sequest HT	# Peptides (by Search Engine): Sequest HT	# Protein Groups	Fraction name
FALSE	Master Protein	A0A1I9KNR6	Metalloproteinase of class P-III MPIII-1 OS=Vipera ammodytes ammodytes OX=8705 PE=2 SV=1	34	25	105	21	607	68.3	6.25	426.96	25	1	10A
FALSE	Master Protein	A0A6B7FRF2	Amine oxidase OS=Vipera ammodytes ammodytes OX=8705 PE=2 SV=1	75	32	196	20	504	57.1	6.2	744.18	32	1	9A
FALSE	Master Protein	V5TBK6	Zinc metalloproteinase-disintegrin-like protein H4 subunit A OS=Vipera ammodytes ammodytes OX=8705 PE=1 SV=1	46	21	132	20	614	68.6	5.38	507.9	21	1	9A
FALSE	Master Protein	V5TBK6	Zinc metalloproteinase-disintegrin-like protein H4 subunit A OS=Vipera ammodytes ammodytes OX=8705 PE=1 SV=1	42	20	91	19	614	68.6	5.38	372.32	20	1	10A
FALSE	Master Protein	A0A1I9KNR6	Metalloproteinase of class P-III MPIII-1 OS=Vipera ammodytes ammodytes OX=8705 PE=2 SV=1	30	18	47	17	607	68.3	6.25	163.25	18	1	3A
FALSE	Master Protein	A0A6B7FRF2	Amine oxidase OS=Vipera ammodytes ammodytes OX=8705 PE=2 SV=1	70	27	101	17	504	57.1	6.2	375.56	27	1	10A
FALSE	Master Protein	A0A6B7FMR4	Metalloproteinase of class P-III MPIII-4 OS=Vipera ammodytes ammodytes OX=8705 PE=2 SV=1	44	18	44	16	609	68.8	5.3	168.93	18	1	10A
FALSE	Master Protein	A0A0B4U9L8	Zinc metalloproteinase-disintegrin-like protein F1 OS=Vipera ammodytes ammodytes OX=8705 PE=1 SV=1	37	18	39	16	614	68.7	6.3	138.88	18	1	10A
FALSE	Master Protein	A0A6B7FRF2	Amine oxidase OS=Vipera ammodytes ammodytes OX=8705 PE=2 SV=1	63	25	95	15	504	57.1	6.2	307.43	25	1	8A
FALSE	Master Protein	V5TBK6	Zinc metalloproteinase-disintegrin-like protein H4 subunit A OS=Vipera ammodytes ammodytes OX=8705 PE=1 SV=1	44	16	58	15	614	68.6	5.38	220.95	16	1	8A
FALSE	Master Protein	A0A0B4U9L8	Zinc metalloproteinase-disintegrin-like protein F1 OS=Vipera ammodytes ammodytes OX=8705 PE=1 SV=1	41	16	41	15	614	68.7	6.3	135.47	16	1	8A
FALSE	Master Protein	W8E7D1	Venom phosphodiesterase OS=Macrovipera lebetina OX=8709 PE=1 SV=1	41	24	41	15	851	96.1	7.25	144.5	24	1	10A
FALSE	Master Protein	A0A1I9KNR6	Metalloproteinase of class P-III MPIII-1 OS=Vipera ammodytes ammodytes OX=8705 PE=2 SV=1	30	15	37	14	607	68.3	6.25	138.4	15	1	9A
FALSE	Master Protein	A0A6B7FRF2	Amine oxidase OS=Vipera ammodytes ammodytes OX=8705 PE=2 SV=1	55	21	58	13	504	57.1	6.2	177.96	21	1	3A
FALSE	Master Protein	A0A1I9KNR6	Metalloproteinase of class P-III MPIII-1 OS=Vipera ammodytes ammodytes OX=8705 PE=2 SV=1	26	15	34	13	607	68.3	6.25	125.35	15	1	8A
FALSE	Master Protein	A0A6B7FMR4	Metalloproteinase of class P-III MPIII-4 OS=Vipera ammodytes ammodytes OX=8705 PE=2 SV=1	34	15	25	13	609	68.8	5.3	78.91	15	1	8A
FALSE	Master Protein	W8E7D1	Venom phosphodiesterase OS=Macrovipera lebetina OX=8709 PE=1 SV=1	23	15	18	13	851	96.1	7.25	51.37	15	1	8A
FALSE	Master Protein	A0A0B4U9L8	Zinc metalloproteinase-disintegrin-like protein F1 OS=Vipera ammodytes ammodytes OX=8705 PE=1 SV=1	30	14	42	13	614	68.7	6.3	148.98	14	1	9A
FALSE	Master Protein	A0A1I9KNS3	Metalloproteinase of class P-II MPII-3 OS=Vipera ammodytes ammodytes OX=8705 PE=2 SV=1	33	13	37	12	478	53	5.5	134.06	13	1	3A
FALSE	Master Protein	A0A1I9KNR6	Metalloproteinase of class P-III MPIII-1 OS=Vipera ammodytes ammodytes OX=8705 PE=2 SV=1	26	14	44	12	607	68.3	6.25	151.33	14	1	5A
FALSE	Master Protein	V5TBK6	Zinc metalloproteinase-disintegrin-like protein H4 subunit A OS=Vipera ammodytes ammodytes OX=8705 PE=1 SV=1	34	13	35	12	614	68.6	5.38	124.32	13	1	5A
FALSE	Master Protein	A0A1I9KNS3	Metalloproteinase of class P-II MPII-3 OS=Vipera ammodytes ammodytes OX=8705 PE=2 SV=1	33	13	132	12	478	53	5.5	538.59	13	1	9A
FALSE	Master Protein	A0A6B7FRK6	Metalloproteinase of class P-III MPIII-2 OS=Vipera ammodytes ammodytes OX=8705 PE=2 SV=1	28	15	41	12	613	69.2	5.55	137.58	15	1	9A
FALSE	Master Protein	A0A6B7FMR4	Metalloproteinase of class P-III MPIII-4 OS=Vipera ammodytes ammodytes OX=8705 PE=2 SV=1	31	15	31	12	609	68.8	5.3	105.39	15	1	9A
FALSE	Master Protein	A0A1I9KNS3	Metalloproteinase of class P-II MPII-3 OS=Vipera ammodytes ammodytes OX=8705 PE=2 SV=1	36	15	196	12	478	53	5.5	808.66	15	1	10A
FALSE	Master Protein	V5TBK6	Zinc metalloproteinase-disintegrin-like protein H4 subunit A OS=Vipera ammodytes ammodytes OX=8705 PE=1 SV=1	29	12	24	11	614	68.6	5.38	89.69	12	1	3A
FALSE	Master Protein	A0A6B7FRF2	Amine oxidase OS=Vipera ammodytes ammodytes OX=8705 PE=2 SV=1	45	18	73	11	504	57.1	6.2	240.92	18	1	5A
FALSE	Master Protein	A0A6B7FMP6	C-type lectin-like Snaclec-9 OS=Vipera ammodytes ammodytes OX=8705 PE=2 SV=1	59	11	30	11	158	18.1	5.59	105.18	11	1	8A
FALSE	Master Protein	W8E7D1	Venom phosphodiesterase OS=Macrovipera lebetina OX=8709 PE=1 SV=1	15	11	13	11	851	96.1	7.25	37.52	11	1	9A
FALSE	Master Protein	A0A1I9KNP6	C-type lectin snaclec-1 OS=Vipera ammodytes ammodytes OX=8705 PE=2 SV=1	69	11	56	11	154	17.6	6.65	248.96	11	1	10A
FALSE	Master Protein	A0A6B7FRK6	Metalloproteinase of class P-III MPIII-2 OS=Vipera ammodytes ammodytes OX=8705 PE=2 SV=1	25	14	40	11	613	69.2	5.55	149.46	14	1	10A
FALSE	Master Protein	A0A6B7FMR4	Metalloproteinase of class P-III MPIII-4 OS=Vipera ammodytes ammodytes OX=8705 PE=2 SV=1	21	11	15	10	609	68.8	5.3	45.89	11	1	5A
FALSE	Master Protein	A0A1J0CZM7	Snaclec-7 OS=Vipera ammodytes ammodytes OX=8705 PE=2 SV=1	64	16	48	10	148	17.3	7.96	136.27	16	1	10A
FALSE	Master Protein	A0A0B4U9L8	Zinc metalloproteinase-disintegrin-like protein F1 OS=Vipera ammodytes ammodytes OX=8705 PE=1 SV=1	19	10	21	9	614	68.7	6.3	72.77	10	1	3A
FALSE	Master Protein	A0A6B7FMR4	Metalloproteinase of class P-III MPIII-4 OS=Vipera ammodytes ammodytes OX=8705 PE=2 SV=1	22	11	15	9	609	68.8	5.3	39.17	11	1	3A
FALSE	Master Protein	A0A6B7FRK6	Metalloproteinase of class P-III MPIII-2 OS=Vipera ammodytes ammodytes OX=8705 PE=2 SV=1	14	10	14	9	613	69.2	5.55	39.02	10	1	3A
FALSE	Master Protein	A0A1I9KNN4	Serine proteinase SP-3 OS=Vipera ammodytes ammodytes OX=8705 PE=2 SV=1	58	9	26	9	257	28.2	6.39	93.84	9	1	5A
FALSE	Master Protein	A0A6B7FRK6	Metalloproteinase of class P-III MPIII-2 OS=Vipera ammodytes ammodytes OX=8705 PE=2 SV=1	22	12	17	9	613	69.2	5.55	50.64	12	1	5A
FALSE	Master Protein	A0A1I9KNS3	Metalloproteinase of class P-II MPII-3 OS=Vipera ammodytes ammodytes OX=8705 PE=2 SV=1	35	10	42	9	478	53	5.5	157.46	10	1	8A
FALSE	Master Protein	A0A6B7FRK6	Metalloproteinase of class P-III MPIII-2 OS=Vipera ammodytes ammodytes OX=8705 PE=2 SV=1	23	12	22	9	613	69.2	5.55	70.14	12	1	8A
FALSE	Master Protein	A0A1I9KNP6	C-type lectin snaclec-1 OS=Vipera ammodytes ammodytes OX=8705 PE=2 SV=1	64	9	70	9	154	17.6	6.65	332.98	9	1	9A
FALSE	Master Protein	A0A1I9KNS2	C-type lectin snaclec-2 OS=Vipera ammodytes ammodytes OX=8705 PE=2 SV=1	70	12	64	9	148	17.2	5.88	209.82	12	1	9A
FALSE	Master Protein	A0A1I9KNL5	Serine proteinase SP-2 OS=Vipera ammodytes ammodytes OX=8705 PE=2 SV=1	46	9	22	9	261	28.9	8.98	68.19	9	1	10A
FALSE	Master Protein	A0A1I9KNS3	Metalloproteinase of class P-II MPII-3 OS=Vipera ammodytes ammodytes OX=8705 PE=2 SV=1	32	9	45	8	478	53	5.5	152.43	9	1	5A
FALSE	Master Protein	A0A0B4U9L8	Zinc metalloproteinase-disintegrin-like protein F1 OS=Vipera ammodytes ammodytes OX=8705 PE=1 SV=1	20	9	16	8	614	68.7	6.3	49.39	9	1	5A
FALSE	Master Protein	Q4VM07	Zinc metalloproteinase-disintegrin-like VLAIP-B OS=Macrovipera lebetina OX=8709 PE=1 SV=1	21	9	17	8	614	68.8	6.33	55.3	9	1	8A
FALSE	Master Protein	A0A6B7FNN4	Metalloproteinase of class P-III MPIII-5 OS=Vipera ammodytes ammodytes OX=8705 PE=2 SV=1	36	15	45	8	616	68.3	5.67	155.92	15	1	10A
FALSE	Master Protein	A0A1I9KNN4	Serine proteinase SP-3 OS=Vipera ammodytes ammodytes OX=8705 PE=2 SV=1	46	7	27	7	257	28.2	6.39	94.75	7	1	3A
FALSE	Master Protein	A0A1J0CZM7	Snaclec-7 OS=Vipera ammodytes ammodytes OX=8705 PE=2 SV=1	55	13	49	7	148	17.3	7.96	145.13	13	1	9A
FALSE	Master Protein	A0A6B7FMP6	C-type lectin-like Snaclec-9 OS=Vipera ammodytes ammodytes OX=8705 PE=2 SV=1	58	9	38	7	158	18.1	5.59	132.28	9	1	9A
FALSE	Master Protein	A0A1I9KNN1	C-type lectin snaclec-3 OS=Vipera ammodytes ammodytes OX=8705 PE=2 SV=1	56	7	21	7	154	17.4	6.51	67.97	7	1	9A
FALSE	Master Protein	A0A1I9KNM0	Cysteine-rich secretory protein CRISP-1 OS=Vipera ammodytes ammodytes OX=8705 PE=2 SV=1	62	11	32	7	239	26.5	5.96	121.7	11	1	10A
FALSE	Master Protein	Q4VM07	Zinc metalloproteinase-disintegrin-like VLAIP-B OS=Macrovipera lebetina OX=8709 PE=1 SV=1	19	9	24	7	614	68.8	6.33	78.67	9	1	10A
FALSE	Master Protein	A0A1I9KNM0	Cysteine-rich secretory protein CRISP-1 OS=Vipera ammodytes ammodytes OX=8705 PE=2 SV=1	72	9	59	6	239	26.5	5.96	228.79	9	1	3A
FALSE	Master Protein	A0A6B7FNN4	Metalloproteinase of class P-III MPIII-5 OS=Vipera ammodytes ammodytes OX=8705 PE=2 SV=1	31	14	29	6	616	68.3	5.67	86.73	14	1	3A
FALSE	Master Protein	A0A1I9KNP6	C-type lectin snaclec-1 OS=Vipera ammodytes ammodytes OX=8705 PE=2 SV=1	60	6	20	6	154	17.6	6.65	80.84	6	1	3A
FALSE	Master Protein	A0A1J0CZM7	Snaclec-7 OS=Vipera ammodytes ammodytes OX=8705 PE=2 SV=1	51	10	23	6	148	17.3	7.96	70.82	10	1	3A
FALSE	Master Protein	A0A1I9KNL5	Serine proteinase SP-2 OS=Vipera ammodytes ammodytes OX=8705 PE=2 SV=1	34	6	22	6	261	28.9	8.98	59.9	6	1	3A
FALSE	Master Protein	A0A1I9KNM0	Cysteine-rich secretory protein CRISP-1 OS=Vipera ammodytes ammodytes OX=8705 PE=2 SV=1	72	9	43	6	239	26.5	5.96	174.34	9	1	5A
FALSE	Master Protein	A0A1I9KNP6	C-type lectin snaclec-1 OS=Vipera ammodytes ammodytes OX=8705 PE=2 SV=1	53	6	28	6	154	17.6	6.65	119.28	6	1	5A
FALSE	Master Protein	A0A1J0CZM7	Snaclec-7 OS=Vipera ammodytes ammodytes OX=8705 PE=2 SV=1	51	9	30	6	148	17.3	7.96	82.01	9	1	5A
FALSE	Master Protein	Q4VM07	Zinc metalloproteinase-disintegrin-like VLAIP-B OS=Macrovipera lebetina OX=8709 PE=1 SV=1	16	7	12	6	614	68.8	6.33	35.1	7	1	5A
FALSE	Master Protein	Q6A378	Ammodytin L(1'') isoform OS=Vipera ammodytes ammodytes OX=8705 PE=2 SV=1	50	7	33	6	138	15.6	8.5	138.14	7	1	8A
FALSE	Master Protein	A0A1J0CZM7	Snaclec-7 OS=Vipera ammodytes ammodytes OX=8705 PE=2 SV=1	51	9	23	6	148	17.3	7.96	61.26	9	1	8A
FALSE	Master Protein	A0A1I9KNM0	Cysteine-rich secretory protein CRISP-1 OS=Vipera ammodytes ammodytes OX=8705 PE=2 SV=1	72	9	30	6	239	26.5	5.96	109.24	9	1	9A
FALSE	Master Protein	A0A1I9KNN4	Serine proteinase SP-3 OS=Vipera ammodytes ammodytes OX=8705 PE=2 SV=1	44	6	14	6	257	28.2	6.39	51.61	6	1	9A
FALSE	Master Protein	A5HUI5	Aminopeptidase A OS=Gloydius brevicaudus OX=259325 PE=1 SV=2	7	6	6	6	955	109.8	5.78	13.89	6	1	9A
FALSE	Master Protein	A0A1I9KNS2	C-type lectin snaclec-2 OS=Vipera ammodytes ammodytes OX=8705 PE=2 SV=1	65	9	18	6	148	17.2	5.88	51.81	9	1	10A
FALSE	Master Protein	A0A6B7FMQ9	Phospholipase B-like OS=Vipera ammodytes ammodytes OX=8705 PE=2 SV=1	29	11	14	6	553	64.3	8.5	43.15	11	1	10A
FALSE	Master Protein	W8EFS0	Snake venom 5'-nucleotidase (Fragment) OS=Macrovipera lebetina OX=8709 PE=1 SV=1	35	10	17	5	408	45	6.9	51.94	10	1	3A
FALSE	Master Protein	A0A1I9KNS2	C-type lectin snaclec-2 OS=Vipera ammodytes ammodytes OX=8705 PE=2 SV=1	53	8	16	5	148	17.2	5.88	45.66	8	1	3A
FALSE	Master Protein	A0A1I9KNT0	Metalloproteinase of class P-II MPII-1 OS=Vipera ammodytes ammodytes OX=8705 PE=2 SV=1	25	9	40	5	478	53.4	5.5	152.58	9	1	5A
FALSE	Master Protein	Q6A3A3	Ammodytin I2(C) isoform OS=Vipera ammodytes montandoni OX=235554 PE=2 SV=1	50	6	28	5	137	15.4	6.81	105.8	6	1	5A
FALSE	Master Protein	Q6A378	Ammodytin L(1'') isoform OS=Vipera ammodytes ammodytes OX=8705 PE=2 SV=1	46	6	29	5	138	15.6	8.5	102.06	6	1	5A
FALSE	Master Protein	A0A1I9KNN1	C-type lectin snaclec-3 OS=Vipera ammodytes ammodytes OX=8705 PE=2 SV=1	31	5	14	5	154	17.4	6.51	42.28	5	1	5A
FALSE	Master Protein	A0A1I9KNS2	C-type lectin snaclec-2 OS=Vipera ammodytes ammodytes OX=8705 PE=2 SV=1	56	7	13	5	148	17.2	5.88	37.45	7	1	5A
FALSE	Master Protein	A0A6G5ZVU9	Nerve growth factor 1 OS=Vipera anatolica senliki OX=2604287 PE=2 SV=1	25	5	5	5	244	27.3	8.29	16.95	5	1	5A
FALSE	Master Protein	A0A1I9KNM0	Cysteine-rich secretory protein CRISP-1 OS=Vipera ammodytes ammodytes OX=8705 PE=2 SV=1	59	8	31	5	239	26.5	5.96	113.16	8	1	8A
FALSE	Master Protein	A0A1I9KNP6	C-type lectin snaclec-1 OS=Vipera ammodytes ammodytes OX=8705 PE=2 SV=1	53	5	25	5	154	17.6	6.65	101.24	5	1	8A
FALSE	Master Protein	W8EFS0	Snake venom 5'-nucleotidase (Fragment) OS=Macrovipera lebetina OX=8709 PE=1 SV=1	43	13	27	5	408	45	6.9	97.62	13	1	8A
FALSE	Master Protein	Q6A3A3	Ammodytin I2(C) isoform OS=Vipera ammodytes montandoni OX=235554 PE=2 SV=1	50	6	26	5	137	15.4	6.81	94.27	6	1	8A
FALSE	Master Protein	A0A1I9KNS2	C-type lectin snaclec-2 OS=Vipera ammodytes ammodytes OX=8705 PE=2 SV=1	60	8	24	5	148	17.2	5.88	74.93	8	1	8A
FALSE	Master Protein	A0A1I9KNL5	Serine proteinase SP-2 OS=Vipera ammodytes ammodytes OX=8705 PE=2 SV=1	18	5	19	5	261	28.9	8.98	46.94	5	1	8A
FALSE	Master Protein	A0A1I9KNN1	C-type lectin snaclec-3 OS=Vipera ammodytes ammodytes OX=8705 PE=2 SV=1	31	5	10	5	154	17.4	6.51	34.45	5	1	8A
FALSE	Master Protein	A0A6P9CBQ5	Pregnancy zone protein-like isoform X1 OS=Pantherophis guttatus OX=94885 GN=LOC117670021 PE=3 SV=1	6	8	9	5	1522	169.2	6.07	21.75	8	1	8A
FALSE	Master Protein	W8EFS0	Snake venom 5'-nucleotidase (Fragment) OS=Macrovipera lebetina OX=8709 PE=1 SV=1	43	13	21	5	408	45	6.9	71.7	13	1	9A
FALSE	Master Protein	Q6A378	Ammodytin L(1'') isoform OS=Vipera ammodytes ammodytes OX=8705 PE=2 SV=1	51	6	13	5	138	15.6	8.5	52.53	6	1	9A
FALSE	Master Protein	A0A1I9KNL5	Serine proteinase SP-2 OS=Vipera ammodytes ammodytes OX=8705 PE=2 SV=1	22	5	10	5	261	28.9	8.98	26.03	5	1	9A
FALSE	Master Protein	Q6A3A3	Ammodytin I2(C) isoform OS=Vipera ammodytes montandoni OX=235554 PE=2 SV=1	50	6	22	5	137	15.4	6.81	80.96	6	1	10A
FALSE	Master Protein	A0A1I9KNR8	Serine proteinase SP-4 OS=Vipera ammodytes ammodytes OX=8705 PE=2 SV=1	35	7	21	5	260	28.6	7.34	73.63	7	1	10A
FALSE	Master Protein	A0A6B7FPJ0	Serine proteinase SP-8 OS=Vipera ammodytes ammodytes OX=8705 PE=2 SV=1	37	5	14	5	260	28.8	7.11	52.69	5	1	10A
FALSE	Master Protein	Q6A378	Ammodytin L(1'') isoform OS=Vipera ammodytes ammodytes OX=8705 PE=2 SV=1	42	5	33	4	138	15.6	8.5	156.6	5	1	3A
FALSE	Master Protein	Q6A3A3	Ammodytin I2(C) isoform OS=Vipera ammodytes montandoni OX=235554 PE=2 SV=1	40	6	35	4	137	15.4	6.81	117.24	6	1	3A
FALSE	Master Protein	A0A6B7FMR5	Disintegrin-like/cysteine-rich protein MPIII-3 OS=Vipera ammodytes ammodytes OX=8705 PE=1 SV=1	15	6	27	4	324	36.8	5.03	79.53	6	1	3A
FALSE	Master Protein	A0A1I9KNP0	Vaa serine proteinase homolog 1 OS=Vipera ammodytes ammodytes OX=8705 PE=1 SV=1	33	7	22	4	260	28.9	8.46	66.27	7	1	3A
FALSE	Master Protein	A0A1I9KNN1	C-type lectin snaclec-3 OS=Vipera ammodytes ammodytes OX=8705 PE=2 SV=1	30	4	17	4	154	17.4	6.51	52.52	4	1	3A
FALSE	Master Protein	A0A1I9KNR8	Serine proteinase SP-4 OS=Vipera ammodytes ammodytes OX=8705 PE=2 SV=1	37	5	16	4	260	28.6	7.34	48.49	5	1	3A
FALSE	Master Protein	Q98995	Zinc metalloproteinase/disintegrin OS=Macrovipera lebetina OX=8709 PE=1 SV=1	13	6	11	4	478	53.4	5.52	38.94	6	1	3A
FALSE	Master Protein	Q4VM07	Zinc metalloproteinase-disintegrin-like VLAIP-B OS=Macrovipera lebetina OX=8709 PE=1 SV=1	11	5	11	4	614	68.8	6.33	31.66	5	1	3A
FALSE	Master Protein	A0A6G5ZVU9	Nerve growth factor 1 OS=Vipera anatolica senliki OX=2604287 PE=2 SV=1	23	4	7	4	244	27.3	8.29	20.57	4	1	3A
FALSE	Master Protein	P0DPS3	Snake venom serine protease VaSP1 (Fragment) OS=Vipera ammodytes ammodytes OX=8705 PE=1 SV=1	43	5	22	4	200	22.1	8.31	81.45	5	1	5A
FALSE	Master Protein	A0A6B7FPJ0	Serine proteinase SP-8 OS=Vipera ammodytes ammodytes OX=8705 PE=2 SV=1	24	4	10	4	260	28.8	7.11	33.84	4	1	5A
FALSE	Master Protein	W8E7D1	Venom phosphodiesterase OS=Macrovipera lebetina OX=8709 PE=1 SV=1	6	4	5	4	851	96.1	7.25	13.96	4	1	5A
FALSE	Master Protein	A0A6B7FNN4	Metalloproteinase of class P-III MPIII-5 OS=Vipera ammodytes ammodytes OX=8705 PE=2 SV=1	23	12	28	4	616	68.3	5.67	84.99	12	1	8A
FALSE	Master Protein	A0A6B7FMR5	Disintegrin-like/cysteine-rich protein MPIII-3 OS=Vipera ammodytes ammodytes OX=8705 PE=1 SV=1	15	6	18	4	324	36.8	5.03	55.23	6	1	8A
FALSE	Master Protein	A0A6B7FPJ0	Serine proteinase SP-8 OS=Vipera ammodytes ammodytes OX=8705 PE=2 SV=1	24	4	8	4	260	28.8	7.11	26.38	4	1	8A
FALSE	Master Protein	A0A6G5ZVU9	Nerve growth factor 1 OS=Vipera anatolica senliki OX=2604287 PE=2 SV=1	23	4	8	4	244	27.3	8.29	26.32	4	1	8A
FALSE	Master Protein	A0A6G5ZW53	Serine protease inhibitor 3 OS=Vipera anatolica senliki OX=2604287 PE=2 SV=1	30	4	5	4	192	21.7	8.24	16.16	4	1	8A
FALSE	Master Protein	Q98995	Zinc metalloproteinase/disintegrin OS=Macrovipera lebetina OX=8709 PE=1 SV=1	13	5	32	4	478	53.4	5.52	118.55	5	1	9A
FALSE	Master Protein	P0DPS3	Snake venom serine protease VaSP1 (Fragment) OS=Vipera ammodytes ammodytes OX=8705 PE=1 SV=1	43	5	21	4	200	22.1	8.31	76.98	5	1	9A
FALSE	Master Protein	Q6A3A3	Ammodytin I2(C) isoform OS=Vipera ammodytes montandoni OX=235554 PE=2 SV=1	50	5	19	4	137	15.4	6.81	69.06	5	1	9A
FALSE	Master Protein	Q4VM07	Zinc metalloproteinase-disintegrin-like VLAIP-B OS=Macrovipera lebetina OX=8709 PE=1 SV=1	20	8	18	4	614	68.8	6.33	62.42	8	1	9A
FALSE	Master Protein	A0A1I9KNR8	Serine proteinase SP-4 OS=Vipera ammodytes ammodytes OX=8705 PE=2 SV=1	24	5	9	4	260	28.6	7.34	30.78	5	1	9A
FALSE	Master Protein	E5AJX2	Snake venom serine protease nikobin OS=Vipera berus nikolskii OX=1808362 GN=sp-VN PE=2 SV=1	30	5	9	4	257	28.2	7.77	27.75	5	1	9A
FALSE	Master Protein	A0A6G5ZW53	Serine protease inhibitor 3 OS=Vipera anatolica senliki OX=2604287 PE=2 SV=1	30	4	6	4	192	21.7	8.24	18.15	4	1	9A
FALSE	Master Protein	A0A6G5ZUZ2	Snake venom metalloprotease 2 (Fragment) OS=Vipera anatolica senliki OX=2604287 PE=2 SV=1	17	4	5	4	248	28.2	6.77	11.7	4	1	9A
FALSE	Master Protein	A0A1I9KNP0	Vaa serine proteinase homolog 1 OS=Vipera ammodytes ammodytes OX=8705 PE=1 SV=1	45	12	54	4	260	28.9	8.46	182.19	12	1	10A
FALSE	Master Protein	W8EFS0	Snake venom 5'-nucleotidase (Fragment) OS=Macrovipera lebetina OX=8709 PE=1 SV=1	50	12	27	4	408	45	6.9	112.35	12	1	10A
FALSE	Master Protein	A0A6B7FMR5	Disintegrin-like/cysteine-rich protein MPIII-3 OS=Vipera ammodytes ammodytes OX=8705 PE=1 SV=1	16	6	28	4	324	36.8	5.03	95.91	6	1	10A
FALSE	Master Protein	A0A6G5ZVU9	Nerve growth factor 1 OS=Vipera anatolica senliki OX=2604287 PE=2 SV=1	23	4	8	4	244	27.3	8.29	29.14	4	1	10A
FALSE	Master Protein	A0A6G5ZW53	Serine protease inhibitor 3 OS=Vipera anatolica senliki OX=2604287 PE=2 SV=1	30	4	6	4	192	21.7	8.24	19.32	4	1	10A
FALSE	Master Protein	A0A1I9KNN1	C-type lectin snaclec-3 OS=Vipera ammodytes ammodytes OX=8705 PE=2 SV=1	30	4	5	4	154	17.4	6.51	18.98	4	1	10A
FALSE	Master Protein	A0A0C5DM02	C-type lectin-like protein 3B OS=Macrovipera lebetina OX=8709 PE=2 SV=1	34	5	19	3	148	17	7.31	67.85	5	1	3A
FALSE	Master Protein	P67863	Snake venom vascular endothelial growth factor toxin vammin OS=Vipera ammodytes ammodytes OX=8705 PE=1 SV=2	33	3	13	3	145	16.3	8.41	39.24	3	1	3A
FALSE	Master Protein	A0A6B7FPJ0	Serine proteinase SP-8 OS=Vipera ammodytes ammodytes OX=8705 PE=2 SV=1	21	3	10	3	260	28.8	7.11	35.7	3	1	3A
FALSE	Master Protein	A0A6B7FMP6	C-type lectin-like Snaclec-9 OS=Vipera ammodytes ammodytes OX=8705 PE=2 SV=1	22	3	9	3	158	18.1	5.59	29.73	3	1	3A
FALSE	Master Protein	A0A8C6VCT1	Glutaminyl-peptide cyclotransferase OS=Naja naja OX=35670 GN=QPCT PE=3 SV=1	10	3	4	3	368	42.1	8.41	9.68	3	1	3A
FALSE	Master Protein	A0A6B7FMQ9	Phospholipase B-like OS=Vipera ammodytes ammodytes OX=8705 PE=2 SV=1	8	3	3	3	553	64.3	8.5	7.1	3	1	3A
FALSE	Master Protein	A0A0C5DM02	C-type lectin-like protein 3B OS=Macrovipera lebetina OX=8709 PE=2 SV=1	29	4	44	3	148	17	7.31	152.23	4	1	5A
FALSE	Master Protein	A0A6B7FNN4	Metalloproteinase of class P-III MPIII-5 OS=Vipera ammodytes ammodytes OX=8705 PE=2 SV=1	23	13	32	3	616	68.3	5.67	99.82	13	1	5A
FALSE	Master Protein	A0A6B7FQF8	Serine proteinase SP-6 OS=Vipera ammodytes ammodytes OX=8705 PE=2 SV=1	35	7	36	3	257	28.3	8.46	98.95	7	1	5A
FALSE	Master Protein	A0A6B7FMR5	Disintegrin-like/cysteine-rich protein MPIII-3 OS=Vipera ammodytes ammodytes OX=8705 PE=1 SV=1	13	5	18	3	324	36.8	5.03	56.16	5	1	5A
FALSE	Master Protein	P67863	Snake venom vascular endothelial growth factor toxin vammin OS=Vipera ammodytes ammodytes OX=8705 PE=1 SV=2	33	3	16	3	145	16.3	8.41	51.44	3	1	5A
FALSE	Master Protein	A0A6B7FMP6	C-type lectin-like Snaclec-9 OS=Vipera ammodytes ammodytes OX=8705 PE=2 SV=1	22	3	14	3	158	18.1	5.59	50.04	3	1	5A
FALSE	Master Protein	Q98995	Zinc metalloproteinase/disintegrin OS=Macrovipera lebetina OX=8709 PE=1 SV=1	12	5	11	3	478	53.4	5.52	37	5	1	5A
FALSE	Master Protein	W8EFS0	Snake venom 5'-nucleotidase (Fragment) OS=Macrovipera lebetina OX=8709 PE=1 SV=1	32	10	12	3	408	45	6.9	36.9	10	1	5A
FALSE	Master Protein	A0A1I9KNL5	Serine proteinase SP-2 OS=Vipera ammodytes ammodytes OX=8705 PE=2 SV=1	10	3	15	3	261	28.9	8.98	35.25	3	1	5A
FALSE	Master Protein	A0A1I9KNR8	Serine proteinase SP-4 OS=Vipera ammodytes ammodytes OX=8705 PE=2 SV=1	21	4	10	3	260	28.6	7.34	34.24	4	1	5A
FALSE	Master Protein	P0DJL4	Snaclec VP12 subunit A (Fragment) OS=Daboia palaestinae OX=1170828 PE=1 SV=1	36	3	4	3	107	12.1	5.02	12.29	3	1	5A
FALSE	Master Protein	A0A6G5ZW53	Serine protease inhibitor 3 OS=Vipera anatolica senliki OX=2604287 PE=2 SV=1	19	3	3	3	192	21.7	8.24	7.98	3	1	5A
FALSE	Master Protein	A0A0C5DM02	C-type lectin-like protein 3B OS=Macrovipera lebetina OX=8709 PE=2 SV=1	61	11	88	3	148	17	7.31	314.04	11	1	8A
FALSE	Master Protein	A0A1J0CZN0	Dis-2 OS=Vipera ammodytes ammodytes OX=8705 PE=2 SV=1	29	3	21	3	111	12.1	6.87	77.21	3	1	8A
FALSE	Master Protein	A0A6B2F663	5'-nucleotidase OS=Bothriechis nigroviridis OX=88079 PE=3 SV=1	18	8	16	3	589	64.7	8.51	50.7	8	1	8A
FALSE	Master Protein	A0A1I9KNP0	Vaa serine proteinase homolog 1 OS=Vipera ammodytes ammodytes OX=8705 PE=1 SV=1	40	7	15	3	260	28.9	8.46	47.64	7	1	8A
FALSE	Master Protein	A0A6G5ZVN1	5'-nucleotidase (Fragment) OS=Vipera anatolica senliki OX=2604287 PE=2 SV=1	34	7	12	3	298	32.5	5.66	34.6	7	1	8A
FALSE	Master Protein	A0A1I9KNR8	Serine proteinase SP-4 OS=Vipera ammodytes ammodytes OX=8705 PE=2 SV=1	18	3	7	3	260	28.6	7.34	27.37	3	1	8A
FALSE	Master Protein	J9ZZN7	Glutathione peroxidase OS=Thamnophis elegans OX=35005 PE=2 SV=1	18	3	4	3	247	28.1	8.65	13.78	3	1	8A
FALSE	Master Protein	A0A9F2WFL4	thioredoxin-dependent peroxiredoxin OS=Python bivittatus OX=176946 GN=PRDX4 PE=3 SV=1	17	3	4	3	288	31.8	6.05	11.96	3	1	8A
FALSE	Master Protein	P0DJL4	Snaclec VP12 subunit A (Fragment) OS=Daboia palaestinae OX=1170828 PE=1 SV=1	36	3	3	3	107	12.1	5.02	9.75	3	1	8A
FALSE	Master Protein	A0A0C5DM02	C-type lectin-like protein 3B OS=Macrovipera lebetina OX=8709 PE=2 SV=1	61	11	148	3	148	17	7.31	569.4	11	1	9A
FALSE	Master Protein	A0A6B7FNN4	Metalloproteinase of class P-III MPIII-5 OS=Vipera ammodytes ammodytes OX=8705 PE=2 SV=1	20	10	28	3	616	68.3	5.67	80.74	10	1	9A
FALSE	Master Protein	A0A6B7FMR5	Disintegrin-like/cysteine-rich protein MPIII-3 OS=Vipera ammodytes ammodytes OX=8705 PE=1 SV=1	18	7	23	3	324	36.8	5.03	74.86	7	1	9A
FALSE	Master Protein	A0A6J1UPV4	Xaa-Pro aminopeptidase 2 OS=Notechis scutatus OX=8663 GN=XPNPEP2 PE=3 SV=1	14	9	11	3	679	76.6	5.41	31.86	9	1	9A
FALSE	Master Protein	Q6A3C6	Ammodytin I2(A) isoform OS=Vipera ammodytes ruffoi OX=246549 PE=2 SV=1	50	6	9	3	137	15.4	5.92	30.84	6	1	9A
FALSE	Master Protein	J3S3W1	Cadam10_SVMPIII-3 OS=Crotalus adamanteus OX=8729 PE=2 SV=1	3	3	6	3	601	67.3	4.89	25.31	3	1	9A
FALSE	Master Protein	A0A1J0CZM4	Snaclec-5 OS=Vipera ammodytes ammodytes OX=8705 PE=2 SV=1	24	3	7	3	158	18.1	5.3	23.68	3	1	9A
FALSE	Master Protein	P0DJL4	Snaclec VP12 subunit A (Fragment) OS=Daboia palaestinae OX=1170828 PE=1 SV=1	36	3	6	3	107	12.1	5.02	21.2	3	1	9A
FALSE	Master Protein	P25428	Venom nerve growth factor OS=Macrovipera lebetina OX=8709 PE=1 SV=2	15	3	3	3	244	27.3	8.46	11.17	3	1	9A
FALSE	Master Protein	A0A6B7FPJ0	Serine proteinase SP-8 OS=Vipera ammodytes ammodytes OX=8705 PE=2 SV=1	13	3	3	3	260	28.8	7.11	9.79	3	1	9A
FALSE	Master Protein	A0A1I9KNN4	Serine proteinase SP-3 OS=Vipera ammodytes ammodytes OX=8705 PE=2 SV=1	60	10	35	3	257	28.2	6.39	150.57	10	1	10A
FALSE	Master Protein	Q6A3G5	Ammodytin I1(D) isoform OS=Vipera ammodytes meridionalis OX=73841 PE=2 SV=1	64	8	40	3	138	15.4	5.08	137.73	8	1	10A
FALSE	Master Protein	Q98995	Zinc metalloproteinase/disintegrin OS=Macrovipera lebetina OX=8709 PE=1 SV=1	14	7	35	3	478	53.4	5.52	123.98	7	1	10A
FALSE	Master Protein	Q7LZQ7	phospholipase A2 (Fragment) OS=Vipera aspis OX=8706 PE=3 SV=1	66	5	26	3	50	5.6	7.66	92.54	5	1	10A
FALSE	Master Protein	P67863	Snake venom vascular endothelial growth factor toxin vammin OS=Vipera ammodytes ammodytes OX=8705 PE=1 SV=2	37	3	21	3	145	16.3	8.41	73.31	3	1	10A
FALSE	Master Protein	A0A2H4Z2X4	DSAIP (Fragment) OS=Daboia siamensis OX=343250 PE=2 SV=1	16	8	22	3	619	69.1	6.02	63.31	8	1	10A
FALSE	Master Protein	A0A0C5DM02	C-type lectin-like protein 3B OS=Macrovipera lebetina OX=8709 PE=2 SV=1	45	5	12	3	148	17	7.31	45.03	5	1	10A
FALSE	Master Protein	A0A6J1UPV4	Xaa-Pro aminopeptidase 2 OS=Notechis scutatus OX=8663 GN=XPNPEP2 PE=3 SV=1	19	11	14	3	679	76.6	5.41	40.85	11	1	10A
FALSE	Master Protein	A0A6G5ZVN1	5'-nucleotidase (Fragment) OS=Vipera anatolica senliki OX=2604287 PE=2 SV=1	20	6	8	3	298	32.5	5.66	28.38	6	1	10A
FALSE	Master Protein	E9JG62	Metalloproteinase OS=Echis coloratus OX=64175 PE=2 SV=1	5	3	9	3	610	68.4	4.98	26.7	3	1	10A
FALSE	Master Protein	A0A6J1VT72	Endonuclease domain-containing 1 protein-like isoform X1 OS=Notechis scutatus OX=8663 GN=LOC113427872 PE=4 SV=1	15	3	5	3	288	33	8.82	22.7	3	1	10A
FALSE	Master Protein	A0A6B7FMP6	C-type lectin-like Snaclec-9 OS=Vipera ammodytes ammodytes OX=8705 PE=2 SV=1	22	3	4	3	158	18.1	5.59	14.25	3	1	10A
FALSE	Master Protein	P0DJL4	Snaclec VP12 subunit A (Fragment) OS=Daboia palaestinae OX=1170828 PE=1 SV=1	36	3	4	3	107	12.1	5.02	12.08	3	1	10A
FALSE	Master Protein	A0A6G5ZUZ2	Snake venom metalloprotease 2 (Fragment) OS=Vipera anatolica senliki OX=2604287 PE=2 SV=1	18	3	3	3	248	28.2	6.77	10.38	3	1	10A
FALSE	Master Protein	Q5NTZ2	Serum albumin OS=Protobothrops flavoviridis OX=88087 GN=hsa PE=2 SV=1	7	4	4	3	614	69.7	5.99	10.1	4	1	10A
FALSE	Master Protein	A0A6B7FQF8	Serine proteinase SP-6 OS=Vipera ammodytes ammodytes OX=8705 PE=2 SV=1	38	8	28	2	257	28.3	8.46	81.29	8	1	3A
FALSE	Master Protein	Q6A3C6	Ammodytin I2(A) isoform OS=Vipera ammodytes ruffoi OX=246549 PE=2 SV=1	57	7	24	2	137	15.4	5.92	80.78	7	1	3A
FALSE	Master Protein	Q6A3K3	Ammodytin I1(A) variant OS=Vipera aspis aspis OX=194601 PE=2 SV=1	70	8	20	2	138	15.5	5.25	65.02	8	1	3A
FALSE	Master Protein	Q7LZQ7	phospholipase A2 (Fragment) OS=Vipera aspis OX=8706 PE=3 SV=1	84	5	17	2	50	5.6	7.66	59.08	5	1	3A
FALSE	Master Protein	P0C2D7	L-amino-acid oxidase (Fragment) OS=Vipera berus berus OX=31156 PE=1 SV=1	50	5	12	2	88	10.3	5.21	36.9	5	1	3A
FALSE	Master Protein	P0C6B0	Disintegrin VLO5B OS=Macrovipera lebetina obtusa OX=209528 PE=1 SV=1	65	4	10	2	69	7.7	6.89	28.79	4	1	3A
FALSE	Master Protein	Q6A362	Ammodytoxin B isoform OS=Vipera aspis aspis OX=194601 PE=2 SV=1	31	3	8	2	138	15.5	7.83	27.04	3	1	3A
FALSE	Master Protein	A0A1S5QJK2	Kunitz/BPTI inhibitor-2 OS=Vipera ammodytes ammodytes OX=8705 PE=3 SV=1	41	4	9	2	93	10.4	8.5	18.87	4	1	3A
FALSE	Master Protein	A0A1I9KNP1	C-type lectin snaclec-4 OS=Vipera ammodytes ammodytes OX=8705 PE=2 SV=1	36	4	7	2	148	17.5	5.6	17.86	4	1	3A
FALSE	Master Protein	A0A6G5ZVN1	5'-nucleotidase (Fragment) OS=Vipera anatolica senliki OX=2604287 PE=2 SV=1	18	5	6	2	298	32.5	5.66	16.3	5	1	3A
FALSE	Master Protein	Q2UXQ6	Group III snake venom metalloproteinase OS=Echis ocellatus OX=99586 GN=Svmp3-Eoc13 PE=2 SV=1	7	4	7	2	610	69.6	5.08	14.9	4	1	3A
FALSE	Master Protein	W8E7D1	Venom phosphodiesterase OS=Macrovipera lebetina OX=8709 PE=1 SV=1	6	5	5	2	851	96.1	7.25	11.86	5	1	3A
FALSE	Master Protein	A0A6G5ZW53	Serine protease inhibitor 3 OS=Vipera anatolica senliki OX=2604287 PE=2 SV=1	12	2	4	2	192	21.7	8.24	10.58	2	1	3A
FALSE	Master Protein	P0DJL4	Snaclec VP12 subunit A (Fragment) OS=Daboia palaestinae OX=1170828 PE=1 SV=1	25	2	3	2	107	12.1	5.02	10.21	2	1	3A
FALSE	Master Protein	Q90500	Metalloprotease (Fragment) OS=Echis pyramidum OX=8700 GN=EcHII PE=2 SV=1	4	3	4	2	549	61.9	5.9	9.68	3	1	3A
FALSE	Master Protein	E9JG62	Metalloproteinase OS=Echis coloratus OX=64175 PE=2 SV=1	5	2	3	2	610	68.4	4.98	8.33	2	1	3A
FALSE	Master Protein	A0A6G5ZUZ2	Snake venom metalloprotease 2 (Fragment) OS=Vipera anatolica senliki OX=2604287 PE=2 SV=1	10	2	2	2	248	28.2	6.77	5.61	2	1	3A
FALSE	Master Protein	E9JG31	Metalloproteinase (Fragment) OS=Echis carinatus sochureki OX=124223 PE=2 SV=1	6	2	2	2	348	39	4.89	4.59	2	1	3A
FALSE	Master Protein	A0A0B8RNS9	Xaa-Pro aminopeptidase 2 OS=Boiga irregularis OX=92519 PE=3 SV=1	3	2	2	2	681	76.7	6.34	4.16	2	1	3A
FALSE	Master Protein	E5AJX2	Snake venom serine protease nikobin OS=Vipera berus nikolskii OX=1808362 GN=sp-VN PE=2 SV=1	30	6	34	2	257	28.2	7.77	95.67	6	1	5A
FALSE	Master Protein	P0C2D7	L-amino-acid oxidase (Fragment) OS=Vipera berus berus OX=31156 PE=1 SV=1	50	4	27	2	88	10.3	5.21	88.17	4	1	5A
FALSE	Master Protein	T2HQ57	Amine oxidase OS=Ovophis okinavensis OX=8769 PE=2 SV=1	9	7	30	2	516	58.1	6.49	81.91	7	1	5A
FALSE	Master Protein	A0A1S5QJJ2	Kunitz/BPTI inhibitor-1 OS=Vipera ammodytes ammodytes OX=8705 PE=3 SV=1	26	2	9	2	93	10.3	8.7	24.46	2	1	5A
FALSE	Master Protein	E9KJZ6	Group III snake venom metalloproteinase (Fragment) OS=Echis ocellatus OX=99586 GN=Eoc00089 PE=2 SV=1	10	4	8	2	553	62.6	5.39	22.69	4	1	5A
FALSE	Master Protein	Q7LZQ7	phospholipase A2 (Fragment) OS=Vipera aspis OX=8706 PE=3 SV=1	66	3	7	2	50	5.6	7.66	21.73	3	1	5A
FALSE	Master Protein	A0A1I9KNR7	Disintegrin Dis-1 OS=Vipera ammodytes ammodytes OX=8705 PE=2 SV=1	22	2	6	2	128	14	7.43	19.39	2	1	5A
FALSE	Master Protein	A0A1J0CZN0	Dis-2 OS=Vipera ammodytes ammodytes OX=8705 PE=2 SV=1	26	2	6	2	111	12.1	6.87	19.28	2	1	5A
FALSE	Master Protein	E9JG68	Metalloproteinase OS=Echis coloratus OX=64175 PE=2 SV=1	6	4	6	2	610	69.2	5.59	14.08	4	1	5A
FALSE	Master Protein	A0A1I9KNP1	C-type lectin snaclec-4 OS=Vipera ammodytes ammodytes OX=8705 PE=2 SV=1	20	3	5	2	148	17.5	5.6	12.44	3	1	5A
FALSE	Master Protein	Q90500	Metalloprotease (Fragment) OS=Echis pyramidum OX=8700 GN=EcHII PE=2 SV=1	4	3	4	2	549	61.9	5.9	11.28	3	1	5A
FALSE	Master Protein	E9JG62	Metalloproteinase OS=Echis coloratus OX=64175 PE=2 SV=1	5	2	3	2	610	68.4	4.98	9.01	2	1	5A
FALSE	Master Protein	E9KJX9	Group III snake venom metalloproteinase (Fragment) OS=Echis ocellatus OX=99586 GN=Eoc00013 PE=2 SV=1	11	2	3	2	360	40.6	5.63	7.79	2	1	5A
FALSE	Master Protein	A0A1S5QJJ1	Kunitz/BPTI inhibitor-3 OS=Vipera ammodytes ammodytes OX=8705 PE=3 SV=1	18	2	3	2	95	10.6	8.92	6.04	2	1	5A
FALSE	Master Protein	A0A8C6XPF2	Deoxyribonuclease-2-alpha OS=Naja naja OX=35670 GN=DNASE2 PE=3 SV=1	7	2	2	2	357	40.3	5.97	5.38	2	1	5A
FALSE	Master Protein	A0A8C6XX20	X-prolyl aminopeptidase 2 OS=Naja naja OX=35670 GN=XPNPEP2 PE=3 SV=1	3	2	2	2	679	77.1	6.14	5.06	2	1	5A
FALSE	Master Protein	Q6A3C6	Ammodytin I2(A) isoform OS=Vipera ammodytes ruffoi OX=246549 PE=2 SV=1	50	6	24	2	137	15.4	5.92	85.5	6	1	8A
FALSE	Master Protein	T2HQ57	Amine oxidase OS=Ovophis okinavensis OX=8769 PE=2 SV=1	10	8	31	2	516	58.1	6.49	84.14	8	1	8A
FALSE	Master Protein	A0A1I9KNN4	Serine proteinase SP-3 OS=Vipera ammodytes ammodytes OX=8705 PE=2 SV=1	35	6	20	2	257	28.2	6.39	74.49	6	1	8A
FALSE	Master Protein	A0A194APV2	L-amino-acid oxidase OS=Agkistrodon piscivorus OX=8715 PE=3 SV=1	11	6	26	2	516	58.6	8.1	68.11	6	1	8A
FALSE	Master Protein	Q6A3K3	Ammodytin I1(A) variant OS=Vipera aspis aspis OX=194601 PE=2 SV=1	63	7	21	2	138	15.5	5.25	67.9	7	1	8A
FALSE	Master Protein	A0A1I9KNR7	Disintegrin Dis-1 OS=Vipera ammodytes ammodytes OX=8705 PE=2 SV=1	23	3	18	2	128	14	7.43	66.99	3	1	8A
FALSE	Master Protein	Q98995	Zinc metalloproteinase/disintegrin OS=Macrovipera lebetina OX=8709 PE=1 SV=1	12	4	18	2	478	53.4	5.52	59.54	4	1	8A
FALSE	Master Protein	E5AJX2	Snake venom serine protease nikobin OS=Vipera berus nikolskii OX=1808362 GN=sp-VN PE=2 SV=1	28	5	17	2	257	28.2	7.77	49.67	5	1	8A
FALSE	Master Protein	G8XQX1	L-amino-acid oxidase OS=Daboia russelii OX=8707 PE=1 SV=1	15	7	16	2	504	56.9	8.37	47.42	7	1	8A
FALSE	Master Protein	Q7LZQ7	phospholipase A2 (Fragment) OS=Vipera aspis OX=8706 PE=3 SV=1	66	4	14	2	50	5.6	7.66	46.78	4	1	8A
FALSE	Master Protein	M9NCG3	Glutaminyl-peptide cyclotransferase OS=Daboia russelii OX=8707 GN=QC PE=2 SV=1	39	10	13	2	368	42.1	7.99	45.43	10	1	8A
FALSE	Master Protein	A0A6B7FQF8	Serine proteinase SP-6 OS=Vipera ammodytes ammodytes OX=8705 PE=2 SV=1	28	5	16	2	257	28.3	8.46	43.11	5	1	8A
FALSE	Master Protein	P67863	Snake venom vascular endothelial growth factor toxin vammin OS=Vipera ammodytes ammodytes OX=8705 PE=1 SV=2	25	2	13	2	145	16.3	8.41	43.03	2	1	8A
FALSE	Master Protein	E9JGE7	Metalloproteinase OS=Echis coloratus OX=64175 PE=2 SV=1	9	3	6	2	479	53.5	6.06	19.17	3	1	8A
FALSE	Master Protein	A0A0B8RNS9	Xaa-Pro aminopeptidase 2 OS=Boiga irregularis OX=92519 PE=3 SV=1	11	6	7	2	681	76.7	6.34	18.74	6	1	8A
FALSE	Master Protein	Q2UXQ6	Group III snake venom metalloproteinase OS=Echis ocellatus OX=99586 GN=Svmp3-Eoc13 PE=2 SV=1	11	5	7	2	610	69.6	5.08	16.62	5	1	8A
FALSE	Master Protein	P0C6A5	Disintegrin VA6 OS=Vipera ammodytes ammodytes OX=8705 PE=1 SV=1	50	2	5	2	64	7	8.02	16.61	2	1	8A
FALSE	Master Protein	A0A1I9KNP1	C-type lectin snaclec-4 OS=Vipera ammodytes ammodytes OX=8705 PE=2 SV=1	20	3	5	2	148	17.5	5.6	13.16	3	1	8A
FALSE	Master Protein	A0A1S5QJK2	Kunitz/BPTI inhibitor-2 OS=Vipera ammodytes ammodytes OX=8705 PE=3 SV=1	41	4	5	2	93	10.4	8.5	11.42	4	1	8A
FALSE	Master Protein	Q8JH85	Alpha-fibrinogenase OS=Macrovipera lebetina OX=8709 PE=1 SV=1	12	2	3	2	258	28.6	9.14	8.86	2	1	8A
FALSE	Master Protein	A0A8C6VQ12	Ig-like domain-containing protein OS=Naja naja OX=35670 PE=4 SV=1	9	2	3	2	239	26	7.61	8.24	2	1	8A
FALSE	Master Protein	E9JG39	Metalloproteinase OS=Echis carinatus sochureki OX=124223 PE=2 SV=1	8	3	3	2	610	69.5	5.38	6.14	3	1	8A
FALSE	Master Protein	W8EEP5	Hyaluronidase (Fragment) OS=Macrovipera lebetina OX=8709 PE=2 SV=1	6	2	2	2	349	40.8	8.91	5.14	2	1	8A
FALSE	Master Protein	A0A6J1UYG3	renin OS=Notechis scutatus OX=8663 GN=REN PE=3 SV=1	4	2	2	2	398	44.3	5.72	4.57	2	1	8A
FALSE	Master Protein	A0A6P9C8R1	Serum albumin-like OS=Pantherophis guttatus OX=94885 GN=LOC117669029 PE=4 SV=1	4	2	2	2	614	69.3	5.63	4.54	2	1	8A
FALSE	Master Protein	A0A6G5ZVQ9	Lipase OS=Vipera anatolica senliki OX=2604287 PE=2 SV=1	6	2	2	2	400	45.8	7.58	3.95	2	1	8A
FALSE	Master Protein	A0A1J0CZM6	Snaclec-8 OS=Vipera ammodytes ammodytes OX=8705 PE=2 SV=1	70	12	131	2	148	17.1	6.37	529.64	12	1	9A
FALSE	Master Protein	A0A1I9KNT0	Metalloproteinase of class P-II MPII-1 OS=Vipera ammodytes ammodytes OX=8705 PE=2 SV=1	39	13	109	2	478	53.4	5.5	482.99	13	1	9A
FALSE	Master Protein	G8XQX1	L-amino-acid oxidase OS=Daboia russelii OX=8707 PE=1 SV=1	25	10	40	2	504	56.9	8.37	138.07	10	1	9A
FALSE	Master Protein	T2HQ57	Amine oxidase OS=Ovophis okinavensis OX=8769 PE=2 SV=1	10	8	46	2	516	58.1	6.49	129.72	8	1	9A
FALSE	Master Protein	A0A0A1WDN5	L-amino acid oxidase B variant 2 OS=Echis coloratus OX=64175 PE=2 SV=1	31	8	33	2	309	35	8.76	90.32	8	1	9A
FALSE	Master Protein	A0A1I9KNR7	Disintegrin Dis-1 OS=Vipera ammodytes ammodytes OX=8705 PE=2 SV=1	25	5	25	2	128	14	7.43	86.09	5	1	9A
FALSE	Master Protein	A0A0C5DGP5	C-type lectin-like protein 4B OS=Macrovipera lebetina OX=8709 PE=2 SV=1	15	2	16	2	150	17.1	8.12	68.76	2	1	9A
FALSE	Master Protein	Q7LZQ7	phospholipase A2 (Fragment) OS=Vipera aspis OX=8706 PE=3 SV=1	66	4	20	2	50	5.6	7.66	67.11	4	1	9A
FALSE	Master Protein	A0A1I9KNP1	C-type lectin snaclec-4 OS=Vipera ammodytes ammodytes OX=8705 PE=2 SV=1	36	4	20	2	148	17.5	5.6	66.58	4	1	9A
FALSE	Master Protein	P67863	Snake venom vascular endothelial growth factor toxin vammin OS=Vipera ammodytes ammodytes OX=8705 PE=1 SV=2	25	2	18	2	145	16.3	8.41	60.36	2	1	9A
FALSE	Master Protein	Q6A3J3	Ammodytin I1(C) variant OS=Vipera berus berus OX=31156 PE=2 SV=1	28	4	14	2	138	15.4	5.49	44.13	4	1	9A
FALSE	Master Protein	A0A0B8RNS9	Xaa-Pro aminopeptidase 2 OS=Boiga irregularis OX=92519 PE=3 SV=1	15	8	10	2	681	76.7	6.34	30.85	8	1	9A
FALSE	Master Protein	M9NCG3	Glutaminyl-peptide cyclotransferase OS=Daboia russelii OX=8707 GN=QC PE=2 SV=1	30	8	8	2	368	42.1	7.99	25.44	8	1	9A
FALSE	Master Protein	Q2UXQ6	Group III snake venom metalloproteinase OS=Echis ocellatus OX=99586 GN=Svmp3-Eoc13 PE=2 SV=1	11	6	9	2	610	69.6	5.08	20.07	6	1	9A
FALSE	Master Protein	E9JG75	Metalloproteinase OS=Echis coloratus OX=64175 PE=2 SV=1	11	3	6	2	610	68.5	5.11	16.34	3	1	9A
FALSE	Master Protein	A0A1S5QJJ1	Kunitz/BPTI inhibitor-3 OS=Vipera ammodytes ammodytes OX=8705 PE=3 SV=1	28	3	5	2	95	10.6	8.92	11.1	3	1	9A
FALSE	Master Protein	A0A6P9CBQ5	Pregnancy zone protein-like isoform X1 OS=Pantherophis guttatus OX=94885 GN=LOC117670021 PE=3 SV=1	3	4	4	2	1522	169.2	6.07	9.51	4	1	9A
FALSE	Master Protein	A0A1L8D663	BATXCTL10 OS=Bothrops atrox OX=8725 PE=2 SV=1	9	2	4	2	150	17	4.55	9.39	2	1	9A
FALSE	Master Protein	J9ZZN7	Glutathione peroxidase OS=Thamnophis elegans OX=35005 PE=2 SV=1	13	2	2	2	247	28.1	8.65	9.05	2	1	9A
FALSE	Master Protein	Q696W1	Snaclec coagulation factor X-activating enzyme light chain 2 OS=Macrovipera lebetina OX=8709 GN=LC2 PE=1 SV=1	16	2	3	2	158	18.1	7.58	8.9	2	1	9A
FALSE	Master Protein	Q5NTZ2	Serum albumin OS=Protobothrops flavoviridis OX=88087 GN=hsa PE=2 SV=1	4	2	3	2	614	69.7	5.99	8.72	2	1	9A
FALSE	Master Protein	A0A8C5RLA0	Alanyl aminopeptidase, membrane OS=Laticauda laticaudata OX=8630 GN=ANPEP PE=3 SV=1	2	2	2	2	1004	113.8	5.44	6.49	2	1	9A
FALSE	Master Protein	A0A670YCH5	Golgi apparatus protein 1 OS=Pseudonaja textilis OX=8673 GN=GLG1 PE=4 SV=1	2	2	2	2	1170	133.1	7.02	5.2	2	1	9A
FALSE	Master Protein	A0A2D4M0J4	Alpha-macroglobulin receptor-binding domain-containing protein (Fragment) OS=Micrurus spixii OX=129469 PE=3 SV=1	3	2	2	2	681	74.7	6.96	4.69	2	1	9A
FALSE	Master Protein	A0A9F5J5F3	Alpha-2-macroglobulin OS=Python bivittatus OX=176946 GN=LOC103057914 PE=3 SV=1	1	2	2	2	1463	162.9	6.37	3.91	2	1	9A
FALSE	Master Protein	A0A1I9KNS1	Metalloproteinase of class P-II MPII-2 OS=Vipera ammodytes ammodytes OX=8705 PE=2 SV=1	46	17	114	2	478	53.4	5.38	500.46	17	1	10A
FALSE	Master Protein	A0A1J0CZN0	Dis-2 OS=Vipera ammodytes ammodytes OX=8705 PE=2 SV=1	29	3	30	2	111	12.1	6.87	114.4	3	1	10A
FALSE	Master Protein	Q6A378	Ammodytin L(1'') isoform OS=Vipera ammodytes ammodytes OX=8705 PE=2 SV=1	59	8	20	2	138	15.6	8.5	90.3	8	1	10A
FALSE	Master Protein	A0A1I9KNR7	Disintegrin Dis-1 OS=Vipera ammodytes ammodytes OX=8705 PE=2 SV=1	25	5	25	2	128	14	7.43	89.48	5	1	10A
FALSE	Master Protein	P83254	Disintegrin lebein-1-beta OS=Macrovipera lebetina OX=8709 PE=1 SV=1	64	3	21	2	64	7.1	7.8	79.74	3	1	10A
FALSE	Master Protein	A0A6B7FQF8	Serine proteinase SP-6 OS=Vipera ammodytes ammodytes OX=8705 PE=2 SV=1	35	9	29	2	257	28.3	8.46	77.67	9	1	10A
FALSE	Master Protein	T2HQ57	Amine oxidase OS=Ovophis okinavensis OX=8769 PE=2 SV=1	10	8	27	2	516	58.1	6.49	74.1	8	1	10A
FALSE	Master Protein	P0C2D7	L-amino-acid oxidase (Fragment) OS=Vipera berus berus OX=31156 PE=1 SV=1	50	5	18	2	88	10.3	5.21	72.9	5	1	10A
FALSE	Master Protein	G8XQX1	L-amino-acid oxidase OS=Daboia russelii OX=8707 PE=1 SV=1	19	7	17	2	504	56.9	8.37	64.64	7	1	10A
FALSE	Master Protein	M9NCG3	Glutaminyl-peptide cyclotransferase OS=Daboia russelii OX=8707 GN=QC PE=2 SV=1	38	10	16	2	368	42.1	7.99	59.6	10	1	10A
FALSE	Master Protein	A0A0B8RNS9	Xaa-Pro aminopeptidase 2 OS=Boiga irregularis OX=92519 PE=3 SV=1	23	11	18	2	681	76.7	6.34	59.22	11	1	10A
FALSE	Master Protein	E9KJZ6	Group III snake venom metalloproteinase (Fragment) OS=Echis ocellatus OX=99586 GN=Eoc00089 PE=2 SV=1	13	6	16	2	553	62.6	5.39	58.13	6	1	10A
FALSE	Master Protein	P0DQQ4	Venom phosphodiesterase CdcPDE OS=Crotalus durissus collilineatus OX=221569 PE=1 SV=1	17	10	17	2	829	94.1	7.44	53.49	10	1	10A
FALSE	Master Protein	A0A0A1WDN5	L-amino acid oxidase B variant 2 OS=Echis coloratus OX=64175 PE=2 SV=1	31	7	15	2	309	35	8.76	45.26	7	1	10A
FALSE	Master Protein	Q6A3C6	Ammodytin I2(A) isoform OS=Vipera ammodytes ruffoi OX=246549 PE=2 SV=1	50	5	12	2	137	15.4	5.92	42.72	5	1	10A
FALSE	Master Protein	A0A1I9KNP1	C-type lectin snaclec-4 OS=Vipera ammodytes ammodytes OX=8705 PE=2 SV=1	36	4	9	2	148	17.5	5.6	34.87	4	1	10A
FALSE	Master Protein	P24293	Acidic phospholipase A2 PLA-1 OS=Eristicophis macmahoni OX=110227 PE=1 SV=1	33	3	9	2	121	13.5	6.04	29.49	3	1	10A
FALSE	Master Protein	A0A194APJ3	Snake venom serine protease OS=Agkistrodon piscivorus OX=8715 PE=3 SV=1	18	3	11	2	258	28.1	5.9	26.92	3	1	10A
FALSE	Master Protein	E9JG96	Metalloproteinase OS=Echis coloratus OX=64175 PE=2 SV=1	10	3	7	2	614	69.2	5.72	22.04	3	1	10A
FALSE	Master Protein	P81743	Disintegrin EMF10B OS=Eristicophis macmahoni OX=110227 PE=1 SV=1	71	2	5	2	68	7.4	5.22	20.1	2	1	10A
FALSE	Master Protein	Q6A361	Ammodytoxin C variant OS=Vipera aspis aspis OX=194601 PE=2 SV=1	46	5	6	2	138	15.5	7.62	19.53	5	1	10A
FALSE	Master Protein	A0A9F2QYB6	Ectonucleotide pyrophosphatase/phosphodiesterase family member 3 OS=Python bivittatus OX=176946 GN=ENPP3 PE=3 SV=1	7	4	6	2	825	93.7	6.6	18.91	4	1	10A
FALSE	Master Protein	Q2UXQ6	Group III snake venom metalloproteinase OS=Echis ocellatus OX=99586 GN=Svmp3-Eoc13 PE=2 SV=1	9	4	6	2	610	69.6	5.08	15.64	4	1	10A
FALSE	Master Protein	J3S3W1	Cadam10_SVMPIII-3 OS=Crotalus adamanteus OX=8729 PE=2 SV=1	3	2	3	2	601	67.3	4.89	13.85	2	1	10A
FALSE	Master Protein	A0A194AM91	Snake venom serine protease OS=Agkistrodon piscivorus OX=8715 PE=3 SV=1	9	2	4	2	257	28.1	8.46	12.28	2	1	10A
FALSE	Master Protein	Q90500	Metalloprotease (Fragment) OS=Echis pyramidum OX=8700 GN=EcHII PE=2 SV=1	4	3	4	2	549	61.9	5.9	12.28	3	1	10A
FALSE	Master Protein	P0C6A5	Disintegrin VA6 OS=Vipera ammodytes ammodytes OX=8705 PE=1 SV=1	42	2	3	2	64	7	8.02	11.69	2	1	10A
FALSE	Master Protein	P82981	Thrombin-like enzyme contortrixobin OS=Agkistrodon contortrix contortrix OX=8713 PE=1 SV=1	15	2	4	2	234	25.4	5.12	11.37	2	1	10A
FALSE	Master Protein	Q696W1	Snaclec coagulation factor X-activating enzyme light chain 2 OS=Macrovipera lebetina OX=8709 GN=LC2 PE=1 SV=1	16	2	3	2	158	18.1	7.58	9.57	2	1	10A
FALSE	Master Protein	A0A0A1WCF9	Vascular endothelial growth factor A OS=Echis coloratus OX=64175 PE=2 SV=1	24	2	2	2	192	22.5	7.83	7.17	2	1	10A
FALSE	Master Protein	P33589	Thrombin-like enzyme gyroxin analog OS=Lachesis muta muta OX=8753 PE=1 SV=1	20	2	2	2	228	25.6	6.93	7.01	2	1	10A
FALSE	Master Protein	E0Y418	Serine protease VLSP-1 OS=Macrovipera lebetina OX=8709 PE=2 SV=1	18	2	3	2	260	28.7	6.51	6.85	2	1	10A
FALSE	Master Protein	D3YLG9	Serine proteinase (Fragment) OS=Echis ocellatus OX=99586 GN=Ser-1 PE=2 SV=1	11	2	2	2	258	28.3	8.46	6.82	2	1	10A
FALSE	Master Protein	A0A1S5QJJ1	Kunitz/BPTI inhibitor-3 OS=Vipera ammodytes ammodytes OX=8705 PE=3 SV=1	28	3	3	2	95	10.6	8.92	6.53	3	1	10A
FALSE	Master Protein	A0A0F7Z1V6	Transferrin OS=Crotalus adamanteus OX=8729 PE=2 SV=1	3	2	2	2	711	77.7	6.48	6.38	2	1	10A
FALSE	Master Protein	A0A6J1UYG3	renin OS=Notechis scutatus OX=8663 GN=REN PE=3 SV=1	4	2	3	2	398	44.3	5.72	6.27	2	1	10A
FALSE	Master Protein	A0A1W7RJX8	Metalloproteinase (Type II) 1 OS=Agkistrodon contortrix contortrix OX=8713 PE=4 SV=1	4	2	2	2	478	53.6	5.96	6.14	2	1	10A
FALSE	Master Protein	A0A9F5J181	Adenomatous polyposis coli protein 2 OS=Python bivittatus OX=176946 GN=APC2 PE=3 SV=1	2	2	2	2	2491	276.6	8.31	5.72	2	1	10A
FALSE	Master Protein	Q6IWF1	Snake venom serine protease BthaTL OS=Bothrops alternatus OX=64174 PE=2 SV=1	9	2	2	2	233	25.6	7.77	4.78	2	1	10A
FALSE	Master Protein	A0A6I9YXS1	Coatomer subunit delta OS=Thamnophis sirtalis OX=35019 GN=ARCN1 PE=3 SV=1	7	2	2	2	511	57.1	5.85	2.91	2	1	10A
FALSE	Master Protein	A0A1I9KNT0	Metalloproteinase of class P-II MPII-1 OS=Vipera ammodytes ammodytes OX=8705 PE=2 SV=1	32	12	35	1	478	53.4	5.5	142.08	12	1	3A
FALSE	Master Protein	A0A0A1WCN2	Cysteine-Rich Secretory Protein B OS=Echis coloratus OX=64175 PE=2 SV=1	19	3	29	1	239	26.7	7.46	131.71	3	1	3A
FALSE	Master Protein	A0A1I9KNS1	Metalloproteinase of class P-II MPII-2 OS=Vipera ammodytes ammodytes OX=8705 PE=2 SV=1	34	12	31	1	478	53.4	5.38	129.97	12	1	3A
FALSE	Master Protein	Q6A3G5	Ammodytin I1(D) isoform OS=Vipera ammodytes meridionalis OX=73841 PE=2 SV=1	70	9	34	1	138	15.4	5.08	114.27	9	1	3A
FALSE	Master Protein	Q6A3L1	Ammodytin I1(E) isoform OS=Vipera aspis aspis OX=194601 PE=2 SV=1	59	7	23	1	138	15.4	5.27	79.18	7	1	3A
FALSE	Master Protein	E5AJX2	Snake venom serine protease nikobin OS=Vipera berus nikolskii OX=1808362 GN=sp-VN PE=2 SV=1	30	6	25	1	257	28.2	7.77	76.37	6	1	3A
FALSE	Master Protein	Q6A3E0	Ammodytin I2(A) variant OS=Vipera aspis aspis OX=194601 PE=2 SV=1	56	6	22	1	137	15.3	6.47	75.79	6	1	3A
FALSE	Master Protein	A0A1J0CZM6	Snaclec-8 OS=Vipera ammodytes ammodytes OX=8705 PE=2 SV=1	36	5	18	1	148	17.1	6.37	65.87	5	1	3A
FALSE	Master Protein	A0A1J0CZN0	Dis-2 OS=Vipera ammodytes ammodytes OX=8705 PE=2 SV=1	26	2	18	1	111	12.1	6.87	61.7	2	1	3A
FALSE	Master Protein	P0DI84	L-amino-acid oxidase OS=Vipera ammodytes ammodytes OX=8705 PE=1 SV=1	14	6	20	1	484	54.7	7.75	53.77	6	1	3A
FALSE	Master Protein	Q7LZQ5	Phospholipase A2 II (Fragment) OS=Vipera aspis OX=8706 PE=3 SV=1	58	3	16	1	52	5.9	8.27	51.98	3	1	3A
FALSE	Master Protein	Q4VM08	Zinc metalloproteinase-disintegrin-like VLAIP-A OS=Macrovipera lebetina OX=8709 PE=1 SV=1	15	8	19	1	616	68.7	5.68	51.15	8	1	3A
FALSE	Master Protein	P83253	Disintegrin lebein-1-alpha OS=Macrovipera lebetina OX=8709 PE=1 SV=2	26	2	12	1	111	12.1	7.43	44.05	2	1	3A
FALSE	Master Protein	P83254	Disintegrin lebein-1-beta OS=Macrovipera lebetina OX=8709 PE=1 SV=1	50	2	12	1	64	7.1	7.8	43.53	2	1	3A
FALSE	Master Protein	Q3BK16	Disintegrin CV-11-alpha OS=Cerastes vipera OX=8698 PE=2 SV=1	17	2	12	1	111	12.1	7.75	43.42	2	1	3A
FALSE	Master Protein	Q3ZD74	Snake venom metalloproteinase lebetase-4 (Fragment) OS=Macrovipera lebetina OX=8709 PE=2 SV=1	26	5	11	1	217	24.5	6.51	43.05	5	1	3A
FALSE	Master Protein	A0A1S5QJJ2	Kunitz/BPTI inhibitor-1 OS=Vipera ammodytes ammodytes OX=8705 PE=3 SV=1	48	4	14	1	93	10.3	8.7	35.45	4	1	3A
FALSE	Master Protein	A8CG87	Acidic phospholipase A2 Drk-a2 OS=Daboia russelii OX=8707 PE=2 SV=1	37	4	12	1	138	15.6	5.1	34.46	4	1	3A
FALSE	Master Protein	A0A0A1WCY6	Amine oxidase OS=Echis coloratus OX=64175 PE=2 SV=1	11	5	14	1	504	56.7	8.94	34.06	5	1	3A
FALSE	Master Protein	F2Q6E5	Cysteine-rich seceretory protein Ch-CRPKa (Fragment) OS=Crotalus horridus OX=35024 PE=2 SV=1	15	3	13	1	221	24.7	7.43	33.29	3	1	3A
FALSE	Master Protein	A0A1I9KNR7	Disintegrin Dis-1 OS=Vipera ammodytes ammodytes OX=8705 PE=2 SV=1	23	3	11	1	128	14	7.43	32.81	3	1	3A
FALSE	Master Protein	C0HKZ7	Snaclec macrovipecetin subunit beta OS=Macrovipera lebetina OX=8709 PE=1 SV=1	23	2	10	1	127	15	6.98	30.97	2	1	3A
FALSE	Master Protein	Q8JI40	Cysteine-rich venom protein ablomin OS=Gloydius blomhoffii OX=242054 PE=1 SV=1	15	3	12	1	240	26.9	5.96	30.65	3	1	3A
FALSE	Master Protein	A0A2I4HXH5	Snake venom 5'-nucleotidase (Fragment) OS=Naja atra OX=8656 PE=1 SV=1	15	6	10	1	529	58.2	7.37	30.1	6	1	3A
FALSE	Master Protein	B4XT06	Snaclec B7 (Fragment) OS=Macrovipera lebetina OX=8709 PE=2 SV=1	26	5	8	1	125	15	8.19	26.65	5	1	3A
FALSE	Master Protein	A0A2I7YS41	Serine endopeptidase OS=Crotalus atrox OX=8730 PE=2 SV=1	13	3	10	1	263	29.1	5.31	26.34	3	1	3A
FALSE	Master Protein	A6MFL0	L-amino-acid oxidase OS=Demansia vestigiata OX=412038 PE=2 SV=1	4	2	10	1	517	58.9	7.52	26.09	2	1	3A
FALSE	Master Protein	A0A0C5DGP5	C-type lectin-like protein 4B OS=Macrovipera lebetina OX=8709 PE=2 SV=1	12	1	5	1	150	17.1	8.12	24.65	1	1	3A
FALSE	Master Protein	E9KJZ6	Group III snake venom metalloproteinase (Fragment) OS=Echis ocellatus OX=99586 GN=Eoc00089 PE=2 SV=1	10	4	8	1	553	62.6	5.39	24.14	4	1	3A
FALSE	Master Protein	A0A2I7YS61	Serine endopeptidase OS=Crotalus lepidus OX=44709 PE=2 SV=1	14	2	9	1	262	29.2	7.59	23.89	2	1	3A
FALSE	Master Protein	P0C6A5	Disintegrin VA6 OS=Vipera ammodytes ammodytes OX=8705 PE=1 SV=1	23	1	5	1	64	7	8.02	20.38	1	1	3A
FALSE	Master Protein	A0A8T1N4T2	Amine oxidase OS=Bothrops jararaca OX=8724 GN=JKG30_000039 PE=3 SV=1	10	3	6	1	516	58.4	6.24	17.89	3	1	3A
FALSE	Master Protein	P00992	Kunitz-type serine protease inhibitor 3 OS=Vipera ammodytes ammodytes OX=8705 PE=1 SV=2	48	4	8	1	93	10.3	8.7	17.29	4	1	3A
FALSE	Master Protein	P0DJG8	Helicopsin (Fragment) OS=Helicops angulatus OX=121331 PE=1 SV=1	100	2	6	1	21	2.6	4.75	16.2	2	1	3A
FALSE	Master Protein	P0DJE2	Zinc metalloproteinase-disintegrin-like ammodytagin (Fragment) OS=Vipera ammodytes ammodytes OX=8705 PE=1 SV=3	15	2	5	1	184	19.9	5.19	15.7	2	1	3A
FALSE	Master Protein	A0A1Y0DIB4	Serine protease OS=Azemiops feae OX=8773 GN=KNb PE=2 SV=1	12	3	6	1	260	28.6	8.78	12.93	3	1	3A
FALSE	Master Protein	A0A6P9B6H9	Zinc finger protein 260-like OS=Pantherophis guttatus OX=94885 GN=LOC117659713 PE=4 SV=1	3	1	5	1	605	70.5	9.55	12.64	1	1	3A
FALSE	Master Protein	P0DJL5	Snaclec VP12 subunit B OS=Daboia palaestinae OX=1170828 PE=1 SV=1	38	3	4	1	125	15.1	5.02	12.36	3	1	3A
FALSE	Master Protein	E9JG96	Metalloproteinase OS=Echis coloratus OX=64175 PE=2 SV=1	3	2	5	1	614	69.2	5.72	12	2	1	3A
FALSE	Master Protein	Q6IWF1	Snake venom serine protease BthaTL OS=Bothrops alternatus OX=64174 PE=2 SV=1	6	1	4	1	233	25.6	7.77	11.57	1	1	3A
FALSE	Master Protein	I2GAE3	CTLPs subunit alpha (Fragment) OS=Gloydius halys OX=8714 GN=pCTLP-1 PE=2 SV=1	12	1	3	1	129	14.8	4.7	10.57	1	1	3A
FALSE	Master Protein	A0A346CLX5	Phosphodiesterase (Fragment) OS=Borikenophis portoricensis OX=1260276 PE=2 SV=1	6	4	4	1	888	100.7	7.03	9.55	4	1	3A
FALSE	Master Protein	A0A1S5QLZ2	Kunitz/BPTI inhibitor-9 OS=Vipera ammodytes ammodytes OX=8705 PE=3 SV=1	27	2	4	1	90	9.8	8.27	9.38	2	1	3A
FALSE	Master Protein	E9JG14	Serine protease (Fragment) OS=Echis carinatus sochureki OX=124223 PE=2 SV=1	8	2	4	1	237	26.2	9.19	9.29	2	1	3A
FALSE	Master Protein	A0A194APJ3	Snake venom serine protease OS=Agkistrodon piscivorus OX=8715 PE=3 SV=1	10	2	4	1	258	28.1	5.9	9.05	2	1	3A
FALSE	Master Protein	A0A194ARM6	Metalloproteinase type II 4 OS=Agkistrodon piscivorus OX=8715 PE=4 SV=1	5	1	3	1	481	53.9	6.04	8.74	1	1	3A
FALSE	Master Protein	A0A6J1UX76	Ninjurin-1 OS=Notechis scutatus OX=8663 GN=NINJ1 PE=3 SV=1	10	1	4	1	155	16.7	8.43	8.71	1	1	3A
FALSE	Master Protein	C0HLA2	Thrombin-like enzyme LmrSP-3 (Fragment) OS=Lachesis muta rhombeata OX=60219 PE=1 SV=1	50	1	3	1	26	2.9	4.28	8.59	1	1	3A
FALSE	Master Protein	A0A194AM91	Snake venom serine protease OS=Agkistrodon piscivorus OX=8715 PE=3 SV=1	7	1	2	1	257	28.1	8.46	8.2	1	1	3A
FALSE	Master Protein	A0A9F2N001	5'-nucleotidase OS=Python bivittatus OX=176946 GN=NT5E PE=3 SV=1	6	3	3	1	585	63.9	6.98	8	3	1	3A
FALSE	Master Protein	E9JG41	Metalloproteinase OS=Echis carinatus sochureki OX=124223 PE=2 SV=1	5	2	2	1	607	68.4	5.49	7.86	2	1	3A
FALSE	Master Protein	A0A1J0CZM4	Snaclec-5 OS=Vipera ammodytes ammodytes OX=8705 PE=2 SV=1	7	1	2	1	158	18.1	5.3	7	1	1	3A
FALSE	Master Protein	J3S3W1	Cadam10_SVMPIII-3 OS=Crotalus adamanteus OX=8729 PE=2 SV=1	2	1	2	1	601	67.3	4.89	6.31	1	1	3A
FALSE	Master Protein	Q92043	Zinc metalloproteinase-disintegrin-like atrolysin-A (Fragment) OS=Crotalus atrox OX=8730 PE=1 SV=1	4	1	2	1	419	46.8	6.39	5.48	1	1	3A
FALSE	Master Protein	A0A2I7YS30	Serine endopeptidase OS=Crotalus atrox OX=8730 PE=2 SV=1	13	2	2	1	263	29.1	5.8	4.93	2	1	3A
FALSE	Master Protein	A0A2D4HAZ6	Uncharacterized protein (Fragment) OS=Micrurus lemniscatus lemniscatus OX=129467 PE=4 SV=1	7	1	2	1	124	14.2	9.48	4.55	1	1	3A
FALSE	Master Protein	A0A6J1U1J3	Gamma-aminobutyric acid receptor subunit beta-3 isoform X2 OS=Notechis scutatus OX=8663 GN=GABRB3 PE=3 SV=1	3	1	2	1	393	45.7	9.42	4.54	1	1	3A
FALSE	Master Protein	A0A8C5SPV1	ubiquitinyl hydrolase 1 OS=Laticauda laticaudata OX=8630 PE=4 SV=1	7	1	2	1	153	17.5	4.88	4.28	1	1	3A
FALSE	Master Protein	E9JFZ6	Serine protease (Fragment) OS=Echis pyramidum leakeyi OX=38415 PE=2 SV=1	7	2	2	1	228	25.1	8.87	4.18	2	1	3A
FALSE	Master Protein	A0A2D4KCZ6	Uncharacterized protein (Fragment) OS=Micrurus paraensis OX=1970185 PE=4 SV=1	11	1	2	1	137	15.1	9.11	3.92	1	1	3A
FALSE	Master Protein	P81743	Disintegrin EMF10B OS=Eristicophis macmahoni OX=110227 PE=1 SV=1	28	1	1	1	68	7.4	5.22	3.88	1	1	3A
FALSE	Master Protein	A0A8C6XJS4	Plectin OS=Naja naja OX=35670 GN=PLEC PE=4 SV=1	0	1	2	1	4703	537.5	6.27	3.87	1	1	3A
FALSE	Master Protein	A0A670Z6D5	Uncharacterized protein OS=Pseudonaja textilis OX=8673 PE=4 SV=1	5	1	1	1	649	72.4	5.77	3.86	1	1	3A
FALSE	Master Protein	A0A6I9YNL2	Inactive serine/threonine-protein kinase TEX14-like OS=Thamnophis sirtalis OX=35019 GN=LOC106552348 PE=4 SV=1	4	1	1	1	816	91.4	6.92	3.76	1	1	3A
FALSE	Master Protein	A8QL52	L-amino-acid oxidase OS=Bungarus fasciatus OX=8613 PE=1 SV=1	7	1	2	1	517	58.7	8.54	3.7	1	1	3A
FALSE	Master Protein	A0A194AQ28	Metalloproteinase type III 11 OS=Sistrurus miliarius barbouri OX=8759 PE=4 SV=1	3	1	1	1	606	67.7	5.14	3.65	1	1	3A
FALSE	Master Protein	A0A1L8D689	Snake venom metalloproteinase OS=Bothrops atrox OX=8725 PE=2 SV=1	3	1	1	1	602	67.6	5.59	3.61	1	1	3A
FALSE	Master Protein	A0A670Z8D6	Glutathione peroxidase OS=Pseudonaja textilis OX=8673 PE=3 SV=1	7	1	1	1	201	23	9.14	3.4	1	1	3A
FALSE	Master Protein	C0HKZ6	Snaclec macrovipecetin subunit alpha OS=Macrovipera lebetina OX=8709 PE=1 SV=1	13	1	1	1	131	15.4	6.51	3.35	1	1	3A
FALSE	Master Protein	A0A9F3QVG4	Synaptic vesicle membrane protein VAT-1 homolog-like OS=Python bivittatus OX=176946 GN=VAT1L PE=3 SV=1	11	1	1	1	335	37.1	4.87	3.33	1	1	3A
FALSE	Master Protein	A0A9F2Q3H6	PDZ domain-containing protein 8 OS=Python bivittatus OX=176946 GN=PDZD8 PE=4 SV=1	3	1	1	1	1197	134.6	6.29	3.3	1	1	3A
FALSE	Master Protein	A0A6J1UXT7	glutaminase OS=Notechis scutatus OX=8663 GN=GLS2 PE=3 SV=1	6	1	1	1	535	59.6	7.02	3.1	1	1	3A
FALSE	Master Protein	A0A098LYG0	LIPA (Fragment) OS=Pantherophis guttatus OX=94885 PE=2 SV=1	11	1	1	1	273	31.2	8.53	3.02	1	1	3A
FALSE	Master Protein	A0A8C6Y7H6	poly(A)-specific ribonuclease OS=Naja naja OX=35670 GN=CNOT6 PE=3 SV=1	6	1	1	1	557	63.4	7.43	2.99	1	1	3A
FALSE	Master Protein	A0A9F2QX10	von Willebrand factor D and EGF domain-containing protein-like OS=Python bivittatus OX=176946 GN=LOC103050933 PE=4 SV=1	2	1	1	1	1778	198	6.76	2.95	1	1	3A
FALSE	Master Protein	E0Y418	Serine protease VLSP-1 OS=Macrovipera lebetina OX=8709 PE=2 SV=1	5	1	1	1	260	28.7	6.51	2.88	1	1	3A
FALSE	Master Protein	A0A6P9D0T9	DnaJ homolog subfamily C member 5B OS=Pantherophis guttatus OX=94885 GN=DNAJC5B PE=4 SV=1	14	1	1	1	195	22.1	5.19	2.78	1	1	3A
FALSE	Master Protein	A0A6P9B0T4	RIMS-binding protein 2 isoform X7 OS=Pantherophis guttatus OX=94885 GN=RIMBP2 PE=3 SV=1	1	1	1	1	1311	145.8	5.6	2.77	1	1	3A
FALSE	Master Protein	A0A8C6V522	Potassium channel subfamily K member OS=Naja naja OX=35670 GN=KCNK3 PE=3 SV=1	10	1	1	1	396	44	8.66	2.67	1	1	3A
FALSE	Master Protein	P08935	Cystatin OS=Bitis arietans OX=8692 PE=1 SV=1	12	1	1	1	111	12.7	7.81	2.56	1	1	3A
FALSE	Master Protein	Q3BK14	Disintegrin lebestatin OS=Macrovipera lebetina OX=8709 PE=1 SV=1	9	1	1	1	107	11.5	8.56	2.54	1	1	3A
FALSE	Master Protein	A0A6J1VR83	Pentraxin family member OS=Notechis scutatus OX=8663 GN=LOC113427261 PE=3 SV=1	10	1	1	1	223	25.1	6.79	2.52	1	1	3A
FALSE	Master Protein	A0A6B7FNM6	MPi-3 OS=Vipera ammodytes ammodytes OX=8705 PE=2 SV=1	5	1	1	1	208	22.9	9.06	2.52	1	1	3A
FALSE	Master Protein	A0A6I9XHL3	Keratin, type II cytoskeletal 6A-like OS=Thamnophis sirtalis OX=35019 GN=LOC106543677 PE=3 SV=1	2	1	1	1	559	59.7	6.27	2.51	1	1	3A
FALSE	Master Protein	Q1PBD1	Zinc metalloproteinase/disintegrin OS=Gloydius halys OX=8714 PE=2 SV=1	5	1	1	1	477	53.1	5.55	2.51	1	1	3A
FALSE	Master Protein	A0A8C6XBU8	IF rod domain-containing protein OS=Naja naja OX=35670 PE=4 SV=1	3	1	1	1	454	50.3	6.8	2.37	1	1	3A
FALSE	Master Protein	A0A9F5IIN6	Glycerol-3-phosphate dehydrogenase [NAD(+)] OS=Python bivittatus OX=176946 GN=GPD1 PE=3 SV=1	5	1	1	1	339	37	6.09	2.32	1	1	3A
FALSE	Master Protein	Q4JHE1	L-amino-acid oxidase OS=Pseudechis australis OX=8670 PE=1 SV=1	2	1	1	1	517	58.7	6.7	2.19	1	1	3A
FALSE	Master Protein	V8NH90	Helicase POLQ-like protein OS=Ophiophagus hannah OX=8665 GN=HELQ PE=4 SV=1	1	1	1	1	845	94.6	6.16	2.1	1	1	3A
FALSE	Master Protein	A0A6P9C7F8	RING finger protein 207 OS=Pantherophis guttatus OX=94885 GN=RNF207 PE=4 SV=1	2	1	1	1	653	73.8	6.71	2.08	1	1	3A
FALSE	Master Protein	A0A6J1UYG3	renin OS=Notechis scutatus OX=8663 GN=REN PE=3 SV=1	2	1	1	1	398	44.3	5.72	2.07	1	1	3A
FALSE	Master Protein	A0A8C5SPN5	Nuclear receptor subfamily 1 group D member 1 OS=Laticauda laticaudata OX=8630 GN=NR1D1 PE=3 SV=1	2	1	1	1	596	65.3	7.93	2.06	1	1	3A
FALSE	Master Protein	A0A6P9CBQ5	Pregnancy zone protein-like isoform X1 OS=Pantherophis guttatus OX=94885 GN=LOC117670021 PE=3 SV=1	1	1	1	1	1522	169.2	6.07	2.03	1	1	3A
FALSE	Master Protein	A0A6P9C535	A-kinase anchor protein 12 OS=Pantherophis guttatus OX=94885 GN=AKAP12 PE=4 SV=1	0	1	1	1	2888	319.6	4.45	1.98	1	1	3A
FALSE	Master Protein	A0A670YDS0	Importin 8 OS=Pseudonaja textilis OX=8673 GN=IPO8 PE=4 SV=1	1	1	1	1	914	105.3	5.07	1.95	1	1	3A
FALSE	Master Protein	A0A8C5SKE2	Methanethiol oxidase OS=Laticauda laticaudata OX=8630 PE=3 SV=1	2	1	1	1	431	49.3	5.9	1.94	1	1	3A
FALSE	Master Protein	Q7LZF5	Thrombin-like enzyme catroxobin-1 (Fragment) OS=Crotalus atrox OX=8730 PE=1 SV=1	17	1	1	1	75	7.6	4.13	1.94	1	1	3A
FALSE	Master Protein	A0A670YV06	non-specific serine/threonine protein kinase OS=Pseudonaja textilis OX=8673 GN=DCLK2 PE=4 SV=1	2	1	1	1	723	80.3	8.82	1.93	1	1	3A
FALSE	Master Protein	V8NKK6	Glycine-rich cell wall structural protein 1 (Fragment) OS=Ophiophagus hannah OX=8665 GN=GRP-1 PE=4 SV=1	4	1	1	1	473	47.1	9.74	1.91	1	1	3A
FALSE	Master Protein	V8PD38	protein-tyrosine-phosphatase (Fragment) OS=Ophiophagus hannah OX=8665 GN=PTPN13 PE=3 SV=1	1	1	1	1	2293	255.4	6.29	0	1	1	3A
FALSE	Master Protein	A0A670YL11	Myosin motor domain-containing protein OS=Pseudonaja textilis OX=8673 PE=3 SV=1	10	1	1	1	288	33.2	9.2	0	1	1	3A
FALSE	Master Protein	A0A6J1U5Q1	Proton channel OTOP3 OS=Notechis scutatus OX=8663 GN=OTOP3 PE=3 SV=1	7	1	1	1	603	68.6	7.46	0	1	1	3A
FALSE	Master Protein	A0A1J0CZM6	Snaclec-8 OS=Vipera ammodytes ammodytes OX=8705 PE=2 SV=1	31	3	48	1	148	17.1	6.37	165.1	3	1	5A
FALSE	Master Protein	A0A0A1WCN2	Cysteine-Rich Secretory Protein B OS=Echis coloratus OX=64175 PE=2 SV=1	19	3	29	1	239	26.7	7.46	122.67	3	1	5A
FALSE	Master Protein	P79845	Cysteine-rich venom protein OS=Protobothrops mucrosquamatus OX=103944 PE=2 SV=2	27	4	26	1	240	26.7	7.46	111.9	4	1	5A
FALSE	Master Protein	Q3ZD74	Snake venom metalloproteinase lebetase-4 (Fragment) OS=Macrovipera lebetina OX=8709 PE=2 SV=1	26	5	20	1	217	24.5	6.51	75.95	5	1	5A
FALSE	Master Protein	Q6A3C6	Ammodytin I2(A) isoform OS=Vipera ammodytes ruffoi OX=246549 PE=2 SV=1	50	5	18	1	137	15.4	5.92	66.83	5	1	5A
FALSE	Master Protein	Q6A3E0	Ammodytin I2(A) variant OS=Vipera aspis aspis OX=194601 PE=2 SV=1	50	5	18	1	137	15.3	6.47	66.2	5	1	5A
FALSE	Master Protein	Q6A3G5	Ammodytin I1(D) isoform OS=Vipera ammodytes meridionalis OX=73841 PE=2 SV=1	63	7	20	1	138	15.4	5.08	64.24	7	1	5A
FALSE	Master Protein	A0A2H4Z2X4	DSAIP (Fragment) OS=Daboia siamensis OX=343250 PE=2 SV=1	14	8	19	1	619	69.1	6.02	53.75	8	1	5A
FALSE	Master Protein	Q6A3I4	Ammodytin I1(C) variant OS=Vipera aspis aspis OX=194601 PE=2 SV=1	51	5	12	1	138	15.4	5.08	39.99	5	1	5A
FALSE	Master Protein	Q6A3L1	Ammodytin I1(E) isoform OS=Vipera aspis aspis OX=194601 PE=2 SV=1	44	5	12	1	138	15.4	5.27	39.35	5	1	5A
FALSE	Master Protein	C0HKZ7	Snaclec macrovipecetin subunit beta OS=Macrovipera lebetina OX=8709 PE=1 SV=1	23	2	11	1	127	15	6.98	37.53	2	1	5A
FALSE	Master Protein	Q7LZQ5	Phospholipase A2 II (Fragment) OS=Vipera aspis OX=8706 PE=3 SV=1	58	3	10	1	52	5.9	8.27	35.98	3	1	5A
FALSE	Master Protein	Q6A362	Ammodytoxin B isoform OS=Vipera aspis aspis OX=194601 PE=2 SV=1	42	4	12	1	138	15.5	7.83	35.92	4	1	5A
FALSE	Master Protein	Q6A363	Ammodytoxin C variant OS=Vipera aspis aspis OX=194601 PE=2 SV=1	36	4	11	1	137	15.3	7.84	32.78	4	1	5A
FALSE	Master Protein	Q6A3K4	Ammodytin I1(A) variant OS=Vipera aspis aspis OX=194601 PE=2 SV=1	38	5	10	1	138	15.5	5.25	30.18	5	1	5A
FALSE	Master Protein	A6MFL0	L-amino-acid oxidase OS=Demansia vestigiata OX=412038 PE=2 SV=1	4	2	10	1	517	58.9	7.52	26.06	2	1	5A
FALSE	Master Protein	A0A2I4HXH5	Snake venom 5'-nucleotidase (Fragment) OS=Naja atra OX=8656 PE=1 SV=1	15	6	8	1	529	58.2	7.37	25.79	6	1	5A
FALSE	Master Protein	A0A0H3U1X3	Phospholipase A2 OS=Trimeresurus venustus OX=232281 PE=3 SV=1	20	3	9	1	137	15.4	4.97	25.36	3	1	5A
FALSE	Master Protein	Q90YA8	Glutaminyl-peptide cyclotransferase OS=Gloydius blomhoffii OX=242054 GN=QPCT PE=2 SV=1	19	6	8	1	368	42.2	8.1	25	6	1	5A
FALSE	Master Protein	P24293	Acidic phospholipase A2 PLA-1 OS=Eristicophis macmahoni OX=110227 PE=1 SV=1	24	2	7	1	121	13.5	6.04	24.89	2	1	5A
FALSE	Master Protein	M9NCG3	Glutaminyl-peptide cyclotransferase OS=Daboia russelii OX=8707 GN=QC PE=2 SV=1	21	6	8	1	368	42.1	7.99	24.65	6	1	5A
FALSE	Master Protein	A8CG87	Acidic phospholipase A2 Drk-a2 OS=Daboia russelii OX=8707 PE=2 SV=1	20	3	8	1	138	15.6	5.1	24.33	3	1	5A
FALSE	Master Protein	Q7LZ61	Coagulation factor X-activating enzyme heavy chain OS=Daboia siamensis OX=343250 PE=1 SV=2	8	3	8	1	619	69.6	6.39	23.43	3	1	5A
FALSE	Master Protein	A0A0C5DGP5	C-type lectin-like protein 4B OS=Macrovipera lebetina OX=8709 PE=2 SV=1	12	1	5	1	150	17.1	8.12	23.03	1	1	5A
FALSE	Master Protein	A0A182C5T8	5'-nucleotidase (Fragment) OS=Phalotris mertensi OX=1260334 PE=3 SV=1	14	6	7	1	524	57.5	7.08	19.86	6	1	5A
FALSE	Master Protein	B6EWW8	Snake venom 5'-nucleotidase OS=Gloydius brevicaudus OX=259325 PE=2 SV=1	11	5	6	1	588	64.4	8.38	16.78	5	1	5A
FALSE	Master Protein	A0A2I7YS41	Serine endopeptidase OS=Crotalus atrox OX=8730 PE=2 SV=1	13	3	6	1	263	29.1	5.31	16.5	3	1	5A
FALSE	Master Protein	B4XT06	Snaclec B7 (Fragment) OS=Macrovipera lebetina OX=8709 PE=2 SV=1	26	4	6	1	125	15	8.19	14.26	4	1	5A
FALSE	Master Protein	F2Q6E5	Cysteine-rich seceretory protein Ch-CRPKa (Fragment) OS=Crotalus horridus OX=35024 PE=2 SV=1	15	3	5	1	221	24.7	7.43	13.64	3	1	5A
FALSE	Master Protein	E9JG69	Metalloproteinase OS=Echis coloratus OX=64175 PE=2 SV=1	5	3	5	1	611	69	5.77	13.36	3	1	5A
FALSE	Master Protein	A0A194AQ28	Metalloproteinase type III 11 OS=Sistrurus miliarius barbouri OX=8759 PE=4 SV=1	3	1	3	1	606	67.7	5.14	12.51	1	1	5A
FALSE	Master Protein	T1E6T7	Kallikrein-CohID-1 OS=Crotalus oreganus helleri OX=8741 PE=2 SV=1	11	2	4	1	259	28.2	5.24	12.3	2	1	5A
FALSE	Master Protein	Q6WP39	L-amino-acid oxidase OS=Trimeresurus stejnegeri OX=39682 PE=1 SV=1	8	2	4	1	516	58.6	6.24	12.29	2	1	5A
FALSE	Master Protein	V8ND68	Phospholipase B-like (Fragment) OS=Ophiophagus hannah OX=8665 GN=PLBD1 PE=3 SV=1	5	2	4	1	501	58.2	8.05	11.48	2	1	5A
FALSE	Master Protein	B5U6Y8	L-amino-acid oxidase OS=Echis ocellatus OX=99586 PE=1 SV=1	6	2	4	1	504	56.5	8.48	11.38	2	1	5A
FALSE	Master Protein	C0HLA2	Thrombin-like enzyme LmrSP-3 (Fragment) OS=Lachesis muta rhombeata OX=60219 PE=1 SV=1	50	1	4	1	26	2.9	4.28	11.32	1	1	5A
FALSE	Master Protein	A0A1S5QLZ2	Kunitz/BPTI inhibitor-9 OS=Vipera ammodytes ammodytes OX=8705 PE=3 SV=1	16	1	4	1	90	9.8	8.27	11.3	1	1	5A
FALSE	Master Protein	P0DJL5	Snaclec VP12 subunit B OS=Daboia palaestinae OX=1170828 PE=1 SV=1	18	2	4	1	125	15.1	5.02	11.14	2	1	5A
FALSE	Master Protein	E9JG96	Metalloproteinase OS=Echis coloratus OX=64175 PE=2 SV=1	6	3	4	1	614	69.2	5.72	10.89	3	1	5A
FALSE	Master Protein	V8NYV8	Keratin, type II cytoskeletal 5 (Fragment) OS=Ophiophagus hannah OX=8665 GN=KRT1 PE=3 SV=1	1	3	4	1	2251	240.5	6.64	10.3	3	1	5A
FALSE	Master Protein	P0C6A5	Disintegrin VA6 OS=Vipera ammodytes ammodytes OX=8705 PE=1 SV=1	23	1	3	1	64	7	8.02	10.26	1	1	5A
FALSE	Master Protein	Q8JH85	Alpha-fibrinogenase OS=Macrovipera lebetina OX=8709 PE=1 SV=1	12	2	4	1	258	28.6	9.14	10.15	2	1	5A
FALSE	Master Protein	J3S3W1	Cadam10_SVMPIII-3 OS=Crotalus adamanteus OX=8729 PE=2 SV=1	2	1	2	1	601	67.3	4.89	10.11	1	1	5A
FALSE	Master Protein	P0DJE2	Zinc metalloproteinase-disintegrin-like ammodytagin (Fragment) OS=Vipera ammodytes ammodytes OX=8705 PE=1 SV=3	15	2	3	1	184	19.9	5.19	10.09	2	1	5A
FALSE	Master Protein	A0A8C6X610	IF rod domain-containing protein OS=Naja naja OX=35670 PE=3 SV=1	7	3	4	1	483	53.2	6.49	9.66	3	1	5A
FALSE	Master Protein	A0A6B2F4F1	ShKT domain-containing protein OS=Bothriechis nubestris OX=1766655 PE=3 SV=1	16	2	3	1	240	26.5	6.27	8.7	2	1	5A
FALSE	Master Protein	A0A0A1WDU0	Phospholipase B-like OS=Echis coloratus OX=64175 PE=2 SV=1	5	2	3	1	553	64.5	7.77	8.06	2	1	5A
FALSE	Master Protein	Q6IWF1	Snake venom serine protease BthaTL OS=Bothrops alternatus OX=64174 PE=2 SV=1	6	1	3	1	233	25.6	7.77	7.69	1	1	5A
FALSE	Master Protein	A0A6I9XHL3	Keratin, type II cytoskeletal 6A-like OS=Thamnophis sirtalis OX=35019 GN=LOC106543677 PE=3 SV=1	4	2	3	1	559	59.7	6.27	7.44	2	1	5A
FALSE	Master Protein	A0A8C6X9D5	IF rod domain-containing protein OS=Naja naja OX=35670 PE=3 SV=1	4	2	3	1	533	58.4	6.02	7.24	2	1	5A
FALSE	Master Protein	A0A194ARM6	Metalloproteinase type II 4 OS=Agkistrodon piscivorus OX=8715 PE=4 SV=1	5	1	3	1	481	53.9	6.04	7.08	1	1	5A
FALSE	Master Protein	A0A1J0CZM4	Snaclec-5 OS=Vipera ammodytes ammodytes OX=8705 PE=2 SV=1	7	1	2	1	158	18.1	5.3	6.98	1	1	5A
FALSE	Master Protein	A0A1L8D689	Snake venom metalloproteinase OS=Bothrops atrox OX=8725 PE=2 SV=1	3	1	2	1	602	67.6	5.59	6.73	1	1	5A
FALSE	Master Protein	A0A194AM91	Snake venom serine protease OS=Agkistrodon piscivorus OX=8715 PE=3 SV=1	7	1	2	1	257	28.1	8.46	6.34	1	1	5A
FALSE	Master Protein	Q7ZZP4	Thrombin-like enzyme PTLE3 OS=Gloydius halys OX=8714 PE=2 SV=1	15	2	2	1	190	21.3	7.68	6.2	2	1	5A
FALSE	Master Protein	I2GAE3	CTLPs subunit alpha (Fragment) OS=Gloydius halys OX=8714 GN=pCTLP-1 PE=2 SV=1	12	1	2	1	129	14.8	4.7	5.96	1	1	5A
FALSE	Master Protein	J3SBP7	Metalloproteinase (Type II) 2a OS=Crotalus adamanteus OX=8729 PE=2 SV=1	5	1	2	1	478	53.6	5.85	4.72	1	1	5A
FALSE	Master Protein	E9JG14	Serine protease (Fragment) OS=Echis carinatus sochureki OX=124223 PE=2 SV=1	8	2	2	1	237	26.2	9.19	4.7	2	1	5A
FALSE	Master Protein	A0A6P9DJX1	Glycine-rich cell wall structural protein 1.8-like OS=Pantherophis guttatus OX=94885 GN=LOC117676266 PE=4 SV=1	5	1	2	1	430	40.2	10.04	4.27	1	1	5A
FALSE	Master Protein	P81743	Disintegrin EMF10B OS=Eristicophis macmahoni OX=110227 PE=1 SV=1	28	1	1	1	68	7.4	5.22	4.07	1	1	5A
FALSE	Master Protein	A0A8C5RXJ1	Nuclear receptor subfamily 4 group A member 1 OS=Laticauda laticaudata OX=8630 GN=NR4A1 PE=3 SV=1	1	1	2	1	539	59.6	6.67	4.06	1	1	5A
FALSE	Master Protein	A0A8C5SKE2	Methanethiol oxidase OS=Laticauda laticaudata OX=8630 PE=3 SV=1	2	1	2	1	431	49.3	5.9	3.88	1	1	5A
FALSE	Master Protein	C0HKZ6	Snaclec macrovipecetin subunit alpha OS=Macrovipera lebetina OX=8709 PE=1 SV=1	13	1	1	1	131	15.4	6.51	3.87	1	1	5A
FALSE	Master Protein	A0A6I9X6S5	Uncharacterized protein LOC106537476 OS=Thamnophis sirtalis OX=35019 GN=LOC106537476 PE=4 SV=1	1	1	2	1	1067	116.2	9.73	3.82	1	1	5A
FALSE	Master Protein	P08935	Cystatin OS=Bitis arietans OX=8692 PE=1 SV=1	12	1	1	1	111	12.7	7.81	3.53	1	1	5A
FALSE	Master Protein	A0A6G5ZUZ2	Snake venom metalloprotease 2 (Fragment) OS=Vipera anatolica senliki OX=2604287 PE=2 SV=1	6	1	1	1	248	28.2	6.77	3.52	1	1	5A
FALSE	Master Protein	P0DJJ5	Snake venom 5'-nucleotidase (Fragment) OS=Gloydius blomhoffii blomhoffii OX=417378 PE=1 SV=1	28	1	1	1	54	6	5.66	3.5	1	1	5A
FALSE	Master Protein	A0A9F5J870	Keratin, type II cytoskeletal-like OS=Python bivittatus OX=176946 GN=LOC103059602 PE=3 SV=1	2	1	1	1	585	64.5	7.5	3.18	1	1	5A
FALSE	Master Protein	P0C6A8	Disintegrin VLO4 OS=Macrovipera lebetina obtusa OX=209528 PE=1 SV=1	25	1	1	1	65	7.1	8.19	3.11	1	1	5A
FALSE	Master Protein	A0A670Z8D6	Glutathione peroxidase OS=Pseudonaja textilis OX=8673 PE=3 SV=1	7	1	1	1	201	23	9.14	3.04	1	1	5A
FALSE	Master Protein	A0A670ZW70	Transforming growth factor beta regulator 4 OS=Pseudonaja textilis OX=8673 GN=TBRG4 PE=4 SV=1	9	1	1	1	389	43.8	8.5	2.86	1	1	5A
FALSE	Master Protein	A0A6P9B7V8	GAS2-like protein 1 OS=Pantherophis guttatus OX=94885 GN=LOC117660125 PE=4 SV=1	5	1	1	1	567	61.7	9.8	2.79	1	1	5A
FALSE	Master Protein	A0A6J1VME3	Store-operated calcium entry-associated regulatory factor OS=Notechis scutatus OX=8663 GN=SARAF PE=3 SV=1	9	1	1	1	320	35	8.6	2.78	1	1	5A
FALSE	Master Protein	A0A9F5J5K2	Beta-hexosaminidase subunit alpha OS=Python bivittatus OX=176946 GN=HEXA PE=3 SV=1	3	1	1	1	349	39.9	5.78	2.67	1	1	5A
FALSE	Master Protein	A0A9F2R1P2	Keratin, type I cytoskeletal 19 OS=Python bivittatus OX=176946 GN=LOC103058948 PE=3 SV=1	2	1	1	1	416	45.5	4.98	2.45	1	1	5A
FALSE	Master Protein	Q3BK14	Disintegrin lebestatin OS=Macrovipera lebetina OX=8709 PE=1 SV=1	9	1	1	1	107	11.5	8.56	2.44	1	1	5A
FALSE	Master Protein	A0A6P9B1N6	28S ribosomal protein S21, mitochondrial-like OS=Pantherophis guttatus OX=94885 GN=LOC117660902 PE=3 SV=1	23	1	1	1	84	10	9.61	2.44	1	1	5A
FALSE	Master Protein	A0A9F5MP63	Calicin OS=Python bivittatus OX=176946 GN=CCIN PE=4 SV=1	5	1	1	1	591	66.7	8.37	2.41	1	1	5A
FALSE	Master Protein	Q92043	Zinc metalloproteinase-disintegrin-like atrolysin-A (Fragment) OS=Crotalus atrox OX=8730 PE=1 SV=1	4	1	1	1	419	46.8	6.39	2.39	1	1	5A
FALSE	Master Protein	A0A2D4PH76	Uncharacterized protein (Fragment) OS=Micrurus surinamensis OX=129470 PE=4 SV=1	19	1	1	1	110	12.5	8.34	2.39	1	1	5A
FALSE	Master Protein	A0A6I9X6G4	Peroxisome proliferator-activated receptor gamma coactivator-related protein 1 isoform X2 OS=Thamnophis sirtalis OX=35019 GN=PPRC1 PE=4 SV=1	1	1	1	1	1656	181.2	7.62	2.37	1	1	5A
FALSE	Master Protein	A0A2D4IDF3	C2H2-type domain-containing protein (Fragment) OS=Micrurus lemniscatus lemniscatus OX=129467 PE=4 SV=1	12	1	1	1	138	16	9.55	2.36	1	1	5A
FALSE	Master Protein	A0A6P9B6H9	Zinc finger protein 260-like OS=Pantherophis guttatus OX=94885 GN=LOC117659713 PE=4 SV=1	3	1	1	1	605	70.5	9.55	2.35	1	1	5A
FALSE	Master Protein	A0A9F2N9X2	APC membrane recruitment protein 1 OS=Python bivittatus OX=176946 GN=AMER1 PE=3 SV=1	1	1	1	1	1098	119.2	4.94	2.33	1	1	5A
FALSE	Master Protein	A0A8C6XBU8	IF rod domain-containing protein OS=Naja naja OX=35670 PE=4 SV=1	3	1	1	1	454	50.3	6.8	2.33	1	1	5A
FALSE	Master Protein	A0A6J1U1J3	Gamma-aminobutyric acid receptor subunit beta-3 isoform X2 OS=Notechis scutatus OX=8663 GN=GABRB3 PE=3 SV=1	3	1	1	1	393	45.7	9.42	2.31	1	1	5A
FALSE	Master Protein	A0A6J1VMP9	V-set and transmembrane domain-containing protein 4 isoform X3 OS=Notechis scutatus OX=8663 GN=VSTM4 PE=4 SV=1	7	1	1	1	277	31	9.63	2.31	1	1	5A
FALSE	Master Protein	Q696W1	Snaclec coagulation factor X-activating enzyme light chain 2 OS=Macrovipera lebetina OX=8709 GN=LC2 PE=1 SV=1	10	1	1	1	158	18.1	7.58	2.26	1	1	5A
FALSE	Master Protein	A0A8C5RPI7	Spectrin beta, non-erythrocytic 4 OS=Laticauda laticaudata OX=8630 PE=4 SV=1	1	1	1	1	1381	158.9	6.4	2.19	1	1	5A
FALSE	Master Protein	A0A6I9X7J7	Serum albumin-like OS=Thamnophis sirtalis OX=35019 GN=LOC106540733 PE=4 SV=1	2	1	1	1	510	57.3	5.58	2.13	1	1	5A
FALSE	Master Protein	A0A0A1WCF9	Vascular endothelial growth factor A OS=Echis coloratus OX=64175 PE=2 SV=1	7	1	1	1	192	22.5	7.83	2.1	1	1	5A
FALSE	Master Protein	V8NH90	Helicase POLQ-like protein OS=Ophiophagus hannah OX=8665 GN=HELQ PE=4 SV=1	1	1	1	1	845	94.6	6.16	2.09	1	1	5A
FALSE	Master Protein	A0A6J1VJ32	Puratrophin-1 OS=Notechis scutatus OX=8663 GN=PLEKHG4 PE=4 SV=1	0	1	1	1	1861	206.7	7.28	2.05	1	1	5A
FALSE	Master Protein	A0A6B7FNM6	MPi-3 OS=Vipera ammodytes ammodytes OX=8705 PE=2 SV=1	5	1	1	1	208	22.9	9.06	2.05	1	1	5A
FALSE	Master Protein	A0A2D4HAZ6	Uncharacterized protein (Fragment) OS=Micrurus lemniscatus lemniscatus OX=129467 PE=4 SV=1	7	1	1	1	124	14.2	9.48	2.05	1	1	5A
FALSE	Master Protein	A0A8C6VAU5	Transporter OS=Naja naja OX=35670 GN=SLC6A18 PE=3 SV=1	3	1	1	1	526	59.6	7.61	2.04	1	1	5A
FALSE	Master Protein	Q4JHE1	L-amino-acid oxidase OS=Pseudechis australis OX=8670 PE=1 SV=1	2	1	1	1	517	58.7	6.7	2.04	1	1	5A
FALSE	Master Protein	A0A8C7E4V2	Regulator of G protein signaling 14 OS=Naja naja OX=35670 GN=RGS14 PE=4 SV=1	2	1	1	1	346	38.4	9	2.03	1	1	5A
FALSE	Master Protein	A0A0K8RW01	ATP-dependent RNA helicase OS=Crotalus horridus OX=35024 PE=3 SV=1	2	1	1	1	723	80.1	10.02	1.98	1	1	5A
FALSE	Master Protein	A0A670Z9M8	Angiopoietin 4 OS=Pseudonaja textilis OX=8673 GN=ANGPT4 PE=4 SV=1	1	1	1	1	456	51.5	6.34	1.98	1	1	5A
FALSE	Master Protein	A0A1L8D663	BATXCTL10 OS=Bothrops atrox OX=8725 PE=2 SV=1	9	1	1	1	150	17	4.55	1.97	1	1	5A
FALSE	Master Protein	A0A6P9C7F8	RING finger protein 207 OS=Pantherophis guttatus OX=94885 GN=RNF207 PE=4 SV=1	2	1	1	1	653	73.8	6.71	1.96	1	1	5A
FALSE	Master Protein	E9KJZ1	Group III snake venom metalloproteinase (Fragment) OS=Echis ocellatus OX=99586 GN=Eoc00063 PE=2 SV=1	2	1	1	1	345	39.2	5.87	1.96	1	1	5A
FALSE	Master Protein	A0A9F3QUI7	Butyrophilin subfamily 1 member A1-like OS=Python bivittatus OX=176946 GN=LOC103066636 PE=3 SV=1	2	1	1	1	551	62.7	8.15	1.96	1	1	5A
FALSE	Master Protein	A0A670YV06	non-specific serine/threonine protein kinase OS=Pseudonaja textilis OX=8673 GN=DCLK2 PE=4 SV=1	2	1	1	1	723	80.3	8.82	1.95	1	1	5A
FALSE	Master Protein	A0A8C6Y9I0	Murine leukemia virus integrase C-terminal domain-containing protein OS=Naja naja OX=35670 PE=4 SV=1	5	1	1	1	132	14.8	9	1.94	1	1	5A
FALSE	Master Protein	A0A8C5RII8	Trehalase OS=Laticauda laticaudata OX=8630 GN=TREH PE=3 SV=1	2	1	1	1	579	65.5	6.86	1.94	1	1	5A
FALSE	Master Protein	A0A2D4I015	Uncharacterized protein (Fragment) OS=Micrurus lemniscatus lemniscatus OX=129467 PE=4 SV=1	10	1	1	1	107	11.1	10.46	1.93	1	1	5A
FALSE	Master Protein	A0A182C5V7	Metalloproteinase OS=Phalotris mertensi OX=1260334 PE=4 SV=1	2	1	1	1	624	70.5	5.88	1.93	1	1	5A
FALSE	Master Protein	A0A6P9D018	Uncharacterized protein LOC117674804 OS=Pantherophis guttatus OX=94885 GN=LOC117674804 PE=4 SV=1	1	1	1	1	1215	138.4	8.19	1.92	1	1	5A
FALSE	Master Protein	A0A8C7E4X7	RAB3 GTPase activating non-catalytic protein subunit 2 OS=Naja naja OX=35670 GN=RAB3GAP2 PE=3 SV=1	1	1	1	1	1337	149.6	5.71	1.92	1	1	5A
FALSE	Master Protein	A0A8C6XE60	ISG15 ubiquitin like modifier OS=Naja naja OX=35670 GN=ISG15 PE=4 SV=1	9	1	1	1	162	18.1	8.92	1.91	1	1	5A
FALSE	Master Protein	A0A9F5IP16	Digestive cysteine proteinase 2-like OS=Python bivittatus OX=176946 GN=LOC103068108 PE=3 SV=1	2	1	1	1	523	59.4	8.24	1.9	1	1	5A
FALSE	Master Protein	A0A8C6XJS4	Plectin OS=Naja naja OX=35670 GN=PLEC PE=4 SV=1	0	1	1	1	4703	537.5	6.27	1.9	1	1	5A
FALSE	Master Protein	A0A1J0CZM6	Snaclec-8 OS=Vipera ammodytes ammodytes OX=8705 PE=2 SV=1	64	11	61	1	148	17.1	6.37	249.19	11	1	8A
FALSE	Master Protein	A0A1I9KNT0	Metalloproteinase of class P-II MPII-1 OS=Vipera ammodytes ammodytes OX=8705 PE=2 SV=1	42	12	39	1	478	53.4	5.5	156.9	12	1	8A
FALSE	Master Protein	A0A1I9KNS1	Metalloproteinase of class P-II MPII-2 OS=Vipera ammodytes ammodytes OX=8705 PE=2 SV=1	44	12	34	1	478	53.4	5.38	138.5	12	1	8A
FALSE	Master Protein	Q6A3G5	Ammodytin I1(D) isoform OS=Vipera ammodytes meridionalis OX=73841 PE=2 SV=1	64	8	29	1	138	15.4	5.08	96.09	8	1	8A
FALSE	Master Protein	Q6A3L1	Ammodytin I1(E) isoform OS=Vipera aspis aspis OX=194601 PE=2 SV=1	45	6	23	1	138	15.4	5.27	77.61	6	1	8A
FALSE	Master Protein	Q6A3I4	Ammodytin I1(C) variant OS=Vipera aspis aspis OX=194601 PE=2 SV=1	52	6	23	1	138	15.4	5.08	76.36	6	1	8A
FALSE	Master Protein	P0DPS3	Snake venom serine protease VaSP1 (Fragment) OS=Vipera ammodytes ammodytes OX=8705 PE=1 SV=1	43	5	20	1	200	22.1	8.31	72.83	5	1	8A
FALSE	Master Protein	Q6A3E0	Ammodytin I2(A) variant OS=Vipera aspis aspis OX=194601 PE=2 SV=1	50	5	19	1	137	15.3	6.47	70.51	5	1	8A
FALSE	Master Protein	Q4VM08	Zinc metalloproteinase-disintegrin-like VLAIP-A OS=Macrovipera lebetina OX=8709 PE=1 SV=1	17	9	24	1	616	68.7	5.68	66.27	9	1	8A
FALSE	Master Protein	A0A0A1WCN2	Cysteine-Rich Secretory Protein B OS=Echis coloratus OX=64175 PE=2 SV=1	19	3	15	1	239	26.7	7.46	60.48	3	1	8A
FALSE	Master Protein	A0A1I9KNR5	Serine proteinase SP-5 (Fragment) OS=Vipera ammodytes ammodytes OX=8705 PE=2 SV=1	34	5	16	1	229	25.2	6.74	56.31	5	1	8A
FALSE	Master Protein	P0C2D7	L-amino-acid oxidase (Fragment) OS=Vipera berus berus OX=31156 PE=1 SV=1	50	5	16	1	88	10.3	5.21	54.19	5	1	8A
FALSE	Master Protein	Q3ZD74	Snake venom metalloproteinase lebetase-4 (Fragment) OS=Macrovipera lebetina OX=8709 PE=2 SV=1	26	4	13	1	217	24.5	6.51	53.35	4	1	8A
FALSE	Master Protein	A0A2I4HXH5	Snake venom 5'-nucleotidase (Fragment) OS=Naja atra OX=8656 PE=1 SV=1	17	7	15	1	529	58.2	7.37	51.86	7	1	8A
FALSE	Master Protein	A0A0A1WCY6	Amine oxidase OS=Echis coloratus OX=64175 PE=2 SV=1	16	5	20	1	504	56.7	8.94	51.25	5	1	8A
FALSE	Master Protein	T2HRS5	Amine oxidase OS=Protobothrops flavoviridis OX=88087 PE=2 SV=1	10	4	18	1	505	57.1	8.5	45.39	4	1	8A
FALSE	Master Protein	A0A0C5DGP5	C-type lectin-like protein 4B OS=Macrovipera lebetina OX=8709 PE=2 SV=1	12	1	9	1	150	17.1	8.12	39.53	1	1	8A
FALSE	Master Protein	Q7LZQ5	Phospholipase A2 II (Fragment) OS=Vipera aspis OX=8706 PE=3 SV=1	58	3	11	1	52	5.9	8.27	39.4	3	1	8A
FALSE	Master Protein	Q6A3J3	Ammodytin I1(C) variant OS=Vipera berus berus OX=31156 PE=2 SV=1	27	3	11	1	138	15.4	5.49	38.03	3	1	8A
FALSE	Master Protein	F2Q6E5	Cysteine-rich seceretory protein Ch-CRPKa (Fragment) OS=Crotalus horridus OX=35024 PE=2 SV=1	15	3	14	1	221	24.7	7.43	37.26	3	1	8A
FALSE	Master Protein	Q4F867	L-amino-acid oxidase (Fragment) OS=Daboia siamensis OX=343250 PE=1 SV=2	15	4	12	1	407	46.3	7.72	37.11	4	1	8A
FALSE	Master Protein	P24293	Acidic phospholipase A2 PLA-1 OS=Eristicophis macmahoni OX=110227 PE=1 SV=1	24	2	10	1	121	13.5	6.04	34.78	2	1	8A
FALSE	Master Protein	A6MFL0	L-amino-acid oxidase OS=Demansia vestigiata OX=412038 PE=2 SV=1	4	2	14	1	517	58.9	7.52	34.76	2	1	8A
FALSE	Master Protein	Q90YA8	Glutaminyl-peptide cyclotransferase OS=Gloydius blomhoffii OX=242054 GN=QPCT PE=2 SV=1	33	9	11	1	368	42.2	8.1	34.52	9	1	8A
FALSE	Master Protein	Q8JI40	Cysteine-rich venom protein ablomin OS=Gloydius blomhoffii OX=242054 PE=1 SV=1	15	3	12	1	240	26.9	5.96	32.3	3	1	8A
FALSE	Master Protein	Q6A362	Ammodytoxin B isoform OS=Vipera aspis aspis OX=194601 PE=2 SV=1	42	4	9	1	138	15.5	7.83	30.08	4	1	8A
FALSE	Master Protein	C0HKZ7	Snaclec macrovipecetin subunit beta OS=Macrovipera lebetina OX=8709 PE=1 SV=1	23	2	7	1	127	15	6.98	26.59	2	1	8A
FALSE	Master Protein	P0C6B0	Disintegrin VLO5B OS=Macrovipera lebetina obtusa OX=209528 PE=1 SV=1	36	2	8	1	69	7.7	6.89	26.02	2	1	8A
FALSE	Master Protein	Q6A363	Ammodytoxin C variant OS=Vipera aspis aspis OX=194601 PE=2 SV=1	36	4	8	1	137	15.3	7.84	25.01	4	1	8A
FALSE	Master Protein	E9KJZ6	Group III snake venom metalloproteinase (Fragment) OS=Echis ocellatus OX=99586 GN=Eoc00089 PE=2 SV=1	10	4	7	1	553	62.6	5.39	23.81	4	1	8A
FALSE	Master Protein	P0DJE2	Zinc metalloproteinase-disintegrin-like ammodytagin (Fragment) OS=Vipera ammodytes ammodytes OX=8705 PE=1 SV=3	15	2	7	1	184	19.9	5.19	23.33	2	1	8A
FALSE	Master Protein	B4XT06	Snaclec B7 (Fragment) OS=Macrovipera lebetina OX=8709 PE=2 SV=1	26	4	9	1	125	15	8.19	22.69	4	1	8A
FALSE	Master Protein	P85109	Thrombin-like enzyme kangshuanmei OS=Gloydius brevicaudus OX=259325 PE=1 SV=1	9	2	8	1	236	26.4	7.94	20.79	2	1	8A
FALSE	Master Protein	A0A6B2F4F1	ShKT domain-containing protein OS=Bothriechis nubestris OX=1766655 PE=3 SV=1	16	2	6	1	240	26.5	6.27	18.36	2	1	8A
FALSE	Master Protein	E9JG69	Metalloproteinase OS=Echis coloratus OX=64175 PE=2 SV=1	5	3	7	1	611	69	5.77	17.66	3	1	8A
FALSE	Master Protein	T1E6T7	Kallikrein-CohID-1 OS=Crotalus oreganus helleri OX=8741 PE=2 SV=1	11	2	6	1	259	28.2	5.24	16.58	2	1	8A
FALSE	Master Protein	A0A8C6XX20	X-prolyl aminopeptidase 2 OS=Naja naja OX=35670 GN=XPNPEP2 PE=3 SV=1	8	5	6	1	679	77.1	6.14	14.9	5	1	8A
FALSE	Master Protein	A0A2I7YS41	Serine endopeptidase OS=Crotalus atrox OX=8730 PE=2 SV=1	10	2	6	1	263	29.1	5.31	14.85	2	1	8A
FALSE	Master Protein	Q7LZ61	Coagulation factor X-activating enzyme heavy chain OS=Daboia siamensis OX=343250 PE=1 SV=2	8	3	5	1	619	69.6	6.39	14.57	3	1	8A
FALSE	Master Protein	E9JG96	Metalloproteinase OS=Echis coloratus OX=64175 PE=2 SV=1	6	3	6	1	614	69.2	5.72	14.45	3	1	8A
FALSE	Master Protein	E9JG75	Metalloproteinase OS=Echis coloratus OX=64175 PE=2 SV=1	9	2	5	1	610	68.5	5.11	13.91	2	1	8A
FALSE	Master Protein	A0A6H0D994	Metalloproteinase disintegrin and cysteine-rich protein 8 OS=Crotalus horridus OX=35024 GN=mdc-8 PE=4 SV=1	8	3	5	1	615	68.3	5.95	13.56	3	1	8A
FALSE	Master Protein	A0A6J1UPV4	Xaa-Pro aminopeptidase 2 OS=Notechis scutatus OX=8663 GN=XPNPEP2 PE=3 SV=1	8	4	5	1	679	76.6	5.41	13.16	4	1	8A
FALSE	Master Protein	J3S3W1	Cadam10_SVMPIII-3 OS=Crotalus adamanteus OX=8729 PE=2 SV=1	2	1	3	1	601	67.3	4.89	13.11	1	1	8A
FALSE	Master Protein	P0DJL5	Snaclec VP12 subunit B OS=Daboia palaestinae OX=1170828 PE=1 SV=1	18	2	4	1	125	15.1	5.02	12.77	2	1	8A
FALSE	Master Protein	P00992	Kunitz-type serine protease inhibitor 3 OS=Vipera ammodytes ammodytes OX=8705 PE=1 SV=2	48	4	5	1	93	10.3	8.7	12.17	4	1	8A
FALSE	Master Protein	A0A1S5QJJ2	Kunitz/BPTI inhibitor-1 OS=Vipera ammodytes ammodytes OX=8705 PE=3 SV=1	48	4	5	1	93	10.3	8.7	12.15	4	1	8A
FALSE	Master Protein	E9JG41	Metalloproteinase OS=Echis carinatus sochureki OX=124223 PE=2 SV=1	5	2	3	1	607	68.4	5.49	11.44	2	1	8A
FALSE	Master Protein	A0A2D4EUT1	Ig-like domain-containing protein (Fragment) OS=Micrurus corallinus OX=54390 PE=4 SV=1	4	1	4	1	291	32.1	7.52	10.31	1	1	8A
FALSE	Master Protein	A0A194AQ28	Metalloproteinase type III 11 OS=Sistrurus miliarius barbouri OX=8759 PE=4 SV=1	3	1	3	1	606	67.7	5.14	10.28	1	1	8A
FALSE	Master Protein	E9JGB4	Metalloproteinase (Fragment) OS=Echis pyramidum leakeyi OX=38415 PE=2 SV=1	16	3	4	1	397	44.3	5.74	9.98	3	1	8A
FALSE	Master Protein	A0A1J0CZM4	Snaclec-5 OS=Vipera ammodytes ammodytes OX=8705 PE=2 SV=1	7	1	3	1	158	18.1	5.3	9.7	1	1	8A
FALSE	Master Protein	A0A9F5J193	Alpha-2-macroglobulin-like OS=Python bivittatus OX=176946 GN=LOC103048567 PE=3 SV=1	3	4	4	1	1556	172.9	6.38	9.04	4	1	8A
FALSE	Master Protein	A0A1S5QLZ2	Kunitz/BPTI inhibitor-9 OS=Vipera ammodytes ammodytes OX=8705 PE=3 SV=1	27	2	3	1	90	9.8	8.27	8.52	2	1	8A
FALSE	Master Protein	A0A6P9CD59	Alpha-2-macroglobulin-like OS=Pantherophis guttatus OX=94885 GN=LOC117670023 PE=3 SV=1	2	3	3	1	1491	166.6	5.9	8.32	3	1	8A
FALSE	Master Protein	A0A6P9AP67	glycerophosphocholine cholinephosphodiesterase OS=Pantherophis guttatus OX=94885 GN=ENPP6 PE=3 SV=1	8	3	3	1	438	50.2	6.86	8.31	3	1	8A
FALSE	Master Protein	C0HLA2	Thrombin-like enzyme LmrSP-3 (Fragment) OS=Lachesis muta rhombeata OX=60219 PE=1 SV=1	50	1	3	1	26	2.9	4.28	8.21	1	1	8A
FALSE	Master Protein	P81743	Disintegrin EMF10B OS=Eristicophis macmahoni OX=110227 PE=1 SV=1	28	1	2	1	68	7.4	5.22	8.08	1	1	8A
FALSE	Master Protein	A0A346CLX5	Phosphodiesterase (Fragment) OS=Borikenophis portoricensis OX=1260276 PE=2 SV=1	5	3	3	1	888	100.7	7.03	8.07	3	1	8A
FALSE	Master Protein	Q92043	Zinc metalloproteinase-disintegrin-like atrolysin-A (Fragment) OS=Crotalus atrox OX=8730 PE=1 SV=1	4	1	3	1	419	46.8	6.39	7.83	1	1	8A
FALSE	Master Protein	V8ND68	Phospholipase B-like (Fragment) OS=Ophiophagus hannah OX=8665 GN=PLBD1 PE=3 SV=1	5	2	2	1	501	58.2	8.05	7.82	2	1	8A
FALSE	Master Protein	Q2UXQ1	Group III snake venom metalloproteinase (Fragment) OS=Echis ocellatus OX=99586 GN=Svmp3-Eoc186 PE=2 SV=1	6	3	3	1	584	65.5	5.1	7.74	3	1	8A
FALSE	Master Protein	A0A098M146	Metalloproteinase (Type III) 1 OS=Hypsiglena sp. JMG-2014 OX=1550645 PE=4 SV=1	5	1	2	1	618	68.2	5.14	7.73	1	1	8A
FALSE	Master Protein	Q696W1	Snaclec coagulation factor X-activating enzyme light chain 2 OS=Macrovipera lebetina OX=8709 GN=LC2 PE=1 SV=1	10	1	2	1	158	18.1	7.58	7.41	1	1	8A
FALSE	Master Protein	P0DJJ5	Snake venom 5'-nucleotidase (Fragment) OS=Gloydius blomhoffii blomhoffii OX=417378 PE=1 SV=1	28	1	2	1	54	6	5.66	7.28	1	1	8A
FALSE	Master Protein	A0A670YUG0	5'-nucleotidase OS=Pseudonaja textilis OX=8673 GN=NT5E PE=3 SV=1	9	3	3	1	440	48.3	7.27	7.09	3	1	8A
FALSE	Master Protein	I2GAE3	CTLPs subunit alpha (Fragment) OS=Gloydius halys OX=8714 GN=pCTLP-1 PE=2 SV=1	12	1	2	1	129	14.8	4.7	7.03	1	1	8A
FALSE	Master Protein	A0A2H4Z2W1	RVV-X heavy chain OS=Daboia siamensis OX=343250 PE=2 SV=1	5	2	3	1	619	69.3	6.14	6.99	2	1	8A
FALSE	Master Protein	A0A194AM91	Snake venom serine protease OS=Agkistrodon piscivorus OX=8715 PE=3 SV=1	7	1	2	1	257	28.1	8.46	6.91	1	1	8A
FALSE	Master Protein	J3RY60	glycerophosphocholine cholinephosphodiesterase OS=Crotalus adamanteus OX=8729 PE=2 SV=1	6	3	3	1	438	50.3	6.87	6.9	3	1	8A
FALSE	Master Protein	A0A6I9YTS1	Uncharacterized protein LOC106553680 OS=Thamnophis sirtalis OX=35019 GN=LOC106553680 PE=4 SV=1	8	2	2	1	302	33.7	9.2	6.9	2	1	8A
FALSE	Master Protein	C0HKZ6	Snaclec macrovipecetin subunit alpha OS=Macrovipera lebetina OX=8709 PE=1 SV=1	13	1	2	1	131	15.4	6.51	6.73	1	1	8A
FALSE	Master Protein	A0A8C5SZF6	Ig-like domain-containing protein OS=Laticauda laticaudata OX=8630 PE=4 SV=1	20	2	2	1	109	12.4	7.81	6.58	2	1	8A
FALSE	Master Protein	A0A0A1WDU0	Phospholipase B-like OS=Echis coloratus OX=64175 PE=2 SV=1	5	2	2	1	553	64.5	7.77	6.39	2	1	8A
FALSE	Master Protein	A0A6P9C398	Protein unc-79 homolog isoform X1 OS=Pantherophis guttatus OX=94885 GN=UNC79 PE=4 SV=1	1	1	2	1	2721	305.4	6.34	5.51	1	1	8A
FALSE	Master Protein	A0A6P9B6H9	Zinc finger protein 260-like OS=Pantherophis guttatus OX=94885 GN=LOC117659713 PE=4 SV=1	3	1	2	1	605	70.5	9.55	5.37	1	1	8A
FALSE	Master Protein	A0A194ARM6	Metalloproteinase type II 4 OS=Agkistrodon piscivorus OX=8715 PE=4 SV=1	5	1	2	1	481	53.9	6.04	5.27	1	1	8A
FALSE	Master Protein	Q5EE07	Disintegrin (Fragment) OS=Echis carinatus OX=40353 PE=1 SV=1	30	1	2	1	64	7.1	7.56	5.19	1	1	8A
FALSE	Master Protein	A0A0A1WCC5	Snake venom metalloproteinase C (Fragment) OS=Echis coloratus OX=64175 PE=2 SV=1	12	2	2	1	154	17	5.82	4.97	2	1	8A
FALSE	Master Protein	A0A8C6X610	IF rod domain-containing protein OS=Naja naja OX=35670 PE=3 SV=1	5	2	2	1	483	53.2	6.49	4.88	2	1	8A
FALSE	Master Protein	A0A6I9XHL3	Keratin, type II cytoskeletal 6A-like OS=Thamnophis sirtalis OX=35019 GN=LOC106543677 PE=3 SV=1	4	2	2	1	559	59.7	6.27	4.57	2	1	8A
FALSE	Master Protein	A0A1L8D663	BATXCTL10 OS=Bothrops atrox OX=8725 PE=2 SV=1	9	1	2	1	150	17	4.55	4.46	1	1	8A
FALSE	Master Protein	A0A8C5RPI7	Spectrin beta, non-erythrocytic 4 OS=Laticauda laticaudata OX=8630 PE=4 SV=1	1	1	2	1	1381	158.9	6.4	4.45	1	1	8A
FALSE	Master Protein	A0A1L8D689	Snake venom metalloproteinase OS=Bothrops atrox OX=8725 PE=2 SV=1	3	1	1	1	602	67.6	5.59	3.99	1	1	8A
FALSE	Master Protein	A0A8C7E4V2	Regulator of G protein signaling 14 OS=Naja naja OX=35670 GN=RGS14 PE=4 SV=1	2	1	2	1	346	38.4	9	3.93	1	1	8A
FALSE	Master Protein	E9JGH6	Metalloproteinase OS=Echis carinatus sochureki OX=124223 PE=2 SV=1	15	1	1	1	128	14	7.96	3.47	1	1	8A
FALSE	Master Protein	A0A6G5ZUZ2	Snake venom metalloprotease 2 (Fragment) OS=Vipera anatolica senliki OX=2604287 PE=2 SV=1	4	1	1	1	248	28.2	6.77	3.43	1	1	8A
FALSE	Master Protein	Q6IWF1	Snake venom serine protease BthaTL OS=Bothrops alternatus OX=64174 PE=2 SV=1	6	1	1	1	233	25.6	7.77	3.38	1	1	8A
FALSE	Master Protein	A0A8C6XPF2	Deoxyribonuclease-2-alpha OS=Naja naja OX=35670 GN=DNASE2 PE=3 SV=1	3	1	1	1	357	40.3	5.97	3.35	1	1	8A
FALSE	Master Protein	A0A8C6XP54	TNFR-Cys domain-containing protein OS=Naja naja OX=35670 PE=4 SV=1	6	1	1	1	472	50.9	8.56	3.34	1	1	8A
FALSE	Master Protein	A0A6I9YM87	Olfactory receptor 52E8-like OS=Thamnophis sirtalis OX=35019 GN=LOC106551871 PE=4 SV=1	14	1	1	1	229	25.9	9.09	3	1	1	8A
FALSE	Master Protein	P20897	Snake venom metalloproteinase HT-2 OS=Crotalus ruber ruber OX=8736 PE=1 SV=2	14	1	1	1	202	23.3	7.56	2.97	1	1	8A
FALSE	Master Protein	A0A2H6NAJ7	Sec23/Sec24 trunk domain-containing protein (Fragment) OS=Micrurus lemniscatus carvalhoi OX=129465 PE=4 SV=1	17	1	1	1	191	21.3	8.38	2.93	1	1	8A
FALSE	Master Protein	J3SEA2	Dipeptidase OS=Crotalus adamanteus OX=8729 PE=2 SV=1	3	1	1	1	417	47	7.33	2.92	1	1	8A
FALSE	Master Protein	A0A8C7DVN8	General transcription factor IIIC subunit 1 OS=Naja naja OX=35670 GN=GTF3C1 PE=4 SV=1	1	1	1	1	2030	229.4	8.65	2.91	1	1	8A
FALSE	Master Protein	A0A9F3W2L3	Aminopeptidase N OS=Python bivittatus OX=176946 GN=ANPEP PE=3 SV=1	1	1	1	1	1003	112.6	6.02	2.87	1	1	8A
FALSE	Master Protein	A0A8C6X2R2	Cytochrome P450 family 24 subfamily A member 1 OS=Naja naja OX=35670 GN=CYP24A1 PE=3 SV=1	6	1	1	1	460	53.3	8.47	2.82	1	1	8A
FALSE	Master Protein	A0A9F2R021	2-5A-dependent ribonuclease OS=Python bivittatus OX=176946 GN=RNASEL PE=4 SV=1	5	1	1	1	704	80	6.65	2.82	1	1	8A
FALSE	Master Protein	A0A2D4JWJ8	Fibrinogen C-terminal domain-containing protein (Fragment) OS=Micrurus paraensis OX=1970185 PE=4 SV=1	22	1	1	1	131	15	5.81	2.81	1	1	8A
FALSE	Master Protein	A0A9F3QTP7	Ninein OS=Python bivittatus OX=176946 GN=NIN PE=4 SV=1	2	1	1	1	2045	238.1	5.01	2.77	1	1	8A
FALSE	Master Protein	V8NJK5	Ig-like domain-containing protein (Fragment) OS=Ophiophagus hannah OX=8665 GN=L345_12411 PE=4 SV=1	1	1	1	1	946	103.2	5.87	2.75	1	1	8A
FALSE	Master Protein	A0A9F2NQI2	Dipeptidase OS=Python bivittatus OX=176946 GN=LOC103050374 PE=3 SV=1	2	1	1	1	418	46.1	6.16	2.72	1	1	8A
FALSE	Master Protein	A0A2D4H9B7	UDENN domain-containing protein (Fragment) OS=Micrurus lemniscatus lemniscatus OX=129467 PE=4 SV=1	2	1	1	1	1373	150.3	5.68	2.65	1	1	8A
FALSE	Master Protein	A0A9F5N486	UPF0606 protein KIAA1549-like OS=Python bivittatus OX=176946 GN=LOC112541679 PE=4 SV=1	3	1	1	1	1170	127.7	4.88	2.65	1	1	8A
FALSE	Master Protein	A0A0F7Z584	Transcription initiation factor TFIID subunit 3 OS=Crotalus adamanteus OX=8729 PE=2 SV=1	3	1	1	1	928	103.2	8.97	2.65	1	1	8A
FALSE	Master Protein	A0A2D4G9B5	C-type lectin domain-containing protein (Fragment) OS=Micrurus corallinus OX=54390 PE=3 SV=1	9	1	1	1	106	11.8	6.51	2.65	1	1	8A
FALSE	Master Protein	A0A6P9BVL7	Keratin-like protein KRT222 isoform X1 OS=Pantherophis guttatus OX=94885 GN=KRT222 PE=3 SV=1	3	1	1	1	282	33	6.81	2.63	1	1	8A
FALSE	Master Protein	A0A6H0QSH4	MDC-6 OS=Crotalus horridus OX=35024 GN=mdc-6 PE=4 SV=1	4	1	1	1	611	68.3	6.38	2.55	1	1	8A
FALSE	Master Protein	A0A2D4MQP8	C2H2-type domain-containing protein (Fragment) OS=Micrurus spixii OX=129469 PE=4 SV=1	9	1	1	1	209	23.7	6.7	2.55	1	1	8A
FALSE	Master Protein	A0A8C6Y689	Deleted in azoospermia-like OS=Naja naja OX=35670 PE=4 SV=1	8	1	1	1	253	28.7	8.84	2.51	1	1	8A
FALSE	Master Protein	A0A6J1U1J3	Gamma-aminobutyric acid receptor subunit beta-3 isoform X2 OS=Notechis scutatus OX=8663 GN=GABRB3 PE=3 SV=1	3	1	1	1	393	45.7	9.42	2.5	1	1	8A
FALSE	Master Protein	P14530	Zinc metalloproteinase/disintegrin OS=Protobothrops flavoviridis OX=88087 PE=1 SV=3	4	1	1	1	478	53.6	5.49	2.48	1	1	8A
FALSE	Master Protein	A0A6H0QW77	MDC-8b OS=Crotalus atrox OX=8730 GN=mdc-8b PE=4 SV=1	5	1	1	1	610	68.3	6.55	2.48	1	1	8A
FALSE	Master Protein	A0A2D4HAZ6	Uncharacterized protein (Fragment) OS=Micrurus lemniscatus lemniscatus OX=129467 PE=4 SV=1	7	1	1	1	124	14.2	9.48	2.47	1	1	8A
FALSE	Master Protein	A0A8C5SEB3	AAA+ ATPase domain-containing protein OS=Laticauda laticaudata OX=8630 PE=3 SV=1	0	1	1	1	2384	270.5	7.05	2.42	1	1	8A
FALSE	Master Protein	A0A8C6XBU8	IF rod domain-containing protein OS=Naja naja OX=35670 PE=4 SV=1	3	1	1	1	454	50.3	6.8	2.42	1	1	8A
FALSE	Master Protein	A0A670YH85	Sidekick cell adhesion molecule 1 OS=Pseudonaja textilis OX=8673 GN=SDK1 PE=4 SV=1	2	1	1	1	1929	212.1	6.35	2.41	1	1	8A
FALSE	Master Protein	A0A8C6VAU5	Transporter OS=Naja naja OX=35670 GN=SLC6A18 PE=3 SV=1	3	1	1	1	526	59.6	7.61	2.39	1	1	8A
FALSE	Master Protein	A0A6P9AJM0	Polypeptide N-acetylgalactosaminyltransferase OS=Pantherophis guttatus OX=94885 GN=GALNT11 PE=3 SV=1	3	1	1	1	608	69.7	8.65	2.39	1	1	8A
FALSE	Master Protein	A0A670YS67	Albumin domain-containing protein OS=Pseudonaja textilis OX=8673 PE=4 SV=1	3	1	1	1	484	55.2	6.14	2.38	1	1	8A
FALSE	Master Protein	A0A2D4G9A4	CAP-Gly domain-containing protein (Fragment) OS=Micrurus corallinus OX=54390 PE=4 SV=1	2	1	1	1	1216	137.4	5.6	2.38	1	1	8A
FALSE	Master Protein	Q7T247	Snaclec echicetin subunit beta OS=Echis carinatus OX=40353 PE=1 SV=1	9	1	1	1	146	17.2	6.73	2.35	1	1	8A
FALSE	Master Protein	A0A6J1VNL8	Autophagy-related protein 2 homolog A isoform X2 OS=Notechis scutatus OX=8663 GN=ATG2A PE=3 SV=1	1	1	1	1	1737	190.2	5.99	2.34	1	1	8A
FALSE	Master Protein	A0A670ZB43	Anaphylatoxin-like domain-containing protein OS=Pseudonaja textilis OX=8673 PE=4 SV=1	1	1	1	1	1331	148.9	7.42	2.28	1	1	8A
FALSE	Master Protein	A0A8C5RQC9	Ig-like domain-containing protein OS=Laticauda laticaudata OX=8630 PE=4 SV=1	8	1	1	1	115	13.1	9.17	2.25	1	1	8A
FALSE	Master Protein	A0A6J1ULF7	Uncharacterized protein C16orf86 homolog OS=Notechis scutatus OX=8663 GN=CUNH16orf86 PE=4 SV=1	6	1	1	1	266	29.6	8.56	2.25	1	1	8A
FALSE	Master Protein	A0A6P9C3T3	Uncharacterized protein LOC117668957 OS=Pantherophis guttatus OX=94885 GN=LOC117668957 PE=3 SV=1	3	1	1	1	825	94.5	5.2	2.2	1	1	8A
FALSE	Master Protein	A0A9F5ITI5	Peroxisomal coenzyme A diphosphatase NUDT7 isoform X1 OS=Python bivittatus OX=176946 GN=NUDT7 PE=3 SV=1	7	1	1	1	251	28.7	6.92	2.16	1	1	8A
FALSE	Master Protein	A0A6I9YSN3	Beta-hexosaminidase subunit alpha OS=Thamnophis sirtalis OX=35019 GN=HEXA PE=3 SV=1	2	1	1	1	402	46.1	5.87	2.15	1	1	8A
FALSE	Master Protein	R4FIM5	PLA2-Hop-9 OS=Hoplocephalus bungaroides OX=83403 PE=2 SV=1	8	1	1	1	143	15.8	8.51	2.14	1	1	8A
FALSE	Master Protein	A0A8C5RI14	Splicing factor 3B subunit 1 domain-containing protein OS=Laticauda laticaudata OX=8630 PE=3 SV=1	1	1	1	1	987	111.1	7.66	2.14	1	1	8A
FALSE	Master Protein	Q4JHE1	L-amino-acid oxidase OS=Pseudechis australis OX=8670 PE=1 SV=1	2	1	1	1	517	58.7	6.7	2.14	1	1	8A
FALSE	Master Protein	P86530	Vipera russelli proteinase RVV-V homolog 1 (Fragment) OS=Daboia russelii OX=8707 PE=1 SV=1	100	1	1	1	16	1.7	4.22	2.14	1	1	8A
FALSE	Master Protein	A0A8C5WTM4	Zinc finger protein 710 OS=Laticauda laticaudata OX=8630 GN=ZNF710 PE=4 SV=1	2	1	1	1	641	71.3	7.56	2.11	1	1	8A
FALSE	Master Protein	A0A6P9DJX1	Glycine-rich cell wall structural protein 1.8-like OS=Pantherophis guttatus OX=94885 GN=LOC117676266 PE=4 SV=1	5	1	1	1	430	40.2	10.04	2.1	1	1	8A
FALSE	Master Protein	E9JGI1	Metalloproteinase OS=Echis pyramidum leakeyi OX=38415 PE=2 SV=1	2	1	1	1	488	54.2	6.92	2.07	1	1	8A
FALSE	Master Protein	J3SE72	Putative serine carboxypeptidase CPVL-like OS=Crotalus adamanteus OX=8729 PE=2 SV=1	2	1	1	1	486	55.6	7.15	2.05	1	1	8A
FALSE	Master Protein	A0A8C5RES1	Fatty acid amide hydrolase OS=Laticauda laticaudata OX=8630 GN=FAAH PE=4 SV=1	1	1	1	1	575	63.8	8.47	2.04	1	1	8A
FALSE	Master Protein	E9JG36	Metalloproteinase (Fragment) OS=Echis carinatus sochureki OX=124223 PE=2 SV=1	2	1	1	1	557	62.3	6.7	2.04	1	1	8A
FALSE	Master Protein	A0A2D4I8Z1	Selenoprotein O (Fragment) OS=Micrurus lemniscatus lemniscatus OX=129467 PE=3 SV=1	3	1	1	1	575	65.5	5.21	2.03	1	1	8A
FALSE	Master Protein	A0A9F5N423	Keratin, type II cytoskeletal 4-like OS=Python bivittatus OX=176946 GN=LOC103057379 PE=3 SV=1	4	1	1	1	203	23.7	5.08	2.01	1	1	8A
FALSE	Master Protein	A8I4N5	Phospholipase A2 inhibitor OS=Bothrops moojeni OX=98334 PE=2 SV=1	7	1	1	1	200	22.2	6.42	2.01	1	1	8A
FALSE	Master Protein	A0A670YH35	Gem nuclear organelle associated protein 8 OS=Pseudonaja textilis OX=8673 GN=GEMIN8 PE=4 SV=1	8	1	2	1	214	25.7	6.39	2.01	1	1	8A
FALSE	Master Protein	V8N464	Pregnancy zone protein (Fragment) OS=Ophiophagus hannah OX=8665 GN=PZP PE=4 SV=1	9	1	1	1	138	15.8	8.91	2	1	1	8A
FALSE	Master Protein	V8NTH2	Histone-lysine N-methyltransferase, H3 lysine-79 specific (Fragment) OS=Ophiophagus hannah OX=8665 GN=dotA PE=4 SV=1	2	1	1	1	511	58.1	10.43	2	1	1	8A
FALSE	Master Protein	A0A9F2RFQ9	LOW QUALITY PROTEIN: kinesin-like protein KIF1C OS=Python bivittatus OX=176946 GN=LOC103054286 PE=3 SV=1	1	1	1	1	727	81.4	6.24	2	1	1	8A
FALSE	Master Protein	A0A6P9BZ01	GRB2-associated and regulator of MAPK protein 2 isoform X2 OS=Pantherophis guttatus OX=94885 GN=GAREM2 PE=3 SV=1	4	1	1	1	759	82.5	6.44	2	1	1	8A
FALSE	Master Protein	A0A6P9C7F8	RING finger protein 207 OS=Pantherophis guttatus OX=94885 GN=RNF207 PE=4 SV=1	2	1	1	1	653	73.8	6.71	1.99	1	1	8A
FALSE	Master Protein	A0A8C5SPN5	Nuclear receptor subfamily 1 group D member 1 OS=Laticauda laticaudata OX=8630 GN=NR1D1 PE=3 SV=1	2	1	1	1	596	65.3	7.93	1.99	1	1	8A
FALSE	Master Protein	A0A6P9C535	A-kinase anchor protein 12 OS=Pantherophis guttatus OX=94885 GN=AKAP12 PE=4 SV=1	0	1	1	1	2888	319.6	4.45	1.98	1	1	8A
FALSE	Master Protein	V8NH90	Helicase POLQ-like protein OS=Ophiophagus hannah OX=8665 GN=HELQ PE=4 SV=1	1	1	1	1	845	94.6	6.16	1.98	1	1	8A
FALSE	Master Protein	U3FCW8	DNA-binding protein inhibitor ID-3 OS=Micrurus fulvius OX=8637 PE=2 SV=1	12	1	1	1	127	14	5.26	1.98	1	1	8A
FALSE	Master Protein	A0A6P9DDL4	Complement C3 isoform X1 OS=Pantherophis guttatus OX=94885 GN=C3 PE=4 SV=1	1	1	1	1	1652	185.5	6.35	1.96	1	1	8A
FALSE	Master Protein	A0A9F2WEV4	5'-3' exoribonuclease 1 OS=Python bivittatus OX=176946 GN=XRN1 PE=4 SV=1	1	1	1	1	1762	200.3	7.37	1.96	1	1	8A
FALSE	Master Protein	A0A670XRR3	Bestrophin-1-like OS=Pseudonaja textilis OX=8673 GN=LOC113440207 PE=3 SV=1	1	1	1	1	761	85.9	5.82	1.96	1	1	8A
FALSE	Master Protein	A0A6I9Y021	Junction-mediating and -regulatory protein OS=Thamnophis sirtalis OX=35019 GN=JMY PE=4 SV=1	1	1	1	1	949	107.6	5.95	1.95	1	1	8A
FALSE	Master Protein	V8P7N6	Serine/threonine-protein phosphatase 1 regulatory subunit 10 (Fragment) OS=Ophiophagus hannah OX=8665 GN=PPP1R10 PE=4 SV=1	1	1	1	1	748	81.1	8.94	1.95	1	1	8A
FALSE	Master Protein	A0A6J1UPE8	Starch-binding domain-containing protein 1 OS=Notechis scutatus OX=8663 GN=STBD1 PE=4 SV=1	2	1	1	1	302	33.5	5	1.94	1	1	8A
FALSE	Master Protein	A0A8C5WS64	unspecific monooxygenase OS=Laticauda laticaudata OX=8630 PE=3 SV=1	2	1	1	1	322	36.8	8.97	1.94	1	1	8A
FALSE	Master Protein	A0A8C5RQT3	Tyrosine-protein kinase receptor OS=Laticauda laticaudata OX=8630 GN=INSRR PE=3 SV=1	1	1	1	1	1406	156.1	6.38	1.94	1	1	8A
FALSE	Master Protein	A0A8C6XE60	ISG15 ubiquitin like modifier OS=Naja naja OX=35670 GN=ISG15 PE=4 SV=1	9	1	1	1	162	18.1	8.92	1.94	1	1	8A
FALSE	Master Protein	A0A2D4P665	Uncharacterized protein (Fragment) OS=Micrurus surinamensis OX=129470 PE=4 SV=1	11	1	1	1	109	12.5	9.94	1.93	1	1	8A
FALSE	Master Protein	A0A6I9XC58	Cytosolic phospholipase A2 gamma-like OS=Thamnophis sirtalis OX=35019 GN=LOC106540727 PE=4 SV=1	2	1	1	1	577	66.7	6.04	1.93	1	1	8A
FALSE	Master Protein	A0A8C5SE08	Membrane associated guanylate kinase, WW and PDZ domain containing 1 OS=Laticauda laticaudata OX=8630 GN=MAGI1 PE=4 SV=1	2	1	1	1	826	92.8	9.54	1.91	1	1	8A
FALSE	Master Protein	A0A6I9YTN4	Nitrilase homolog 1 isoform X2 OS=Thamnophis sirtalis OX=35019 GN=NIT1 PE=3 SV=1	8	1	1	1	251	27.9	6.6	1.91	1	1	8A
FALSE	Master Protein	A0A2U8BQ26	Cyclic nucleotide gated channel beta subunit 3 OS=Lampropeltis getula OX=94887 GN=CNGB3 PE=2 SV=1	1	1	1	1	745	84.3	8.63	1.9	1	1	8A
FALSE	Master Protein	A0A8C5SKE2	Methanethiol oxidase OS=Laticauda laticaudata OX=8630 PE=3 SV=1	2	1	1	1	431	49.3	5.9	1.9	1	1	8A
FALSE	Master Protein	P0C930	Snaclec bothroinsularin subunit beta OS=Bothrops insularis OX=8723 PE=1 SV=1	10	1	1	1	127	14.9	4.68	1.9	1	1	8A
FALSE	Master Protein	A0A6P9AVA4	Uncharacterized protein LOC117656366 OS=Pantherophis guttatus OX=94885 GN=LOC117656366 PE=3 SV=1	4	1	1	1	656	74.8	8.37	0	1	1	8A
FALSE	Master Protein	A0A1I9KNS1	Metalloproteinase of class P-II MPII-2 OS=Vipera ammodytes ammodytes OX=8705 PE=2 SV=1	39	12	109	1	478	53.4	5.38	491.27	12	1	9A
FALSE	Master Protein	Q3ZD74	Snake venom metalloproteinase lebetase-4 (Fragment) OS=Macrovipera lebetina OX=8709 PE=2 SV=1	26	4	55	1	217	24.5	6.51	229.45	4	1	9A
FALSE	Master Protein	P0C2D7	L-amino-acid oxidase (Fragment) OS=Vipera berus berus OX=31156 PE=1 SV=1	50	6	47	1	88	10.3	5.21	178.59	6	1	9A
FALSE	Master Protein	Q6A3G5	Ammodytin I1(D) isoform OS=Vipera ammodytes meridionalis OX=73841 PE=2 SV=1	64	8	36	1	138	15.4	5.08	123.14	8	1	9A
FALSE	Master Protein	Q4F867	L-amino-acid oxidase (Fragment) OS=Daboia siamensis OX=343250 PE=1 SV=2	24	8	35	1	407	46.3	7.72	122.36	8	1	9A
FALSE	Master Protein	Q6A3I8	Ammodytin I1(B) isoform OS=Vipera ursinii OX=103942 PE=2 SV=1	64	8	34	1	138	15.4	5.26	111.7	8	1	9A
FALSE	Master Protein	A0A068EPZ2	Amine oxidase OS=Gloydius intermedius OX=44732 PE=2 SV=1	11	7	39	1	504	57.1	6.99	102.93	7	1	9A
FALSE	Master Protein	A0A1J0CZN0	Dis-2 OS=Vipera ammodytes ammodytes OX=8705 PE=2 SV=1	26	2	26	1	111	12.1	6.87	100.44	2	1	9A
FALSE	Master Protein	A0A194APV2	L-amino-acid oxidase OS=Agkistrodon piscivorus OX=8715 PE=3 SV=1	19	7	37	1	516	58.6	8.1	97.5	7	1	9A
FALSE	Master Protein	A0A0K8RYU0	L-amino-acid oxidase OS=Crotalus horridus OX=35024 PE=3 SV=1	14	7	36	1	516	58.6	7.18	93.14	7	1	9A
FALSE	Master Protein	Q6A3L1	Ammodytin I1(E) isoform OS=Vipera aspis aspis OX=194601 PE=2 SV=1	45	6	27	1	138	15.4	5.27	91.25	6	1	9A
FALSE	Master Protein	Q6A3I4	Ammodytin I1(C) variant OS=Vipera aspis aspis OX=194601 PE=2 SV=1	52	6	27	1	138	15.4	5.08	90.52	6	1	9A
FALSE	Master Protein	P83254	Disintegrin lebein-1-beta OS=Macrovipera lebetina OX=8709 PE=1 SV=1	50	2	22	1	64	7.1	7.8	84.82	2	1	9A
FALSE	Master Protein	B4XT06	Snaclec B7 (Fragment) OS=Macrovipera lebetina OX=8709 PE=2 SV=1	32	7	27	1	125	15	8.19	73.6	7	1	9A
FALSE	Master Protein	Q4VM08	Zinc metalloproteinase-disintegrin-like VLAIP-A OS=Macrovipera lebetina OX=8709 PE=1 SV=1	15	8	25	1	616	68.7	5.68	72.45	8	1	9A
FALSE	Master Protein	P0C6B0	Disintegrin VLO5B OS=Macrovipera lebetina obtusa OX=209528 PE=1 SV=1	42	4	20	1	69	7.7	6.89	62.84	4	1	9A
FALSE	Master Protein	C0HKZ7	Snaclec macrovipecetin subunit beta OS=Macrovipera lebetina OX=8709 PE=1 SV=1	23	2	17	1	127	15	6.98	59.76	2	1	9A
FALSE	Master Protein	P0DJL5	Snaclec VP12 subunit B OS=Daboia palaestinae OX=1170828 PE=1 SV=1	38	3	16	1	125	15.1	5.02	59.21	3	1	9A
FALSE	Master Protein	T2HRS5	Amine oxidase OS=Protobothrops flavoviridis OX=88087 PE=2 SV=1	14	6	21	1	505	57.1	8.5	56.68	6	1	9A
FALSE	Master Protein	P81382	L-amino-acid oxidase OS=Calloselasma rhodostoma OX=8717 PE=1 SV=2	13	5	19	1	516	58.2	6.49	52.28	5	1	9A
FALSE	Master Protein	A0A0A1WCN2	Cysteine-Rich Secretory Protein B OS=Echis coloratus OX=64175 PE=2 SV=1	19	3	13	1	239	26.7	7.46	52.07	3	1	9A
FALSE	Master Protein	A0A8T1N4T2	Amine oxidase OS=Bothrops jararaca OX=8724 GN=JKG30_000039 PE=3 SV=1	16	4	17	1	516	58.4	6.24	51.69	4	1	9A
FALSE	Master Protein	A0A2I4HXH5	Snake venom 5'-nucleotidase (Fragment) OS=Naja atra OX=8656 PE=1 SV=1	17	7	12	1	529	58.2	7.37	39.23	7	1	9A
FALSE	Master Protein	Q7LZ61	Coagulation factor X-activating enzyme heavy chain OS=Daboia siamensis OX=343250 PE=1 SV=2	6	2	11	1	619	69.6	6.39	37.71	2	1	9A
FALSE	Master Protein	A6MFL0	L-amino-acid oxidase OS=Demansia vestigiata OX=412038 PE=2 SV=1	4	2	14	1	517	58.9	7.52	37.55	2	1	9A
FALSE	Master Protein	A0A6B2F663	5'-nucleotidase OS=Bothriechis nigroviridis OX=88079 PE=3 SV=1	16	7	11	1	589	64.7	8.51	34.9	7	1	9A
FALSE	Master Protein	P0DJE2	Zinc metalloproteinase-disintegrin-like ammodytagin (Fragment) OS=Vipera ammodytes ammodytes OX=8705 PE=1 SV=3	15	2	10	1	184	19.9	5.19	34.75	2	1	9A
FALSE	Master Protein	B5U6Y8	L-amino-acid oxidase OS=Echis ocellatus OX=99586 PE=1 SV=1	11	5	11	1	504	56.5	8.48	33.27	5	1	9A
FALSE	Master Protein	I2GAE3	CTLPs subunit alpha (Fragment) OS=Gloydius halys OX=8714 GN=pCTLP-1 PE=2 SV=1	12	1	9	1	129	14.8	4.7	30.74	1	1	9A
FALSE	Master Protein	E9KJZ6	Group III snake venom metalloproteinase (Fragment) OS=Echis ocellatus OX=99586 GN=Eoc00089 PE=2 SV=1	12	6	9	1	553	62.6	5.39	29.91	6	1	9A
FALSE	Master Protein	E9JG68	Metalloproteinase OS=Echis coloratus OX=64175 PE=2 SV=1	10	7	11	1	610	69.2	5.59	26.58	7	1	9A
FALSE	Master Protein	Q8JI40	Cysteine-rich venom protein ablomin OS=Gloydius blomhoffii OX=242054 PE=1 SV=1	15	3	10	1	240	26.9	5.96	24.81	3	1	9A
FALSE	Master Protein	F2Q6E5	Cysteine-rich seceretory protein Ch-CRPKa (Fragment) OS=Crotalus horridus OX=35024 PE=2 SV=1	15	3	10	1	221	24.7	7.43	24.72	3	1	9A
FALSE	Master Protein	A8CG87	Acidic phospholipase A2 Drk-a2 OS=Daboia russelii OX=8707 PE=2 SV=1	30	3	8	1	138	15.6	5.1	23.4	3	1	9A
FALSE	Master Protein	Q7LZQ5	Phospholipase A2 II (Fragment) OS=Vipera aspis OX=8706 PE=3 SV=1	58	3	7	1	52	5.9	8.27	21.73	3	1	9A
FALSE	Master Protein	Q90YA8	Glutaminyl-peptide cyclotransferase OS=Gloydius blomhoffii OX=242054 GN=QPCT PE=2 SV=1	24	7	7	1	368	42.2	8.1	21.5	7	1	9A
FALSE	Master Protein	E9JG96	Metalloproteinase OS=Echis coloratus OX=64175 PE=2 SV=1	4	2	7	1	614	69.2	5.72	21.29	2	1	9A
FALSE	Master Protein	A0A8T1N4T4	5'-nucleotidase OS=Bothrops jararaca OX=8724 GN=JKG30_000085 PE=3 SV=1	11	5	7	1	591	64.7	7.83	20.87	5	1	9A
FALSE	Master Protein	A0A0A1WDW9	C-type lectin J OS=Echis coloratus OX=64175 PE=2 SV=1	15	3	8	1	158	18.3	7.09	20.86	3	1	9A
FALSE	Master Protein	A0A1W7RB93	Cadam10_SVSP-11 OS=Crotalus adamanteus OX=8729 PE=3 SV=1	10	3	9	1	260	28.6	8.34	20.47	3	1	9A
FALSE	Master Protein	E9JGA2	Metalloproteinase OS=Echis coloratus OX=64175 PE=2 SV=1	11	4	6	1	621	69.2	6.51	20.11	4	1	9A
FALSE	Master Protein	P81743	Disintegrin EMF10B OS=Eristicophis macmahoni OX=110227 PE=1 SV=1	28	1	4	1	68	7.4	5.22	18.01	1	1	9A
FALSE	Master Protein	P24293	Acidic phospholipase A2 PLA-1 OS=Eristicophis macmahoni OX=110227 PE=1 SV=1	24	2	5	1	121	13.5	6.04	17.69	2	1	9A
FALSE	Master Protein	A0A6G5ZVN1	5'-nucleotidase (Fragment) OS=Vipera anatolica senliki OX=2604287 PE=2 SV=1	21	5	6	1	298	32.5	5.66	17.63	5	1	9A
FALSE	Master Protein	A0A1S5QJJ2	Kunitz/BPTI inhibitor-1 OS=Vipera ammodytes ammodytes OX=8705 PE=3 SV=1	28	2	7	1	93	10.3	8.7	17.07	2	1	9A
FALSE	Master Protein	Q6A362	Ammodytoxin B isoform OS=Vipera aspis aspis OX=194601 PE=2 SV=1	42	4	5	1	138	15.5	7.83	16.64	4	1	9A
FALSE	Master Protein	E9JG41	Metalloproteinase OS=Echis carinatus sochureki OX=124223 PE=2 SV=1	7	3	4	1	607	68.4	5.49	15.23	3	1	9A
FALSE	Master Protein	Q2UXQ1	Group III snake venom metalloproteinase (Fragment) OS=Echis ocellatus OX=99586 GN=Svmp3-Eoc186 PE=2 SV=1	6	3	6	1	584	65.5	5.1	15.03	3	1	9A
FALSE	Master Protein	Q6A363	Ammodytoxin C variant OS=Vipera aspis aspis OX=194601 PE=2 SV=1	36	4	5	1	137	15.3	7.84	14.97	4	1	9A
FALSE	Master Protein	O13069	Thrombin-like enzyme KN-BJ 2 OS=Bothrops jararaca OX=8724 PE=1 SV=1	11	3	6	1	257	27.9	8.34	13.48	3	1	9A
FALSE	Master Protein	P0DJG8	Helicopsin (Fragment) OS=Helicops angulatus OX=121331 PE=1 SV=1	100	2	5	1	21	2.6	4.75	12.93	2	1	9A
FALSE	Master Protein	A0A1S5QLZ2	Kunitz/BPTI inhibitor-9 OS=Vipera ammodytes ammodytes OX=8705 PE=3 SV=1	27	2	5	1	90	9.8	8.27	12.92	2	1	9A
FALSE	Master Protein	A0A6H0QTD6	MDC-3a OS=Crotalus atrox OX=8730 GN=mdc-3a PE=4 SV=1	7	2	3	1	607	68.3	5.21	12.23	2	1	9A
FALSE	Master Protein	P0C6A5	Disintegrin VA6 OS=Vipera ammodytes ammodytes OX=8705 PE=1 SV=1	23	1	4	1	64	7	8.02	11.45	1	1	9A
FALSE	Master Protein	A0A1L8D689	Snake venom metalloproteinase OS=Bothrops atrox OX=8725 PE=2 SV=1	3	1	3	1	602	67.6	5.59	11.32	1	1	9A
FALSE	Master Protein	E9JG39	Metalloproteinase OS=Echis carinatus sochureki OX=124223 PE=2 SV=1	10	4	5	1	610	69.5	5.38	11.25	4	1	9A
FALSE	Master Protein	Q8JH85	Alpha-fibrinogenase OS=Macrovipera lebetina OX=8709 PE=1 SV=1	12	2	4	1	258	28.6	9.14	11.25	2	1	9A
FALSE	Master Protein	Q1EL74	Transferrin OS=Boaedon fuliginosus OX=39328 GN=trfe PE=2 SV=1	4	2	3	1	711	78.3	6.79	11.24	2	1	9A
FALSE	Master Protein	A0A194AM91	Snake venom serine protease OS=Agkistrodon piscivorus OX=8715 PE=3 SV=1	7	1	3	1	257	28.1	8.46	10.36	1	1	9A
FALSE	Master Protein	C0HKZ6	Snaclec macrovipecetin subunit alpha OS=Macrovipera lebetina OX=8709 PE=1 SV=1	13	1	3	1	131	15.4	6.51	10.31	1	1	9A
FALSE	Master Protein	A0A6H0D994	Metalloproteinase disintegrin and cysteine-rich protein 8 OS=Crotalus horridus OX=35024 GN=mdc-8 PE=4 SV=1	8	3	4	1	615	68.3	5.95	10.3	3	1	9A
FALSE	Master Protein	V8ND68	Phospholipase B-like (Fragment) OS=Ophiophagus hannah OX=8665 GN=PLBD1 PE=3 SV=1	4	2	3	1	501	58.2	8.05	9.84	2	1	9A
FALSE	Master Protein	V8NYV8	Keratin, type II cytoskeletal 5 (Fragment) OS=Ophiophagus hannah OX=8665 GN=KRT1 PE=3 SV=1	1	2	3	1	2251	240.5	6.64	9.71	2	1	9A
FALSE	Master Protein	E9JGB4	Metalloproteinase (Fragment) OS=Echis pyramidum leakeyi OX=38415 PE=2 SV=1	16	3	4	1	397	44.3	5.74	9.6	3	1	9A
FALSE	Master Protein	A0A8C6X610	IF rod domain-containing protein OS=Naja naja OX=35670 PE=3 SV=1	5	2	3	1	483	53.2	6.49	9.58	2	1	9A
FALSE	Master Protein	A0A6B7FMQ9	Phospholipase B-like OS=Vipera ammodytes ammodytes OX=8705 PE=2 SV=1	7	3	3	1	553	64.3	8.5	9.23	3	1	9A
FALSE	Master Protein	A0A194AQ28	Metalloproteinase type III 11 OS=Sistrurus miliarius barbouri OX=8759 PE=4 SV=1	3	1	2	1	606	67.7	5.14	9	1	1	9A
FALSE	Master Protein	A0A6I9XJN0	Hepatic triacylglycerol lipase OS=Thamnophis sirtalis OX=35019 GN=LIPC PE=3 SV=1	3	1	4	1	559	63.1	8.44	8.83	1	1	9A
FALSE	Master Protein	A0A6I9XHL3	Keratin, type II cytoskeletal 6A-like OS=Thamnophis sirtalis OX=35019 GN=LOC106543677 PE=3 SV=1	4	2	3	1	559	59.7	6.27	8.76	2	1	9A
FALSE	Master Protein	Q5KQS3	Antihemorrhagic factor cHLP-A OS=Gloydius brevicaudus OX=259325 PE=2 SV=1	4	1	2	1	324	36.6	6.15	7.96	1	1	9A
FALSE	Master Protein	Q90WI6	C-type lectin BML-1 OS=Bungarus multicinctus OX=8616 PE=2 SV=1	5	1	3	1	158	18.7	8.02	7.16	1	1	9A
FALSE	Master Protein	A0A8C6XPF2	Deoxyribonuclease-2-alpha OS=Naja naja OX=35670 GN=DNASE2 PE=3 SV=1	3	1	2	1	357	40.3	5.97	7.05	1	1	9A
FALSE	Master Protein	A0A0A1WCC5	Snake venom metalloproteinase C (Fragment) OS=Echis coloratus OX=64175 PE=2 SV=1	12	2	3	1	154	17	5.82	7.01	2	1	9A
FALSE	Master Protein	P0DJJ5	Snake venom 5'-nucleotidase (Fragment) OS=Gloydius blomhoffii blomhoffii OX=417378 PE=1 SV=1	28	1	2	1	54	6	5.66	6.6	1	1	9A
FALSE	Master Protein	E9JG14	Serine protease (Fragment) OS=Echis carinatus sochureki OX=124223 PE=2 SV=1	8	2	2	1	237	26.2	9.19	6.41	2	1	9A
FALSE	Master Protein	A0A9F5J193	Alpha-2-macroglobulin-like OS=Python bivittatus OX=176946 GN=LOC103048567 PE=3 SV=1	2	3	3	1	1556	172.9	6.38	6.36	3	1	9A
FALSE	Master Protein	P0C6A8	Disintegrin VLO4 OS=Macrovipera lebetina obtusa OX=209528 PE=1 SV=1	25	1	2	1	65	7.1	8.19	6.19	1	1	9A
FALSE	Master Protein	A0A0A1WDU0	Phospholipase B-like OS=Echis coloratus OX=64175 PE=2 SV=1	6	2	2	1	553	64.5	7.77	6.01	2	1	9A
FALSE	Master Protein	A0A670YS67	Albumin domain-containing protein OS=Pseudonaja textilis OX=8673 PE=4 SV=1	5	2	2	1	484	55.2	6.14	5.36	2	1	9A
FALSE	Master Protein	Q92043	Zinc metalloproteinase-disintegrin-like atrolysin-A (Fragment) OS=Crotalus atrox OX=8730 PE=1 SV=1	4	1	2	1	419	46.8	6.39	5.26	1	1	9A
FALSE	Master Protein	A0A6J1U1J3	Gamma-aminobutyric acid receptor subunit beta-3 isoform X2 OS=Notechis scutatus OX=8663 GN=GABRB3 PE=3 SV=1	3	1	2	1	393	45.7	9.42	5.21	1	1	9A
FALSE	Master Protein	I7JX23	C-type lectin like protein 3 OS=Bitis rhinoceros OX=715877 PE=2 SV=1	25	2	2	1	156	18.1	5.62	4.84	2	1	9A
FALSE	Master Protein	A0A6P9C8R1	Serum albumin-like OS=Pantherophis guttatus OX=94885 GN=LOC117669029 PE=4 SV=1	4	2	2	1	614	69.3	5.63	4.81	2	1	9A
FALSE	Master Protein	A0A6P9B6H9	Zinc finger protein 260-like OS=Pantherophis guttatus OX=94885 GN=LOC117659713 PE=4 SV=1	3	1	2	1	605	70.5	9.55	4.79	1	1	9A
FALSE	Master Protein	E9JG31	Metalloproteinase (Fragment) OS=Echis carinatus sochureki OX=124223 PE=2 SV=1	3	2	2	1	348	39	4.89	4.79	2	1	9A
FALSE	Master Protein	A0A140DC06	C-type lectin 2 OS=Bitis arietans OX=8692 PE=2 SV=1	24	2	2	1	154	17.9	5.19	4.51	2	1	9A
FALSE	Master Protein	A0A8C6XNY9	Lactotransferrin OS=Naja naja OX=35670 GN=LTF PE=3 SV=1	3	2	2	1	664	73.9	8.21	4.3	2	1	9A
FALSE	Master Protein	A0A2D4HAZ6	Uncharacterized protein (Fragment) OS=Micrurus lemniscatus lemniscatus OX=129467 PE=4 SV=1	7	1	2	1	124	14.2	9.48	4.26	1	1	9A
FALSE	Master Protein	E9JG78	Metalloproteinase OS=Echis coloratus OX=64175 PE=2 SV=1	2	1	2	1	614	68.7	5.95	4.06	1	1	9A
FALSE	Master Protein	A0A8C5RES1	Fatty acid amide hydrolase OS=Laticauda laticaudata OX=8630 GN=FAAH PE=4 SV=1	1	1	2	1	575	63.8	8.47	4.03	1	1	9A
FALSE	Master Protein	A0A0A1WCF9	Vascular endothelial growth factor A OS=Echis coloratus OX=64175 PE=2 SV=1	7	1	1	1	192	22.5	7.83	3.91	1	1	9A
FALSE	Master Protein	A0A8C5SKE2	Methanethiol oxidase OS=Laticauda laticaudata OX=8630 PE=3 SV=1	2	1	2	1	431	49.3	5.9	3.9	1	1	9A
FALSE	Master Protein	A0A8C5SPN5	Nuclear receptor subfamily 1 group D member 1 OS=Laticauda laticaudata OX=8630 GN=NR1D1 PE=3 SV=1	2	1	2	1	596	65.3	7.93	3.8	1	1	9A
FALSE	Master Protein	P08935	Cystatin OS=Bitis arietans OX=8692 PE=1 SV=1	12	1	1	1	111	12.7	7.81	3.59	1	1	9A
FALSE	Master Protein	A0A6I9YX57	Alpha-2-macroglobulin-like OS=Thamnophis sirtalis OX=35019 GN=LOC106554413 PE=4 SV=1	3	1	1	1	382	43.5	7.84	3.56	1	1	9A
FALSE	Master Protein	A0A6H0QW77	MDC-8b OS=Crotalus atrox OX=8730 GN=mdc-8b PE=4 SV=1	5	1	1	1	610	68.3	6.55	3.46	1	1	9A
FALSE	Master Protein	A0A9F5J870	Keratin, type II cytoskeletal-like OS=Python bivittatus OX=176946 GN=LOC103059602 PE=3 SV=1	2	1	1	1	585	64.5	7.5	3.41	1	1	9A
FALSE	Master Protein	A0A670YIC6	Regulator of G-protein signaling 9-binding protein-like OS=Pseudonaja textilis OX=8673 GN=LOC113448373 PE=3 SV=1	16	1	1	1	237	25.7	5.77	3.2	1	1	9A
FALSE	Master Protein	P83255	Snake venom metalloproteinase fibrolase OS=Macrovipera lebetina OX=8709 PE=1 SV=1	7	1	1	1	202	22.8	5.64	3.16	1	1	9A
FALSE	Master Protein	V8NUQ8	Protein transport protein Sec16A (Fragment) OS=Ophiophagus hannah OX=8665 GN=SEC16A PE=4 SV=1	4	1	1	1	904	93.3	6.49	3.14	1	1	9A
FALSE	Master Protein	E9JGH6	Metalloproteinase OS=Echis carinatus sochureki OX=124223 PE=2 SV=1	15	1	1	1	128	14	7.96	3.11	1	1	9A
FALSE	Master Protein	A0A6G5ZW32	Serine protease 3 OS=Vipera anatolica senliki OX=2604287 PE=2 SV=1	5	1	1	1	356	38	5.17	3.04	1	1	9A
FALSE	Master Protein	A0A6P9BEM6	[histone H3]-lysine(4) N-methyltransferase OS=Pantherophis guttatus OX=94885 GN=KMT2D PE=4 SV=1	1	1	1	1	4027	440.3	8.15	3.02	1	1	9A
FALSE	Master Protein	V8PJ73	Cyclin-T1 (Fragment) OS=Ophiophagus hannah OX=8665 GN=CCNT1 PE=3 SV=1	1	1	1	1	2458	269.3	7.8	2.96	1	1	9A
FALSE	Master Protein	A0A0K8RXT0	Cordon-bleu protein-like 1 OS=Crotalus horridus OX=35024 PE=4 SV=1	3	1	1	1	1210	132.6	7.23	2.92	1	1	9A
FALSE	Master Protein	A0A6J1V9E3	Peptidyl-prolyl cis-trans isomerase OS=Notechis scutatus OX=8663 GN=PPIB PE=3 SV=1	5	1	1	1	230	25.4	9.64	2.89	1	1	9A
FALSE	Master Protein	A0A670Z7V7	Sodium/nucleoside cotransporter OS=Pseudonaja textilis OX=8673 PE=3 SV=1	6	1	1	1	556	61	7.69	2.85	1	1	9A
FALSE	Master Protein	A0A2D4FWS4	Uncharacterized protein (Fragment) OS=Micrurus corallinus OX=54390 PE=4 SV=1	19	1	1	1	108	12	9.94	2.84	1	1	9A
FALSE	Master Protein	A0A8C6XBU8	IF rod domain-containing protein OS=Naja naja OX=35670 PE=4 SV=1	3	1	1	1	454	50.3	6.8	2.84	1	1	9A
FALSE	Master Protein	A0A2D4PY09	Uncharacterized protein OS=Micrurus surinamensis OX=129470 PE=4 SV=1	31	1	1	1	103	11	10.13	2.84	1	1	9A
FALSE	Master Protein	A0A9F5J4G2	Zinc finger protein 485-like isoform X3 OS=Python bivittatus OX=176946 GN=LOC103066571 PE=4 SV=1	4	1	1	1	568	64.6	9.33	2.81	1	1	9A
FALSE	Master Protein	A0A2D4PP31	DUF1446 domain-containing protein OS=Micrurus surinamensis OX=129470 PE=4 SV=1	5	1	1	1	610	66.8	7.02	2.77	1	1	9A
FALSE	Master Protein	Q6IWF1	Snake venom serine protease BthaTL OS=Bothrops alternatus OX=64174 PE=2 SV=1	6	1	1	1	233	25.6	7.77	2.75	1	1	9A
FALSE	Master Protein	A0A6J1UHN1	DNA excision repair protein ERCC-6-like OS=Notechis scutatus OX=8663 GN=LOC113416599 PE=4 SV=1	2	1	1	1	1621	181.7	4.94	2.71	1	1	9A
FALSE	Master Protein	A0A8C5RCC5	Fibrinogen gamma chain OS=Laticauda laticaudata OX=8630 GN=FGG PE=4 SV=1	7	1	1	1	430	49.1	6.01	2.69	1	1	9A
FALSE	Master Protein	V8N5W7	Complement factor H (Fragment) OS=Ophiophagus hannah OX=8665 GN=CFH PE=4 SV=1	6	1	1	1	165	18.9	8.27	2.67	1	1	9A
FALSE	Master Protein	A0A6P9BVL7	Keratin-like protein KRT222 isoform X1 OS=Pantherophis guttatus OX=94885 GN=KRT222 PE=3 SV=1	3	1	1	1	282	33	6.81	2.64	1	1	9A
FALSE	Master Protein	A0A6P9B262	Zinc finger homeobox protein 2 isoform X1 OS=Pantherophis guttatus OX=94885 GN=ZFHX2 PE=4 SV=1	1	1	1	1	2618	282.3	6.01	2.62	1	1	9A
FALSE	Master Protein	A0A6P9DJX1	Glycine-rich cell wall structural protein 1.8-like OS=Pantherophis guttatus OX=94885 GN=LOC117676266 PE=4 SV=1	5	1	1	1	430	40.2	10.04	2.62	1	1	9A
FALSE	Master Protein	A0A898INC5	Hyaluronidase OS=Calliophis bivirgatus OX=8633 PE=2 SV=1	2	1	1	1	447	52.2	9.31	2.6	1	1	9A
FALSE	Master Protein	A0A670YHN0	R3H domain containing like OS=Pseudonaja textilis OX=8673 GN=R3HDML PE=3 SV=1	7	1	1	1	251	28.9	9.03	2.58	1	1	9A
FALSE	Master Protein	C0HLA2	Thrombin-like enzyme LmrSP-3 (Fragment) OS=Lachesis muta rhombeata OX=60219 PE=1 SV=1	50	1	1	1	26	2.9	4.28	2.57	1	1	9A
FALSE	Master Protein	A0A0F7Z1V6	Transferrin OS=Crotalus adamanteus OX=8729 PE=2 SV=1	2	1	1	1	711	77.7	6.48	2.56	1	1	9A
FALSE	Master Protein	A0A194AQN5	C-type lectin 9a OS=Agkistrodon piscivorus OX=8715 PE=4 SV=1	7	1	1	1	150	17.4	8.1	2.52	1	1	9A
FALSE	Master Protein	A0A194ARM6	Metalloproteinase type II 4 OS=Agkistrodon piscivorus OX=8715 PE=4 SV=1	5	1	1	1	481	53.9	6.04	2.51	1	1	9A
FALSE	Master Protein	A0A6I9X2J4	Programmed cell death protein 2 OS=Thamnophis sirtalis OX=35019 GN=PDCD2 PE=4 SV=1	8	1	1	1	352	39.8	4.98	2.49	1	1	9A
FALSE	Master Protein	A0A8C6VCH3	Far upstream element binding protein 1 OS=Naja naja OX=35670 GN=FUBP1 PE=4 SV=1	5	1	1	1	681	72.2	7.34	2.49	1	1	9A
FALSE	Master Protein	A0A6P9ANW0	CLIP-associating protein 2 isoform X6 OS=Pantherophis guttatus OX=94885 GN=CLASP2 PE=4 SV=1	2	1	1	1	1359	148.9	8.95	2.45	1	1	9A
FALSE	Master Protein	A0A9F5ILD7	Nuclear receptor corepressor 1 OS=Python bivittatus OX=176946 GN=NCOR1 PE=3 SV=1	0	1	1	1	2553	281.8	7.65	2.42	1	1	9A
FALSE	Master Protein	E9JGG6	Metalloproteinase OS=Echis coloratus OX=64175 PE=2 SV=1	15	1	1	1	128	13.9	7.75	2.42	1	1	9A
FALSE	Master Protein	V8NR77	Collagen alpha-1(IX) chain (Fragment) OS=Ophiophagus hannah OX=8665 GN=COL9A1 PE=4 SV=1	8	1	1	1	369	36.2	8.87	2.41	1	1	9A
FALSE	Master Protein	A0A6P9D003	Zinc finger protein 501-like OS=Pantherophis guttatus OX=94885 GN=LOC117674785 PE=4 SV=1	3	1	1	1	508	59.4	9.57	2.39	1	1	9A
FALSE	Master Protein	E9JGI1	Metalloproteinase OS=Echis pyramidum leakeyi OX=38415 PE=2 SV=1	2	1	1	1	488	54.2	6.92	2.38	1	1	9A
FALSE	Master Protein	A0A6I9YN07	Lipoxygenase homology domain-containing protein 1-like OS=Thamnophis sirtalis OX=35019 GN=LOC106551551 PE=3 SV=1	1	1	1	1	2024	228.9	6.93	2.35	1	1	9A
FALSE	Master Protein	A0A8C5SI15	Regulatory factor X1 OS=Laticauda laticaudata OX=8630 GN=RFX1 PE=4 SV=1	4	1	1	1	716	79.9	8.41	2.34	1	1	9A
FALSE	Master Protein	Q18DC8	Renin OS=Echis ocellatus OX=99586 GN=Asp-Eoc123 PE=1 SV=1	2	1	1	1	395	43.8	5.49	2.32	1	1	9A
FALSE	Master Protein	A0A6I9Z0R2	Zinc finger protein 536 OS=Thamnophis sirtalis OX=35019 GN=ZNF536 PE=3 SV=1	2	1	2	1	1298	142.4	7.49	2.31	1	1	9A
FALSE	Master Protein	A0A6I9YNB7	Uncharacterized protein LOC106552258 isoform X1 OS=Thamnophis sirtalis OX=35019 GN=LOC106552258 PE=4 SV=1	4	1	1	1	640	72.1	5.17	2.3	1	1	9A
FALSE	Master Protein	J3S1D9	Triosephosphate isomerase OS=Crotalus adamanteus OX=8729 PE=2 SV=1	5	1	1	1	248	26.9	6.87	2.29	1	1	9A
FALSE	Master Protein	T1E6L9	Aminopeptidase OS=Crotalus horridus OX=35024 PE=2 SV=1	1	1	1	1	934	107.3	6.7	2.24	1	1	9A
FALSE	Master Protein	A0A2D4H9W9	Ribosomal RNA-processing protein 14/surfeit locus protein 6 C-terminal domain-containing protein (Fragment) OS=Micrurus lemniscatus lemniscatus OX=129467 PE=4 SV=1	7	1	1	1	153	18.6	9.72	2.21	1	1	9A
FALSE	Master Protein	A0A6I9YIG3	Cochlin OS=Thamnophis sirtalis OX=35019 GN=COCH PE=4 SV=1	2	1	1	1	546	59.6	8.82	2.18	1	1	9A
FALSE	Master Protein	A0A9F5IRL0	NADH dehydrogenase [ubiquinone] 1 alpha subcomplex assembly factor 3 OS=Python bivittatus OX=176946 GN=NDUFAF3 PE=4 SV=1	6	1	1	1	174	19.2	7.96	2.17	1	1	9A
FALSE	Master Protein	V8NKK6	Glycine-rich cell wall structural protein 1 (Fragment) OS=Ophiophagus hannah OX=8665 GN=GRP-1 PE=4 SV=1	4	1	1	1	473	47.1	9.74	2.15	1	1	9A
FALSE	Master Protein	V8N7C9	Acyl-CoA dehydrogenase family member 11 (Fragment) OS=Ophiophagus hannah OX=8665 GN=ACAD11 PE=4 SV=1	3	1	1	1	255	28	9.22	2.11	1	1	9A
FALSE	Master Protein	A0A6P9CR58	Ras-associated and pleckstrin homology domains-containing protein 1 isoform X1 OS=Pantherophis guttatus OX=94885 GN=RAPH1 PE=4 SV=1	1	1	1	1	1274	137.7	9	2.11	1	1	9A
FALSE	Master Protein	V8NH90	Helicase POLQ-like protein OS=Ophiophagus hannah OX=8665 GN=HELQ PE=4 SV=1	1	1	1	1	845	94.6	6.16	2.1	1	1	9A
FALSE	Master Protein	V8PEG9	E3 ubiquitin-protein ligase FANCL (Fragment) OS=Ophiophagus hannah OX=8665 GN=Fancl PE=4 SV=1	3	1	1	1	329	38	6.61	2.08	1	1	9A
FALSE	Master Protein	A0A8C5SLE6	Synembryn OS=Laticauda laticaudata OX=8630 GN=RIC8A PE=3 SV=1	2	1	1	1	458	52.5	8.28	2.08	1	1	9A
FALSE	Master Protein	A0A9F5IFI5	Peroxisomal coenzyme A diphosphatase NUDT7 isoform X2 OS=Python bivittatus OX=176946 GN=NUDT7 PE=3 SV=1	5	1	1	1	229	26.1	6.92	2.07	1	1	9A
FALSE	Master Protein	A0A2D4H3K2	C-type lectin domain-containing protein (Fragment) OS=Micrurus corallinus OX=54390 PE=3 SV=1	5	1	1	1	133	15.8	6.89	2.06	1	1	9A
FALSE	Master Protein	A0A1W7RCA4	Tumor protein p63-regulated 1-like protein OS=Agkistrodon contortrix contortrix OX=8713 PE=3 SV=1	3	1	1	1	269	30.3	6.79	2.06	1	1	9A
FALSE	Master Protein	A0A8C5SEB3	AAA+ ATPase domain-containing protein OS=Laticauda laticaudata OX=8630 PE=3 SV=1	0	1	1	1	2384	270.5	7.05	2.05	1	1	9A
FALSE	Master Protein	A0A6I9XU31	MARCKS-related protein OS=Thamnophis sirtalis OX=35019 GN=MARCKSL1 PE=3 SV=1	8	1	1	1	246	25	4.59	2.05	1	1	9A
FALSE	Master Protein	A0A8C6YE25	Myosin light chain kinase OS=Naja naja OX=35670 GN=MYLK PE=3 SV=1	1	1	1	1	1966	218.7	5.94	2.03	1	1	9A
FALSE	Master Protein	A0A6I9YHT9	ADP-ribosylation factor-like protein 14 isoform X3 OS=Thamnophis sirtalis OX=35019 GN=ARL14 PE=3 SV=1	12	1	1	1	154	17.4	5.63	2.03	1	1	9A
FALSE	Master Protein	Q9YI19	Zinc metalloproteinase/disintegrin OS=Gloydius brevicaudus OX=259325 PE=1 SV=1	2	1	1	1	476	52.8	4.88	2	1	1	9A
FALSE	Master Protein	A0A6J1VQ76	von Willebrand factor A domain-containing protein 7-like OS=Notechis scutatus OX=8663 GN=LOC113424589 PE=4 SV=1	2	1	1	1	463	50.9	8	2	1	1	9A
FALSE	Master Protein	A0A6P9DPZ3	Calcineurin-binding protein cabin-1 isoform X4 OS=Pantherophis guttatus OX=94885 GN=CABIN1 PE=4 SV=1	1	1	1	1	2160	240.6	5.49	2	1	1	9A
FALSE	Master Protein	A0A1W7RJX6	glycerophosphocholine cholinephosphodiesterase OS=Agkistrodon contortrix contortrix OX=8713 PE=3 SV=1	2	1	1	1	438	50.3	6.87	1.99	1	1	9A
FALSE	Master Protein	A0A8C6V833	Follicle-stimulating hormone receptor OS=Naja naja OX=35670 GN=FSHR PE=3 SV=1	1	1	1	1	671	76.6	6.74	1.99	1	1	9A
FALSE	Master Protein	V8NWP9	Octapeptide-repeat protein T2 (Fragment) OS=Ophiophagus hannah OX=8665 GN=L345_07833 PE=4 SV=1	3	1	1	1	388	44.8	10.56	1.98	1	1	9A
FALSE	Master Protein	A0A670ZD36	Centrobin, centriole duplication and spindle assembly protein OS=Pseudonaja textilis OX=8673 GN=CNTROB PE=4 SV=1	1	1	1	1	508	57.9	6.35	1.98	1	1	9A
FALSE	Master Protein	A0A670XRR3	Bestrophin-1-like OS=Pseudonaja textilis OX=8673 GN=LOC113440207 PE=3 SV=1	1	1	1	1	761	85.9	5.82	1.98	1	1	9A
FALSE	Master Protein	A0A6P9CYS2	Transmembrane protein 68-like OS=Pantherophis guttatus OX=94885 GN=LOC117672412 PE=4 SV=1	3	1	1	1	320	36.8	8.63	1.97	1	1	9A
FALSE	Master Protein	E9KJZ1	Group III snake venom metalloproteinase (Fragment) OS=Echis ocellatus OX=99586 GN=Eoc00063 PE=2 SV=1	2	1	1	1	345	39.2	5.87	1.97	1	1	9A
FALSE	Master Protein	A0A194AS35	Metalloproteinase type III 7a OS=Sistrurus miliarius barbouri OX=8759 PE=4 SV=1	2	1	1	1	609	68.4	6.87	1.96	1	1	9A
FALSE	Master Protein	U3ERT9	Peptidyl-glycine alpha-amidating monooxygenase OS=Micrurus fulvius OX=8637 PE=2 SV=1	1	1	1	1	869	96.6	6.61	1.96	1	1	9A
FALSE	Master Protein	A0A8T1N158	Snake venom metalloproteinase OS=Bothrops jararaca OX=8724 GN=JKG30_000066 PE=4 SV=1	4	1	1	1	607	68.1	5.69	1.95	1	1	9A
FALSE	Master Protein	U3FCW8	DNA-binding protein inhibitor ID-3 OS=Micrurus fulvius OX=8637 PE=2 SV=1	12	1	1	1	127	14	5.26	1.95	1	1	9A
FALSE	Master Protein	A0A6P9C2R4	Ribosomal protein S6 kinase-like 1 OS=Pantherophis guttatus OX=94885 GN=RPS6KL1 PE=4 SV=1	3	1	1	1	631	71.1	6.74	1.95	1	1	9A
FALSE	Master Protein	A0A6I9YFU8	Uncharacterized protein LOC106549905 OS=Thamnophis sirtalis OX=35019 GN=LOC106549905 PE=4 SV=1	2	1	1	1	709	76.9	4.86	1.94	1	1	9A
FALSE	Master Protein	A0A6P9BUY5	LIM domain-containing protein OS=Pantherophis guttatus OX=94885 GN=LIMS1 PE=4 SV=1	3	1	1	1	386	44.3	7.88	1.9	1	1	9A
FALSE	Master Protein	V8NL24	Ubiquitin carboxyl-terminal hydrolase 7 (Fragment) OS=Ophiophagus hannah OX=8665 GN=USP7 PE=3 SV=1	1	1	1	1	1024	118.3	5.39	1.9	1	1	9A
FALSE	Master Protein	A8I4N5	Phospholipase A2 inhibitor OS=Bothrops moojeni OX=98334 PE=2 SV=1	7	1	1	1	200	22.2	6.42	1.9	1	1	9A
FALSE	Master Protein	A0A2D4G2G7	Uncharacterized protein (Fragment) OS=Micrurus corallinus OX=54390 PE=4 SV=1	21	1	1	1	164	19.2	6.18	0	1	1	9A
FALSE	Master Protein	A0A9F5N1Y9	MAX gene-associated protein isoform X1 OS=Python bivittatus OX=176946 GN=MGA PE=4 SV=1	3	1	2	1	1257	140.8	8.73	0	1	1	9A
FALSE	Master Protein	Q69AJ0	NADH-ubiquinone oxidoreductase chain 2 OS=Eirenis levantinus OX=256113 GN=ND2 PE=3 SV=1	10	1	1	1	342	37.7	9.85	0	1	1	9A
FALSE	Master Protein	V8PCJ9	IF rod domain-containing protein (Fragment) OS=Ophiophagus hannah OX=8665 GN=L345_02105 PE=4 SV=1	2	1	1	1	1616	174.3	4.28	0	1	1	9A
FALSE	Master Protein	A0A8C5RNX9	TAR DNA-binding protein 43 OS=Laticauda laticaudata OX=8630 GN=TARDBP PE=4 SV=1	11	1	1	1	415	44.6	6.7	0	1	1	9A
FALSE	Master Protein	V8NR21	Phospholipase A2 OS=Ophiophagus hannah OX=8665 GN=PLA2G4D PE=4 SV=1	3	1	1	1	1549	178.9	5.9	0	1	1	9A
FALSE	Master Protein	A0A670ZJT1	Ankyrin repeat domain 28 OS=Pseudonaja textilis OX=8673 GN=ANKRD28 PE=4 SV=1	3	1	1	1	1051	113.3	6.3	0	1	1	9A
FALSE	Master Protein	A0A1W7RCZ0	Suppressor of tumorigenicity 14 protein homolog OS=Agkistrodon contortrix contortrix OX=8713 PE=3 SV=1	5	1	1	1	826	91.9	7.14	0	1	1	9A
FALSE	Master Protein	A0A9F5IQ49	Calcium-transporting ATPase OS=Python bivittatus OX=176946 GN=ATP2A2 PE=3 SV=1	4	1	1	1	872	95.6	5.68	0	1	1	9A
FALSE	Master Protein	A0A1I9KNT0	Metalloproteinase of class P-II MPII-1 OS=Vipera ammodytes ammodytes OX=8705 PE=2 SV=1	44	16	115	1	478	53.4	5.5	506.37	16	1	10A
FALSE	Master Protein	Q3ZD74	Snake venom metalloproteinase lebetase-4 (Fragment) OS=Macrovipera lebetina OX=8709 PE=2 SV=1	29	6	50	1	217	24.5	6.51	192.09	6	1	10A
FALSE	Master Protein	P0DPS3	Snake venom serine protease VaSP1 (Fragment) OS=Vipera ammodytes ammodytes OX=8705 PE=1 SV=1	43	5	49	1	200	22.1	8.31	191.1	5	1	10A
FALSE	Master Protein	Q6A3I4	Ammodytin I1(C) variant OS=Vipera aspis aspis OX=194601 PE=2 SV=1	52	6	32	1	138	15.4	5.08	111.08	6	1	10A
FALSE	Master Protein	Q6A3L1	Ammodytin I1(E) isoform OS=Vipera aspis aspis OX=194601 PE=2 SV=1	45	6	31	1	138	15.4	5.27	109.87	6	1	10A
FALSE	Master Protein	A0A1I9KNR5	Serine proteinase SP-5 (Fragment) OS=Vipera ammodytes ammodytes OX=8705 PE=2 SV=1	53	8	22	1	229	25.2	6.74	98.9	8	1	10A
FALSE	Master Protein	Q6A370	Ammodytin L(3) variant OS=Vipera ammodytes montandoni OX=235554 PE=2 SV=1	49	7	17	1	138	15.6	8.5	85.93	7	1	10A
FALSE	Master Protein	E9JGE7	Metalloproteinase OS=Echis coloratus OX=64175 PE=2 SV=1	7	2	24	1	479	53.5	6.06	82.73	2	1	10A
FALSE	Master Protein	B4XT06	Snaclec B7 (Fragment) OS=Macrovipera lebetina OX=8709 PE=2 SV=1	38	7	26	1	125	15	8.19	69.51	7	1	10A
FALSE	Master Protein	E9JG09	Serine protease (Fragment) OS=Echis coloratus OX=64175 PE=2 SV=1	15	4	24	1	260	28.8	8.87	61.15	4	1	10A
FALSE	Master Protein	E5AJX2	Snake venom serine protease nikobin OS=Vipera berus nikolskii OX=1808362 GN=sp-VN PE=2 SV=1	31	7	21	1	257	28.2	7.77	60.97	7	1	10A
FALSE	Master Protein	A0A0A1WCN2	Cysteine-Rich Secretory Protein B OS=Echis coloratus OX=64175 PE=2 SV=1	19	3	13	1	239	26.7	7.46	55.22	3	1	10A
FALSE	Master Protein	E9JG93	Metalloproteinase (Fragment) OS=Echis coloratus OX=64175 PE=2 SV=1	7	3	18	1	541	61.8	6.61	54.8	3	1	10A
FALSE	Master Protein	E9JGA3	Metalloproteinase (Fragment) OS=Echis coloratus OX=64175 PE=2 SV=1	8	3	16	1	492	55.1	5.69	53.48	3	1	10A
FALSE	Master Protein	Q90YA8	Glutaminyl-peptide cyclotransferase OS=Gloydius blomhoffii OX=242054 GN=QPCT PE=2 SV=1	33	9	15	1	368	42.2	8.1	52.07	9	1	10A
FALSE	Master Protein	A0A8C6XX20	X-prolyl aminopeptidase 2 OS=Naja naja OX=35670 GN=XPNPEP2 PE=3 SV=1	17	9	16	1	679	77.1	6.14	50.69	9	1	10A
FALSE	Master Protein	A0A2I7YS41	Serine endopeptidase OS=Crotalus atrox OX=8730 PE=2 SV=1	14	4	19	1	263	29.1	5.31	49.71	4	1	10A
FALSE	Master Protein	A0A2I4HXH5	Snake venom 5'-nucleotidase (Fragment) OS=Naja atra OX=8656 PE=1 SV=1	16	6	13	1	529	58.2	7.37	49.3	6	1	10A
FALSE	Master Protein	P0C6B0	Disintegrin VLO5B OS=Macrovipera lebetina obtusa OX=209528 PE=1 SV=1	42	4	15	1	69	7.7	6.89	43.96	4	1	10A
FALSE	Master Protein	T1E6T7	Kallikrein-CohID-1 OS=Crotalus oreganus helleri OX=8741 PE=2 SV=1	11	2	15	1	259	28.2	5.24	41.17	2	1	10A
FALSE	Master Protein	A0A1J0CZM6	Snaclec-8 OS=Vipera ammodytes ammodytes OX=8705 PE=2 SV=1	47	5	11	1	148	17.1	6.37	40.39	5	1	10A
FALSE	Master Protein	A0A6B2F663	5'-nucleotidase OS=Bothriechis nigroviridis OX=88079 PE=3 SV=1	16	7	12	1	589	64.7	8.51	40.29	7	1	10A
FALSE	Master Protein	A0A8T1N2W5	Snake venom serine protease OS=Bothrops jararaca OX=8724 GN=JKG30_000051 PE=3 SV=1	16	2	15	1	257	28.4	8.56	40	2	1	10A
FALSE	Master Protein	A0A194ARJ8	Snake venom serine protease OS=Agkistrodon piscivorus OX=8715 PE=3 SV=1	9	2	15	1	258	28.2	7.94	39.04	2	1	10A
FALSE	Master Protein	P0DJE2	Zinc metalloproteinase-disintegrin-like ammodytagin (Fragment) OS=Vipera ammodytes ammodytes OX=8705 PE=1 SV=3	15	2	9	1	184	19.9	5.19	34.78	2	1	10A
FALSE	Master Protein	C0HKZ7	Snaclec macrovipecetin subunit beta OS=Macrovipera lebetina OX=8709 PE=1 SV=1	23	2	9	1	127	15	6.98	33.9	2	1	10A
FALSE	Master Protein	E9JG34	Metalloproteinase OS=Echis carinatus sochureki OX=124223 PE=2 SV=1	12	5	11	1	610	69.2	5.06	33.29	5	1	10A
FALSE	Master Protein	Q8JI40	Cysteine-rich venom protein ablomin OS=Gloydius blomhoffii OX=242054 PE=1 SV=1	16	4	11	1	240	26.9	5.96	32.88	4	1	10A
FALSE	Master Protein	F2Q6E5	Cysteine-rich seceretory protein Ch-CRPKa (Fragment) OS=Crotalus horridus OX=35024 PE=2 SV=1	16	4	11	1	221	24.7	7.43	32.25	4	1	10A
FALSE	Master Protein	P0DJL5	Snaclec VP12 subunit B OS=Daboia palaestinae OX=1170828 PE=1 SV=1	38	3	7	1	125	15.1	5.02	31.11	3	1	10A
FALSE	Master Protein	A0A8T1N4T4	5'-nucleotidase OS=Bothrops jararaca OX=8724 GN=JKG30_000085 PE=3 SV=1	21	7	9	1	591	64.7	7.83	31.1	7	1	10A
FALSE	Master Protein	A6MFL0	L-amino-acid oxidase OS=Demansia vestigiata OX=412038 PE=2 SV=1	4	2	11	1	517	58.9	7.52	30.1	2	1	10A
FALSE	Master Protein	A0A0A1WDU0	Phospholipase B-like OS=Echis coloratus OX=64175 PE=2 SV=1	16	5	8	1	553	64.5	7.77	27.66	5	1	10A
FALSE	Master Protein	A0A0C5DGP5	C-type lectin-like protein 4B OS=Macrovipera lebetina OX=8709 PE=2 SV=1	12	1	6	1	150	17.1	8.12	26.96	1	1	10A
FALSE	Master Protein	Q7LZQ5	Phospholipase A2 II (Fragment) OS=Vipera aspis OX=8706 PE=3 SV=1	58	3	8	1	52	5.9	8.27	26.32	3	1	10A
FALSE	Master Protein	A0A0F7Z1K6	5'-nucleotidase OS=Crotalus adamanteus OX=8729 PE=2 SV=1	16	6	8	1	588	64.6	8.34	25.81	6	1	10A
FALSE	Master Protein	Q2UXR0	Zinc metalloproteinase-disintegrin-like Eoc1 OS=Echis ocellatus OX=99586 GN=Svmp3-Eoc1 PE=2 SV=1	7	5	8	1	614	68.7	6.34	22.56	5	1	10A
FALSE	Master Protein	E9JG14	Serine protease (Fragment) OS=Echis carinatus sochureki OX=124223 PE=2 SV=1	8	2	9	1	237	26.2	9.19	22.22	2	1	10A
FALSE	Master Protein	E9JG68	Metalloproteinase OS=Echis coloratus OX=64175 PE=2 SV=1	9	6	8	1	610	69.2	5.59	19.12	6	1	10A
FALSE	Master Protein	E9JG41	Metalloproteinase OS=Echis carinatus sochureki OX=124223 PE=2 SV=1	7	3	5	1	607	68.4	5.49	18.57	3	1	10A
FALSE	Master Protein	Q6A362	Ammodytoxin B isoform OS=Vipera aspis aspis OX=194601 PE=2 SV=1	42	4	5	1	138	15.5	7.83	18.56	4	1	10A
FALSE	Master Protein	P81742	Disintegrin EMF10A OS=Eristicophis macmahoni OX=110227 PE=1 SV=1	19	3	8	1	69	7.5	7.47	18.37	3	1	10A
FALSE	Master Protein	A0A6H0D994	Metalloproteinase disintegrin and cysteine-rich protein 8 OS=Crotalus horridus OX=35024 GN=mdc-8 PE=4 SV=1	8	4	6	1	615	68.3	5.95	18.03	4	1	10A
FALSE	Master Protein	Q7LZ61	Coagulation factor X-activating enzyme heavy chain OS=Daboia siamensis OX=343250 PE=1 SV=2	6	2	5	1	619	69.6	6.39	17.07	2	1	10A
FALSE	Master Protein	A0A6B2F4F1	ShKT domain-containing protein OS=Bothriechis nubestris OX=1766655 PE=3 SV=1	16	2	5	1	240	26.5	6.27	16.07	2	1	10A
FALSE	Master Protein	A0A1S5QJJ2	Kunitz/BPTI inhibitor-1 OS=Vipera ammodytes ammodytes OX=8705 PE=3 SV=1	28	2	6	1	93	10.3	8.7	15.91	2	1	10A
FALSE	Master Protein	P0DJG8	Helicopsin (Fragment) OS=Helicops angulatus OX=121331 PE=1 SV=1	100	2	5	1	21	2.6	4.75	15.69	2	1	10A
FALSE	Master Protein	A0A6G5ZVM7	5'-nucleotidase (Fragment) OS=Vipera anatolica senliki OX=2604287 PE=2 SV=1	19	1	4	1	113	12.3	9.52	13.62	1	1	10A
FALSE	Master Protein	E9JG39	Metalloproteinase OS=Echis carinatus sochureki OX=124223 PE=2 SV=1	8	3	5	1	610	69.5	5.38	13.07	3	1	10A
FALSE	Master Protein	A0A8T1N169	Snake venom metalloproteinase OS=Bothrops jararaca OX=8724 GN=JKG30_000034 PE=4 SV=1	5	2	3	1	613	68.5	5.53	11.67	2	1	10A
FALSE	Master Protein	A0A6P9C8R1	Serum albumin-like OS=Pantherophis guttatus OX=94885 GN=LOC117669029 PE=4 SV=1	5	3	4	1	614	69.3	5.63	10.23	3	1	10A
FALSE	Master Protein	A0A194AQ28	Metalloproteinase type III 11 OS=Sistrurus miliarius barbouri OX=8759 PE=4 SV=1	3	1	2	1	606	67.7	5.14	9.82	1	1	10A
FALSE	Master Protein	Q92043	Zinc metalloproteinase-disintegrin-like atrolysin-A (Fragment) OS=Crotalus atrox OX=8730 PE=1 SV=1	4	1	3	1	419	46.8	6.39	9.21	1	1	10A
FALSE	Master Protein	A0A1S5QLZ2	Kunitz/BPTI inhibitor-9 OS=Vipera ammodytes ammodytes OX=8705 PE=3 SV=1	27	2	3	1	90	9.8	8.27	8.38	2	1	10A
FALSE	Master Protein	A0A6I9XJN0	Hepatic triacylglycerol lipase OS=Thamnophis sirtalis OX=35019 GN=LIPC PE=3 SV=1	3	1	4	1	559	63.1	8.44	8.35	1	1	10A
FALSE	Master Protein	P0DJJ5	Snake venom 5'-nucleotidase (Fragment) OS=Gloydius blomhoffii blomhoffii OX=417378 PE=1 SV=1	28	1	2	1	54	6	5.66	7.75	1	1	10A
FALSE	Master Protein	C0HKZ6	Snaclec macrovipecetin subunit alpha OS=Macrovipera lebetina OX=8709 PE=1 SV=1	13	1	2	1	131	15.4	6.51	7.51	1	1	10A
FALSE	Master Protein	A0A0B8RPR5	Transferrin OS=Boiga irregularis OX=92519 PE=3 SV=1	4	2	2	1	711	77.9	6.58	7.44	2	1	10A
FALSE	Master Protein	A0A0A1WDP8	renin (Fragment) OS=Echis coloratus OX=64175 PE=2 SV=1	24	1	2	1	113	12.1	6.01	7.21	1	1	10A
FALSE	Master Protein	Q9YI19	Zinc metalloproteinase/disintegrin OS=Gloydius brevicaudus OX=259325 PE=1 SV=1	2	1	3	1	476	52.8	4.88	6.97	1	1	10A
FALSE	Master Protein	A0A1J0CZM4	Snaclec-5 OS=Vipera ammodytes ammodytes OX=8705 PE=2 SV=1	7	1	2	1	158	18.1	5.3	6.91	1	1	10A
FALSE	Master Protein	A0A6H0QSH4	MDC-6 OS=Crotalus horridus OX=35024 GN=mdc-6 PE=4 SV=1	4	1	4	1	611	68.3	6.38	6.73	1	1	10A
FALSE	Master Protein	E9JGH6	Metalloproteinase OS=Echis carinatus sochureki OX=124223 PE=2 SV=1	15	1	2	1	128	14	7.96	6.54	1	1	10A
FALSE	Master Protein	A0A670XN11	Family with sequence similarity 151 member B OS=Pseudonaja textilis OX=8673 GN=FAM151B PE=3 SV=1	14	1	2	1	279	31.3	5.67	6.52	1	1	10A
FALSE	Master Protein	I2GAE3	CTLPs subunit alpha (Fragment) OS=Gloydius halys OX=8714 GN=pCTLP-1 PE=2 SV=1	12	1	2	1	129	14.8	4.7	6.01	1	1	10A
FALSE	Master Protein	Q2UXQ1	Group III snake venom metalloproteinase (Fragment) OS=Echis ocellatus OX=99586 GN=Svmp3-Eoc186 PE=2 SV=1	5	2	2	1	584	65.5	5.1	5.93	2	1	10A
FALSE	Master Protein	Q1EL74	Transferrin OS=Boaedon fuliginosus OX=39328 GN=trfe PE=2 SV=1	4	2	2	1	711	78.3	6.79	5.88	2	1	10A
FALSE	Master Protein	V8NZG3	Collagen alpha-2(V) chain OS=Ophiophagus hannah OX=8665 GN=COL5A2 PE=4 SV=1	3	1	2	1	1222	117	6.9	5.73	1	1	10A
FALSE	Master Protein	A0A6J1UIK9	Sodium channel protein OS=Notechis scutatus OX=8663 GN=LOC113416492 PE=3 SV=1	2	1	2	1	1822	207.5	5.34	5.62	1	1	10A
FALSE	Master Protein	A0A0F7Z9Q2	Mediator of RNA polymerase II transcription subunit 26 OS=Crotalus adamanteus OX=8729 PE=2 SV=1	3	1	2	1	610	66.9	8.47	5.45	1	1	10A
FALSE	Master Protein	A0A9F2REZ7	Olfactory receptor OS=Python bivittatus OX=176946 GN=LOC103056776 PE=3 SV=1	11	1	2	1	313	35.3	8.37	5.4	1	1	10A
FALSE	Master Protein	A0A194ARM6	Metalloproteinase type II 4 OS=Agkistrodon piscivorus OX=8715 PE=4 SV=1	5	1	2	1	481	53.9	6.04	5.1	1	1	10A
FALSE	Master Protein	A0A6J1VNL8	Autophagy-related protein 2 homolog A isoform X2 OS=Notechis scutatus OX=8663 GN=ATG2A PE=3 SV=1	1	1	2	1	1737	190.2	5.99	5.09	1	1	10A
FALSE	Master Protein	A0A6P9B6H9	Zinc finger protein 260-like OS=Pantherophis guttatus OX=94885 GN=LOC117659713 PE=4 SV=1	3	1	2	1	605	70.5	9.55	4.93	1	1	10A
FALSE	Master Protein	A0A6J1U1J3	Gamma-aminobutyric acid receptor subunit beta-3 isoform X2 OS=Notechis scutatus OX=8663 GN=GABRB3 PE=3 SV=1	3	1	2	1	393	45.7	9.42	4.85	1	1	10A
FALSE	Master Protein	A0A670YS67	Albumin domain-containing protein OS=Pseudonaja textilis OX=8673 PE=4 SV=1	5	2	2	1	484	55.2	6.14	4.78	2	1	10A
FALSE	Master Protein	V8NKK6	Glycine-rich cell wall structural protein 1 (Fragment) OS=Ophiophagus hannah OX=8665 GN=GRP-1 PE=4 SV=1	4	1	2	1	473	47.1	9.74	4.73	1	1	10A
FALSE	Master Protein	E9JG78	Metalloproteinase OS=Echis coloratus OX=64175 PE=2 SV=1	2	1	2	1	614	68.7	5.95	4.73	1	1	10A
FALSE	Master Protein	A0A8C7E4Y6	Phospholipase B-like OS=Naja naja OX=35670 GN=PLBD1 PE=3 SV=1	6	2	2	1	303	35.1	9.1	4.32	2	1	10A
FALSE	Master Protein	A0A077L6V8	Metalloprotease P-II 3 (Fragment) OS=Protobothrops flavoviridis OX=88087 PE=2 SV=1	15	1	1	1	172	19.9	9.01	4.17	1	1	10A
FALSE	Master Protein	A0A8C5RXJ1	Nuclear receptor subfamily 4 group A member 1 OS=Laticauda laticaudata OX=8630 GN=NR4A1 PE=3 SV=1	1	1	2	1	539	59.6	6.67	4.08	1	1	10A
FALSE	Master Protein	A0A6P9BYC3	Zinc finger protein GLI1 isoform X2 OS=Pantherophis guttatus OX=94885 GN=GLI1 PE=3 SV=1	3	1	1	1	1211	131.1	7.03	4.06	1	1	10A
FALSE	Master Protein	A0A9F5MX16	Keratin, type II cytoskeletal 5-like OS=Python bivittatus OX=176946 GN=LOC103059211 PE=3 SV=1	2	1	2	1	471	52.3	5.85	4	1	1	10A
FALSE	Master Protein	A0A6I9Y9I3	Short transient receptor potential channel 7 OS=Thamnophis sirtalis OX=35019 GN=TRPC7 PE=4 SV=1	2	1	2	1	843	97	7.33	3.88	1	1	10A
FALSE	Master Protein	A0A6P9AFP0	WD repeat-containing protein 17 isoform X3 OS=Pantherophis guttatus OX=94885 GN=WDR17 PE=4 SV=1	4	1	1	1	1101	122.8	7.11	3.71	1	1	10A
FALSE	Master Protein	A0A6P9D7W6	BTB/POZ domain-containing protein 16 OS=Pantherophis guttatus OX=94885 GN=BTBD16 PE=4 SV=1	5	1	1	1	605	70	8.73	3.64	1	1	10A
FALSE	Master Protein	A0A6P9B9R3	Mastermind-like protein 2 OS=Pantherophis guttatus OX=94885 GN=MAML2 PE=3 SV=1	4	1	1	1	1066	113.7	8.78	3.62	1	1	10A
FALSE	Master Protein	V8NP10	Proline and serine-rich protein 2 (Fragment) OS=Ophiophagus hannah OX=8665 GN=L345_10533 PE=4 SV=1	8	1	1	1	454	49.9	5.25	3.55	1	1	10A
FALSE	Master Protein	A0A8C6XPF2	Deoxyribonuclease-2-alpha OS=Naja naja OX=35670 GN=DNASE2 PE=3 SV=1	3	1	1	1	357	40.3	5.97	3.54	1	1	10A
FALSE	Master Protein	A0A8C6Y6Y2	NME/NM23 family member 8 OS=Naja naja OX=35670 GN=NME8 PE=3 SV=1	6	1	1	1	506	58.8	6.32	3.41	1	1	10A
FALSE	Master Protein	A0A9F2NV43	Ran-binding protein 10 isoform X2 OS=Python bivittatus OX=176946 GN=RANBP10 PE=3 SV=1	7	1	1	1	616	67.4	6.71	3.39	1	1	10A
FALSE	Master Protein	A0A6I9YB61	Beta-1,4-N-acetylgalactosaminyltransferase OS=Thamnophis sirtalis OX=35019 GN=B4GALNT3 PE=3 SV=1	3	1	1	1	1021	118.4	8.68	3.37	1	1	10A
FALSE	Master Protein	A0A9F5IZ96	Phosphodiesterase OS=Python bivittatus OX=176946 GN=PDE2A PE=3 SV=1	4	1	1	1	911	102.9	5.59	3.37	1	1	10A
FALSE	Master Protein	A0A670Z8D6	Glutathione peroxidase OS=Pseudonaja textilis OX=8673 PE=3 SV=1	7	1	1	1	201	23	9.14	3.34	1	1	10A
FALSE	Master Protein	A0A670YUZ4	ATPase family AAA domain containing 3A OS=Pseudonaja textilis OX=8673 GN=ATAD3A PE=4 SV=1	7	1	1	1	598	66.8	9.14	3.3	1	1	10A
FALSE	Master Protein	A0A6P9CTL9	NPC1-like intracellular cholesterol transporter 1 OS=Pantherophis guttatus OX=94885 GN=NPC1L1 PE=3 SV=1	3	1	1	1	1327	146.7	6.58	3.22	1	1	10A
FALSE	Master Protein	A0A2D4L480	Spt6 SH2 domain-containing protein (Fragment) OS=Micrurus paraensis OX=1970185 PE=4 SV=1	19	1	1	1	191	21.4	8.66	3.16	1	1	10A
FALSE	Master Protein	A0A6J1VPN1	IgGFc-binding protein-like OS=Notechis scutatus OX=8663 GN=LOC113426783 PE=4 SV=1	2	1	1	1	2267	248.5	7.21	3.13	1	1	10A
FALSE	Master Protein	A0A2D4GTG9	Uncharacterized protein (Fragment) OS=Micrurus corallinus OX=54390 PE=4 SV=1	25	1	1	1	137	14.2	7.59	3.13	1	1	10A
FALSE	Master Protein	A0A6P9AHY1	3-hydroxyisobutyrate dehydrogenase OS=Pantherophis guttatus OX=94885 GN=HIBADH PE=3 SV=1	11	1	1	1	332	35.2	7.61	3.11	1	1	10A
FALSE	Master Protein	A0A8C5S625	VAC14 component of PIKFYVE complex OS=Laticauda laticaudata OX=8630 PE=4 SV=1	10	1	1	1	309	34.8	7.17	3.07	1	1	10A
FALSE	Master Protein	A0A8C6VNT5	CCAAT/enhancer-binding protein OS=Naja naja OX=35670 GN=CEBPA PE=3 SV=1	12	1	1	1	328	35.1	7.42	3.07	1	1	10A
FALSE	Master Protein	A0A6P9CBH7	NEDD4-binding protein 2 isoform X1 OS=Pantherophis guttatus OX=94885 GN=N4BP2 PE=4 SV=1	2	1	1	1	1725	193	5.49	3.06	1	1	10A
FALSE	Master Protein	A0A8C5RB52	Complement factor B Ba fragment OS=Laticauda laticaudata OX=8630 PE=3 SV=1	5	1	1	1	785	88	6.01	3.03	1	1	10A
FALSE	Master Protein	A0A6P9DBS8	A-kinase anchor protein 4-like OS=Pantherophis guttatus OX=94885 GN=LOC117675264 PE=3 SV=1	6	1	1	1	513	57.5	8.41	3.03	1	1	10A
FALSE	Master Protein	A0A9F5IJS0	TOG array regulator of axonemal microtubules protein 1 OS=Python bivittatus OX=176946 GN=TOGARAM1 PE=4 SV=1	3	1	1	1	1485	162.3	8.78	3.02	1	1	10A
FALSE	Master Protein	P08935	Cystatin OS=Bitis arietans OX=8692 PE=1 SV=1	12	1	1	1	111	12.7	7.81	3.02	1	1	10A
FALSE	Master Protein	D3TTC2	Zinc metalloproteinase-disintegrin-like atragin OS=Naja atra OX=8656 PE=1 SV=1	2	1	1	1	613	69.1	6.47	3	1	1	10A
FALSE	Master Protein	A0A0K8RXT0	Cordon-bleu protein-like 1 OS=Crotalus horridus OX=35024 PE=4 SV=1	3	1	1	1	1210	132.6	7.23	2.99	1	1	10A
FALSE	Master Protein	A0A6I9YDA0	Uncharacterized protein LOC106549015 OS=Thamnophis sirtalis OX=35019 GN=LOC106549015 PE=4 SV=1	5	1	1	1	639	68.3	9.82	2.98	1	1	10A
FALSE	Master Protein	A0A8C6VHY1	High affinity choline transporter 1 OS=Naja naja OX=35670 PE=3 SV=1	5	1	1	1	580	64.2	6.9	2.95	1	1	10A
FALSE	Master Protein	A0A9F5MVT7	Transcription factor RelB isoform X1 OS=Python bivittatus OX=176946 GN=RELB PE=4 SV=1	5	1	1	1	632	70	5.44	2.94	1	1	10A
FALSE	Master Protein	K4HG78	Activity-dependent neuroprotector (Fragment) OS=Pareas hamptoni OX=258775 GN=ADNP PE=4 SV=1	11	1	1	1	262	28.1	10.04	2.94	1	1	10A
FALSE	Master Protein	A0A6I9YM87	Olfactory receptor 52E8-like OS=Thamnophis sirtalis OX=35019 GN=LOC106551871 PE=4 SV=1	14	1	1	1	229	25.9	9.09	2.93	1	1	10A
FALSE	Master Protein	Q1PBD1	Zinc metalloproteinase/disintegrin OS=Gloydius halys OX=8714 PE=2 SV=1	5	1	1	1	477	53.1	5.55	2.92	1	1	10A
FALSE	Master Protein	A0A6J1V5K7	Wilms tumor protein 1-interacting protein isoform X1 OS=Notechis scutatus OX=8663 GN=WTIP PE=4 SV=1	7	1	1	1	486	51.9	7.64	2.92	1	1	10A
FALSE	Master Protein	A0A6P9C1H4	Pecanex-like protein OS=Pantherophis guttatus OX=94885 GN=PCNX1 PE=3 SV=1	2	1	1	1	2327	258.7	6.96	2.91	1	1	10A
FALSE	Master Protein	A0A0F7ZBZ2	Transcription elongation factor SPT5 OS=Crotalus adamanteus OX=8729 PE=2 SV=1	3	1	1	1	1073	119.5	5.15	2.91	1	1	10A
FALSE	Master Protein	A0A670XXI0	exodeoxyribonuclease III OS=Pseudonaja textilis OX=8673 PE=3 SV=1	11	1	1	1	226	26.5	8.87	2.9	1	1	10A
FALSE	Master Protein	A0A6J1UJT4	phosphatidylinositol-3-phosphatase OS=Notechis scutatus OX=8663 GN=LOC113416756 PE=3 SV=1	6	1	1	1	506	58.5	7.56	2.89	1	1	10A
FALSE	Master Protein	A0A9F2WF59	Complement component C6 OS=Python bivittatus OX=176946 GN=LOC103059458 PE=3 SV=1	3	1	1	1	933	105	7.14	2.89	1	1	10A
FALSE	Master Protein	A0A6I9XBV8	Uncharacterized protein C9orf172 homolog OS=Thamnophis sirtalis OX=35019 GN=LOC106541993 PE=4 SV=1	3	1	1	1	1073	120.1	8.32	2.88	1	1	10A
FALSE	Master Protein	A0A8C5S763	Even-skipped homeobox 1 OS=Laticauda laticaudata OX=8630 GN=EVX1 PE=3 SV=1	9	1	1	1	400	42.9	7.28	2.87	1	1	10A
FALSE	Master Protein	A0A8C6X2R2	Cytochrome P450 family 24 subfamily A member 1 OS=Naja naja OX=35670 GN=CYP24A1 PE=3 SV=1	6	1	1	1	460	53.3	8.47	2.86	1	1	10A
FALSE	Master Protein	A0A6I9Y757	Collagen alpha-6(IV) chain-like OS=Thamnophis sirtalis OX=35019 GN=LOC106543193 PE=4 SV=1	4	1	1	1	876	82.6	8.73	2.86	1	1	10A
FALSE	Master Protein	A0A2D4G9B5	C-type lectin domain-containing protein (Fragment) OS=Micrurus corallinus OX=54390 PE=3 SV=1	9	1	1	1	106	11.8	6.51	2.85	1	1	10A
FALSE	Master Protein	A0A8C6XGQ2	Folliculin interacting protein 1 OS=Naja naja OX=35670 GN=FNIP1 PE=3 SV=1	3	1	1	1	1096	122.8	5.52	2.84	1	1	10A
FALSE	Master Protein	A0A8C6XHD9	Prostaglandin-H2 D-isomerase OS=Naja naja OX=35670 GN=PTGDS PE=3 SV=1	18	1	1	1	183	20.6	5.6	2.82	1	1	10A
FALSE	Master Protein	A0A670Z0C0	Dystrophin OS=Pseudonaja textilis OX=8673 GN=DMD PE=4 SV=1	1	1	1	1	3629	419.9	5.9	2.81	1	1	10A
FALSE	Master Protein	E9JG31	Metalloproteinase (Fragment) OS=Echis carinatus sochureki OX=124223 PE=2 SV=1	3	1	1	1	348	39	4.89	2.79	1	1	10A
FALSE	Master Protein	A0A2D4J8B8	Uncharacterized protein (Fragment) OS=Micrurus lemniscatus lemniscatus OX=129467 PE=4 SV=1	25	1	1	1	146	15.8	11.22	2.76	1	1	10A
FALSE	Master Protein	V8PEJ9	Synaptotagmin-7 (Fragment) OS=Ophiophagus hannah OX=8665 GN=SYT7 PE=3 SV=1	3	1	1	1	793	89.4	9.01	2.76	1	1	10A
FALSE	Master Protein	A0A8C6VAU5	Transporter OS=Naja naja OX=35670 GN=SLC6A18 PE=3 SV=1	3	1	1	1	526	59.6	7.61	2.75	1	1	10A
FALSE	Master Protein	A0A8C6XBU8	IF rod domain-containing protein OS=Naja naja OX=35670 PE=4 SV=1	3	1	1	1	454	50.3	6.8	2.71	1	1	10A
FALSE	Master Protein	Q5EE07	Disintegrin (Fragment) OS=Echis carinatus OX=40353 PE=1 SV=1	30	1	1	1	64	7.1	7.56	2.71	1	1	10A
FALSE	Master Protein	V8P3D2	Reelin (Fragment) OS=Ophiophagus hannah OX=8665 GN=RELN PE=3 SV=1	8	1	1	1	506	57.7	5.63	2.71	1	1	10A
FALSE	Master Protein	A0A9F5J785	Myelin expression factor 2 isoform X1 OS=Python bivittatus OX=176946 GN=MYEF2 PE=4 SV=1	6	1	2	1	515	54.4	8.88	2.7	1	1	10A
FALSE	Master Protein	A0A9F5JE98	Sacsin-like isoform X1 OS=Python bivittatus OX=176946 GN=LOC112542625 PE=4 SV=1	1	1	1	1	4225	474.6	6.55	2.7	1	1	10A
FALSE	Master Protein	A0A8C5SPR7	Saposin B-type domain-containing protein OS=Laticauda laticaudata OX=8630 PE=4 SV=1	6	1	1	1	233	25.9	4.63	2.68	1	1	10A
FALSE	Master Protein	U3ERW8	Paraspeckle component 1 OS=Micrurus fulvius OX=8637 PE=2 SV=1	7	1	1	1	526	58.9	7.2	2.68	1	1	10A
FALSE	Master Protein	A0A670Z6D5	Uncharacterized protein OS=Pseudonaja textilis OX=8673 PE=4 SV=1	5	1	1	1	649	72.4	5.77	2.67	1	1	10A
FALSE	Master Protein	A0A670YJX2	receptor protein-tyrosine kinase OS=Pseudonaja textilis OX=8673 GN=MST1R PE=3 SV=1	3	1	1	1	1165	130.5	7.05	2.67	1	1	10A
FALSE	Master Protein	A0A8C6VH23	Protein CREG1 OS=Naja naja OX=35670 PE=3 SV=1	17	1	1	1	186	20.8	7.02	2.67	1	1	10A
FALSE	Master Protein	A0A0F7ZAM7	Hemopexin OS=Crotalus adamanteus OX=8729 PE=2 SV=1	3	1	1	1	401	45.1	7.91	2.66	1	1	10A
FALSE	Master Protein	P83906	Vascular endothelial growth factor A OS=Bitis gabonica OX=8694 PE=1 SV=1	17	1	1	1	191	22.3	7.96	2.65	1	1	10A
FALSE	Master Protein	A0A6P9DQI8	Arrestin domain-containing protein 2 isoform X2 OS=Pantherophis guttatus OX=94885 GN=ARRDC2 PE=3 SV=1	6	1	1	1	404	44.8	9.1	2.65	1	1	10A
FALSE	Master Protein	E9JG20	Serine protease (Fragment) OS=Echis pyramidum leakeyi OX=38415 PE=2 SV=1	12	1	1	1	236	26.3	8.27	2.65	1	1	10A
FALSE	Master Protein	D3YHA0	Olfactory receptor KSOR4 (Fragment) OS=Lampropeltis getula OX=94887 PE=4 SV=1	29	1	1	1	118	13	7.24	2.64	1	1	10A
FALSE	Master Protein	A0A670ZWK3	C2H2-type domain-containing protein OS=Pseudonaja textilis OX=8673 PE=4 SV=1	31	1	1	1	131	14.8	6.93	2.64	1	1	10A
FALSE	Master Protein	A0A0F7Z1E9	E3 ubiquitin-protein ligase ZNRF1 OS=Crotalus adamanteus OX=8729 PE=2 SV=1	19	1	1	1	257	25.7	6.35	2.64	1	1	10A
FALSE	Master Protein	A0A6P9D003	Zinc finger protein 501-like OS=Pantherophis guttatus OX=94885 GN=LOC117674785 PE=4 SV=1	3	1	1	1	508	59.4	9.57	2.63	1	1	10A
FALSE	Master Protein	A0A2D4M9H0	STI1 domain-containing protein (Fragment) OS=Micrurus spixii OX=129469 PE=4 SV=1	8	1	1	1	371	40.5	4.64	2.63	1	1	10A
FALSE	Master Protein	B8K1W0	Zinc metalloproteinase-disintegrin-like daborhagin-K OS=Daboia russelii OX=8707 PE=1 SV=1	4	1	1	1	615	69.5	6.38	2.62	1	1	10A
FALSE	Master Protein	A0A6P9AL36	A-kinase anchor protein 9-like isoform X1 OS=Pantherophis guttatus OX=94885 GN=LOC117655133 PE=4 SV=1	2	1	2	1	2093	243.6	5.11	2.62	1	1	10A
FALSE	Master Protein	A0A9F2WEF8	Collagen alpha-1(XVIII) chain OS=Python bivittatus OX=176946 GN=COL18A1 PE=4 SV=1	3	1	1	1	1210	122.6	5.66	2.61	1	1	10A
FALSE	Master Protein	A0A6J1WAH1	Galactose-3-O-sulfotransferase 2 isoform X2 OS=Notechis scutatus OX=8663 GN=GAL3ST2 PE=3 SV=1	4	1	1	1	388	46.8	8.57	2.57	1	1	10A
FALSE	Master Protein	V8PE11	Beta-2-glycoprotein 1 (Fragment) OS=Ophiophagus hannah OX=8665 GN=Apoh PE=4 SV=1	10	1	1	1	335	37.7	7.42	2.57	1	1	10A
FALSE	Master Protein	A0A6P9DJX1	Glycine-rich cell wall structural protein 1.8-like OS=Pantherophis guttatus OX=94885 GN=LOC117676266 PE=4 SV=1	5	1	1	1	430	40.2	10.04	2.55	1	1	10A
FALSE	Master Protein	A0A6J1VLX6	Retinoblastoma-like protein 1 OS=Notechis scutatus OX=8663 GN=RBL1 PE=3 SV=1	2	1	1	1	853	96.8	7.74	2.54	1	1	10A
FALSE	Master Protein	A0A6B7FNM6	MPi-3 OS=Vipera ammodytes ammodytes OX=8705 PE=2 SV=1	5	1	1	1	208	22.9	9.06	2.53	1	1	10A
FALSE	Master Protein	A0A8C5SL51	Myosin-11 OS=Laticauda laticaudata OX=8630 GN=MYH11 PE=3 SV=1	1	1	1	1	1559	179.2	5.87	2.53	1	1	10A
FALSE	Master Protein	E9JGC4	Metalloproteinase (Fragment) OS=Echis pyramidum leakeyi OX=38415 PE=2 SV=1	4	1	1	1	432	49	5.99	2.51	1	1	10A
FALSE	Master Protein	A0A8C5SNK0	Rho GTPase activating protein 25 OS=Laticauda laticaudata OX=8630 GN=ARHGAP25 PE=4 SV=1	6	1	1	1	604	68.1	6.77	2.51	1	1	10A
FALSE	Master Protein	A0A6I9XHL3	Keratin, type II cytoskeletal 6A-like OS=Thamnophis sirtalis OX=35019 GN=LOC106543677 PE=3 SV=1	2	1	1	1	559	59.7	6.27	2.51	1	1	10A
FALSE	Master Protein	V8P8N6	Fatty acid synthase (Fragment) OS=Ophiophagus hannah OX=8665 GN=FASN PE=4 SV=1	1	1	1	1	2457	269.1	6.39	2.49	1	1	10A
FALSE	Master Protein	A0A8C6XH94	G-protein coupled receptors family 3 profile domain-containing protein OS=Naja naja OX=35670 PE=4 SV=1	5	1	1	1	502	55.9	7.68	2.46	1	1	10A
FALSE	Master Protein	A0A1W7RE50	Uncharacterized protein OS=Agkistrodon contortrix contortrix OX=8713 PE=3 SV=1	5	1	1	1	258	30.4	6.21	2.46	1	1	10A
FALSE	Master Protein	A0A6B2F3K2	Fibronectin type-III domain-containing protein OS=Bothriechis nigroviridis OX=88079 PE=4 SV=1	9	1	1	1	312	35.9	5.78	2.45	1	1	10A
FALSE	Master Protein	A0A2D4K177	Dolichyl-diphosphooligosaccharide--protein glycosyltransferase subunit 1 (Fragment) OS=Micrurus paraensis OX=1970185 PE=3 SV=1	3	1	1	1	629	71.1	6.76	2.44	1	1	10A
FALSE	Master Protein	A0A8C6XWU8	Ubiquilin-1 OS=Naja naja OX=35670 PE=4 SV=1	4	1	1	1	561	61.9	4.56	2.42	1	1	10A
FALSE	Master Protein	A0A670YCH5	Golgi apparatus protein 1 OS=Pseudonaja textilis OX=8673 GN=GLG1 PE=4 SV=1	1	1	1	1	1170	133.1	7.02	2.4	1	1	10A
FALSE	Master Protein	A0A8C5SEB3	AAA+ ATPase domain-containing protein OS=Laticauda laticaudata OX=8630 PE=3 SV=1	0	1	1	1	2384	270.5	7.05	2.39	1	1	10A
FALSE	Master Protein	A0A0B8RXL7	Glycerol-3-phosphate acyltransferase 3-like OS=Boiga irregularis OX=92519 PE=3 SV=1	4	1	1	1	442	49.9	8.95	2.37	1	1	10A
FALSE	Master Protein	A0A2D4JK98	Uncharacterized protein (Fragment) OS=Micrurus lemniscatus lemniscatus OX=129467 PE=4 SV=1	15	1	1	1	161	19.2	5.16	2.36	1	1	10A
FALSE	Master Protein	A0A6I9X6G4	Peroxisome proliferator-activated receptor gamma coactivator-related protein 1 isoform X2 OS=Thamnophis sirtalis OX=35019 GN=PPRC1 PE=4 SV=1	1	1	1	1	1656	181.2	7.62	2.35	1	1	10A
FALSE	Master Protein	A0A8C6XEK8	Poly [ADP-ribose] polymerase OS=Naja naja OX=35670 GN=PARP2 PE=3 SV=1	3	1	1	1	559	63.2	9.11	2.34	1	1	10A
FALSE	Master Protein	V8N6S1	Galactose-3-O-sulfotransferase 2 (Fragment) OS=Ophiophagus hannah OX=8665 GN=GAL3ST2 PE=3 SV=1	6	1	1	1	400	44	9.98	2.34	1	1	10A
FALSE	Master Protein	A0A6P9CX91	Collagen alpha-1(IX) chain OS=Pantherophis guttatus OX=94885 GN=COL9A1 PE=4 SV=1	1	1	1	1	921	91.7	8.78	2.33	1	1	10A
FALSE	Master Protein	A0A6I9X1K5	DNA-directed RNA polymerase subunit OS=Thamnophis sirtalis OX=35019 GN=POLR3H PE=3 SV=1	5	1	1	1	206	23.4	4.58	2.32	1	1	10A
FALSE	Master Protein	Q71QI1	Snake venom serine protease KN12 OS=Trimeresurus stejnegeri OX=39682 PE=2 SV=1	14	1	1	1	258	28.4	7.58	2.32	1	1	10A
FALSE	Master Protein	U5L3N6	NADH-ubiquinone oxidoreductase chain 5 OS=Trimeresurus albolabris OX=8765 GN=ND5 PE=3 SV=1	5	1	1	1	595	66.6	9.04	2.31	1	1	10A
FALSE	Master Protein	A0A6P9ANW0	CLIP-associating protein 2 isoform X6 OS=Pantherophis guttatus OX=94885 GN=CLASP2 PE=4 SV=1	2	1	1	1	1359	148.9	8.95	2.31	1	1	10A
FALSE	Master Protein	A0A8C5RD63	ELL associated factor 1 OS=Laticauda laticaudata OX=8630 GN=EAF1 PE=3 SV=1	12	1	1	1	196	21.1	5.96	2.31	1	1	10A
FALSE	Master Protein	A0A2D4JQC6	RING-type domain-containing protein (Fragment) OS=Micrurus lemniscatus lemniscatus OX=129467 PE=4 SV=1	9	1	1	1	263	29.8	8.1	2.3	1	1	10A
FALSE	Master Protein	A0A9F5IFI5	Peroxisomal coenzyme A diphosphatase NUDT7 isoform X2 OS=Python bivittatus OX=176946 GN=NUDT7 PE=3 SV=1	5	1	1	1	229	26.1	6.92	2.25	1	1	10A
FALSE	Master Protein	A0A6I9YB07	Uncharacterized protein LOC106548447 isoform X1 OS=Thamnophis sirtalis OX=35019 GN=LOC106548447 PE=4 SV=1	5	1	1	1	239	26.4	9.45	2.21	1	1	10A
FALSE	Master Protein	A0A670YHF7	Fucose kinase OS=Pseudonaja textilis OX=8673 GN=FCSK PE=3 SV=1	1	1	1	1	1085	118	6.43	2.19	1	1	10A
FALSE	Master Protein	A0A3G1E3T4	Venom metalloprotease PIII-SVMP EOC00089 OS=Echis ocellatus OX=99586 PE=4 SV=1	2	1	1	1	607	68.4	5.19	2.17	1	1	10A
FALSE	Master Protein	A0A6I9YTN4	Nitrilase homolog 1 isoform X2 OS=Thamnophis sirtalis OX=35019 GN=NIT1 PE=3 SV=1	8	1	1	1	251	27.9	6.6	2.17	1	1	10A
FALSE	Master Protein	A0A9F5J127	C-type lectin domain family 17, member A-like OS=Python bivittatus OX=176946 GN=LOC103065817 PE=4 SV=1	4	1	1	1	332	38.3	6.27	2.15	1	1	10A
FALSE	Master Protein	V8NEX1	Protein FAM171B (Fragment) OS=Ophiophagus hannah OX=8665 GN=L345_14149 PE=3 SV=1	2	1	1	1	634	71	9.04	2.14	1	1	10A
FALSE	Master Protein	A0A2D4FWS4	Uncharacterized protein (Fragment) OS=Micrurus corallinus OX=54390 PE=4 SV=1	19	1	1	1	108	12	9.94	2.08	1	1	10A
FALSE	Master Protein	A0A670XRR3	Bestrophin-1-like OS=Pseudonaja textilis OX=8673 GN=LOC113440207 PE=3 SV=1	1	1	1	1	761	85.9	5.82	2.07	1	1	10A
FALSE	Master Protein	A0A8C5SPN5	Nuclear receptor subfamily 1 group D member 1 OS=Laticauda laticaudata OX=8630 GN=NR1D1 PE=3 SV=1	2	1	1	1	596	65.3	7.93	2.03	1	1	10A
FALSE	Master Protein	A0A6J1VG81	Laccase domain-containing protein 1 OS=Notechis scutatus OX=8663 GN=LACC1 PE=3 SV=1	2	1	1	1	445	49.3	7.97	2.02	1	1	10A
FALSE	Master Protein	A0A2D4LRV9	Uncharacterized protein (Fragment) OS=Micrurus spixii OX=129469 PE=4 SV=1	9	1	1	1	134	14.6	10.68	2.01	1	1	10A
FALSE	Master Protein	A0A6I9XD80	Leucine-rich repeat-containing protein 46 OS=Thamnophis sirtalis OX=35019 GN=LRRC46 PE=4 SV=1	3	1	1	1	328	37.3	5.94	1.99	1	1	10A
FALSE	Master Protein	A0A6I9YNQ6	Uncharacterized protein C7orf26 homolog OS=Thamnophis sirtalis OX=35019 GN=LOC106551731 PE=4 SV=1	3	1	1	1	442	47.9	6.79	1.99	1	1	10A
FALSE	Master Protein	A0A9F3QRY9	Bardet-Biedl syndrome 2 protein homolog OS=Python bivittatus OX=176946 GN=BBS2 PE=4 SV=1	2	1	1	1	687	76.2	5.21	1.96	1	1	10A
FALSE	Master Protein	A0A670Z8P1	A-kinase anchoring protein 12 OS=Pseudonaja textilis OX=8673 GN=AKAP12 PE=4 SV=1	1	1	1	1	1749	194.1	4.5	1.95	1	1	10A
FALSE	Master Protein	A0A8C5RR19	Cytoplasmic dynein 2 light intermediate chain 1 OS=Laticauda laticaudata OX=8630 GN=DYNC2LI1 PE=3 SV=1	3	1	1	1	353	40.2	7.17	1.95	1	1	10A
FALSE	Master Protein	A0A182C6C0	Metalloproteinase (Fragment) OS=Phalotris mertensi OX=1260334 PE=4 SV=1	2	1	1	1	571	64.3	5.43	1.94	1	1	10A
FALSE	Master Protein	A0A9F5J870	Keratin, type II cytoskeletal-like OS=Python bivittatus OX=176946 GN=LOC103059602 PE=3 SV=1	2	1	1	1	585	64.5	7.5	1.94	1	1	10A
FALSE	Master Protein	A0A670YV06	non-specific serine/threonine protein kinase OS=Pseudonaja textilis OX=8673 GN=DCLK2 PE=4 SV=1	2	1	1	1	723	80.3	8.82	1.94	1	1	10A
FALSE	Master Protein	A0A0F7Z5I3	TATA-box-binding protein OS=Crotalus adamanteus OX=8729 PE=2 SV=1	5	1	1	1	301	33	9.79	1.93	1	1	10A
FALSE	Master Protein	A0A8C5WS64	unspecific monooxygenase OS=Laticauda laticaudata OX=8630 PE=3 SV=1	2	1	1	1	322	36.8	8.97	1.92	1	1	10A
FALSE	Master Protein	A0A2D4FQ87	SCAN box domain-containing protein (Fragment) OS=Micrurus corallinus OX=54390 PE=4 SV=1	11	1	1	1	111	12.7	5.27	1.91	1	1	10A
FALSE	Master Protein	A0A8C5SE08	Membrane associated guanylate kinase, WW and PDZ domain containing 1 OS=Laticauda laticaudata OX=8630 GN=MAGI1 PE=4 SV=1	2	1	1	1	826	92.8	9.54	1.91	1	1	10A
FALSE	Master Protein	A0A6P9BU67	Succinate--hydroxymethylglutarate CoA-transferase isoform X2 OS=Pantherophis guttatus OX=94885 GN=SUGCT PE=3 SV=1	4	1	1	1	471	51	8.65	1.91	1	1	10A
FALSE	Master Protein	A0A6I9XW08	LOW QUALITY PROTEIN: protein TANC2 OS=Thamnophis sirtalis OX=35019 GN=TANC2 PE=3 SV=1	1	1	1	1	2060	227.4	8.21	1.9	1	1	10A
FALSE	Master Protein	A0A9F2N7Q2	LOW QUALITY PROTEIN: homeobox even-skipped homolog protein 2 OS=Python bivittatus OX=176946 GN=EVX2 PE=3 SV=1	5	1	1	1	302	33	9.38	1.9	1	1	10A
FALSE	Master Protein	V8NJ78	Multimerin-2 (Fragment) OS=Ophiophagus hannah OX=8665 GN=Mmrn2 PE=4 SV=1	2	1	1	1	774	89.8	6.55	1.9	1	1	10A
FALSE	Master Protein	A0A2D4HAZ6	Uncharacterized protein (Fragment) OS=Micrurus lemniscatus lemniscatus OX=129467 PE=4 SV=1	7	1	1	1	124	14.2	9.48	1.9	1	1	10A
FALSE	Master Protein	A0A2D4KTY8	Neurobeachin beta-propeller domain-containing protein OS=Micrurus paraensis OX=1970185 PE=4 SV=1	17	1	1	1	244	27.2	6.13	0	1	1	10A
FALSE	Master Protein	A0A9F2KWS1	Phosphoinositide phospholipase C OS=Python bivittatus OX=176946 GN=PLCE1 PE=4 SV=1	2	1	1	1	2215	249.4	6.83	0	1	1	10A
FALSE	Master Protein	R4G2I0	SVMP-Hop-46 (Fragment) OS=Hoplocephalus bungaroides OX=83403 PE=2 SV=1	9	1	1	1	477	53.5	7.01	0	1	1	10A
FALSE	Master Protein	A0A6I9XXP5	Presequence protease, mitochondrial OS=Thamnophis sirtalis OX=35019 GN=PITRM1 PE=3 SV=1	4	1	1	1	881	100.1	6.86	0	1	1	10A
FALSE	Master Protein	V8NC23	Splicing factor U2af large subunit A (Fragment) OS=Ophiophagus hannah OX=8665 GN=U2AF65A PE=4 SV=1	8	1	1	1	466	52.7	9.11	0	1	1	10A
FALSE	Master Protein	A0A0F7Z9Q0	Fas-binding factor 1 homolog OS=Crotalus adamanteus OX=8729 PE=2 SV=1	2	1	1	1	1154	131.4	5.99	0	1	1	10A
FALSE	Master Protein	A0A6P9AVW8	non-specific serine/threonine protein kinase OS=Pantherophis guttatus OX=94885 GN=STK10 PE=4 SV=1	5	1	1	1	979	113.9	6.6	0	1	1	10A
FALSE	Master Protein	V8PEK6	Sodium channel protein type 1 subunit alpha (Fragment) OS=Ophiophagus hannah OX=8665 GN=SCN1A PE=4 SV=1	2	1	1	1	1431	163	5.92	0	1	1	10A
FALSE	Master Protein	A0A1W7RFQ8	Methylmalonic aciduria and homocystinuria type D, mitochondrial-like protein OS=Agkistrodon contortrix contortrix OX=8713 PE=4 SV=1	13	1	1	1	298	33.3	5.21	0	1	1	10A
FALSE	Master Protein	A0A5B9CPP3	NADH-ubiquinone oxidoreductase chain 2 (Fragment) OS=Pseudoxenodon macrops OX=1082482 GN=ND2 PE=3 SV=1	15	1	1	1	193	21.4	9.5	0	1	1	10A
FALSE	Master Protein	A0A6P9CT27	Zinc finger protein 469 OS=Pantherophis guttatus OX=94885 GN=ZNF469 PE=4 SV=1	1	1	1	1	4143	455.2	6.55	0	1	1	10A
FALSE	Master Protein	A0A6I9YYR2	Protein EMSY-like OS=Thamnophis sirtalis OX=35019 GN=LOC106554532 PE=4 SV=1	8	1	1	1	466	50	6.8	0	1	1	10A
FALSE	Master Protein	A0A8C6XPN8	PATJ crumbs cell polarity complex component OS=Naja naja OX=35670 GN=PATJ PE=4 SV=1	2	1	1	1	1521	167.4	5.21	0	1	1	10A
FALSE	Master Protein	A0A9F2R5U6	Zinc finger and BTB domain-containing protein 39 OS=Python bivittatus OX=176946 GN=ZBTB39 PE=4 SV=1	5	1	1	1	699	78.5	6.67	0	1	1	10A
FALSE	Master Protein	A0A670Y0P9	Dmx like 1 OS=Pseudonaja textilis OX=8673 GN=DMXL1 PE=4 SV=1	1	1	1	1	2990	335.2	6.54	0	1	1	10A
FALSE	Master Protein	A0A6J1WBC0	Ribosome biogenesis protein BRX1 homolog OS=Notechis scutatus OX=8663 GN=LOC113431710 PE=3 SV=1	16	1	1	1	184	21.8	9.54	0	1	1	10A
FALSE	Master Protein	A0A6P9D7R1	Splicing factor, suppressor of white-apricot homolog isoform X3 OS=Pantherophis guttatus OX=94885 GN=SFSWAP PE=4 SV=1	4	1	1	1	912	101.1	6.86	0	1	1	10A
FALSE	Master Protein	A0A8C5WWR6	DEP domain-containing protein 7 OS=Laticauda laticaudata OX=8630 GN=DEPDC7 PE=3 SV=1	6	1	1	1	509	58.1	8.44	0	1	1	10A
FALSE	Master Protein	V8NRV2	Acetyl-CoA carboxylase (Fragment) OS=Ophiophagus hannah OX=8665 GN=ACAC PE=4 SV=1	13	1	1	1	228	25.9	9.19	0	1	1	10A
FALSE	Master Protein	A0A6J1VFA5	Protein Wnt OS=Notechis scutatus OX=8663 GN=WNT3 PE=3 SV=1	10	1	1	1	355	39.8	7.36	0	1	1	10A
FALSE	Master Protein	A0A6P9DVD0	Gypsy retrotransposon integrase-like protein 1 OS=Pantherophis guttatus OX=94885 GN=GIN1 PE=4 SV=1	10	1	1	1	383	43	8.5	0	1	1	10A
FALSE	Master Protein	V8PE41	ubiquitinyl hydrolase 1 (Fragment) OS=Ophiophagus hannah OX=8665 GN=USP28 PE=4 SV=1	6	1	1	1	613	69.5	4.91	0	1	1	10A
FALSE	Master Protein	A0A6P9D3J7	Hepatocyte nuclear factor 1-beta OS=Pantherophis guttatus OX=94885 GN=HNF1B PE=4 SV=1	23	1	1	1	181	19.5	7.75	0	1	1	10A
FALSE	Master Protein	T2HQ57	Amine oxidase OS=Ovophis okinavensis OX=8769 PE=2 SV=1	10	6	26	0	516	58.1	6.49	70.4	6	1	3A
FALSE	Master Protein	P81382	L-amino-acid oxidase OS=Calloselasma rhodostoma OX=8717 PE=1 SV=2	6	3	12	0	516	58.2	6.49	31.17	3	1	3A
FALSE	Master Protein	Q4VM08	Zinc metalloproteinase-disintegrin-like VLAIP-A OS=Macrovipera lebetina OX=8709 PE=1 SV=1	17	9	21	0	616	68.7	5.68	60.67	9	1	5A
FALSE	Master Protein	P81382	L-amino-acid oxidase OS=Calloselasma rhodostoma OX=8717 PE=1 SV=2	6	3	14	0	516	58.2	6.49	38.74	3	1	5A
FALSE	Master Protein	P81382	L-amino-acid oxidase OS=Calloselasma rhodostoma OX=8717 PE=1 SV=2	6	3	16	0	516	58.2	6.49	40.43	3	1	8A
FALSE	Master Protein	P81382	L-amino-acid oxidase OS=Calloselasma rhodostoma OX=8717 PE=1 SV=2	6	3	11	0	516	58.2	6.49	30.96	3	1	10A

## Sheet: Sve frakcije
Checked	Master	Accession	Description	Coverage [%]	# Peptides	# PSMs	# Unique Peptides	# AAs	MW [kDa]	calc. pI	Score Sequest HT: Sequest HT	# Peptides (by Search Engine): Sequest HT	# Protein Groups	Fraction name
FALSE	Master Protein	A0A1I9KNR6	Metalloproteinase of class P-III MPIII-1 OS=Vipera ammodytes ammodytes OX=8705 PE=2 SV=1	34	25	105	21	607	68.3	6.25	426.96	25	1	10A
FALSE	Master Protein	A0A6B7FRF2	Amine oxidase OS=Vipera ammodytes ammodytes OX=8705 PE=2 SV=1	75	32	196	20	504	57.1	6.2	744.18	32	1	9A
FALSE	Master Protein	V5TBK6	Zinc metalloproteinase-disintegrin-like protein H4 subunit A OS=Vipera ammodytes ammodytes OX=8705 PE=1 SV=1	46	21	132	20	614	68.6	5.38	507.9	21	1	9A
FALSE	Master Protein	V5TBK6	Zinc metalloproteinase-disintegrin-like protein H4 subunit A OS=Vipera ammodytes ammodytes OX=8705 PE=1 SV=1	42	20	91	19	614	68.6	5.38	372.32	20	1	10A
FALSE	Master Protein	A0A1I9KNR6	Metalloproteinase of class P-III MPIII-1 OS=Vipera ammodytes ammodytes OX=8705 PE=2 SV=1	30	18	47	17	607	68.3	6.25	163.25	18	1	3A
FALSE	Master Protein	A0A6B7FRF2	Amine oxidase OS=Vipera ammodytes ammodytes OX=8705 PE=2 SV=1	70	27	101	17	504	57.1	6.2	375.56	27	1	10A
FALSE	Master Protein	A0A6B7FMR4	Metalloproteinase of class P-III MPIII-4 OS=Vipera ammodytes ammodytes OX=8705 PE=2 SV=1	44	18	44	16	609	68.8	5.3	168.93	18	1	10A
FALSE	Master Protein	A0A0B4U9L8	Zinc metalloproteinase-disintegrin-like protein F1 OS=Vipera ammodytes ammodytes OX=8705 PE=1 SV=1	37	18	39	16	614	68.7	6.3	138.88	18	1	10A
FALSE	Master Protein	A0A6B7FRF2	Amine oxidase OS=Vipera ammodytes ammodytes OX=8705 PE=2 SV=1	63	25	95	15	504	57.1	6.2	307.43	25	1	8A
FALSE	Master Protein	V5TBK6	Zinc metalloproteinase-disintegrin-like protein H4 subunit A OS=Vipera ammodytes ammodytes OX=8705 PE=1 SV=1	44	16	58	15	614	68.6	5.38	220.95	16	1	8A
FALSE	Master Protein	A0A0B4U9L8	Zinc metalloproteinase-disintegrin-like protein F1 OS=Vipera ammodytes ammodytes OX=8705 PE=1 SV=1	41	16	41	15	614	68.7	6.3	135.47	16	1	8A
FALSE	Master Protein	W8E7D1	Venom phosphodiesterase OS=Macrovipera lebetina OX=8709 PE=1 SV=1	41	24	41	15	851	96.1	7.25	144.5	24	1	10A
FALSE	Master Protein	A0A1I9KNR6	Metalloproteinase of class P-III MPIII-1 OS=Vipera ammodytes ammodytes OX=8705 PE=2 SV=1	30	15	37	14	607	68.3	6.25	138.4	15	1	9A
FALSE	Master Protein	A0A6B7FRF2	Amine oxidase OS=Vipera ammodytes ammodytes OX=8705 PE=2 SV=1	55	21	58	13	504	57.1	6.2	177.96	21	1	3A
FALSE	Master Protein	A0A1I9KNR6	Metalloproteinase of class P-III MPIII-1 OS=Vipera ammodytes ammodytes OX=8705 PE=2 SV=1	26	15	34	13	607	68.3	6.25	125.35	15	1	8A
FALSE	Master Protein	A0A6B7FMR4	Metalloproteinase of class P-III MPIII-4 OS=Vipera ammodytes ammodytes OX=8705 PE=2 SV=1	34	15	25	13	609	68.8	5.3	78.91	15	1	8A
FALSE	Master Protein	W8E7D1	Venom phosphodiesterase OS=Macrovipera lebetina OX=8709 PE=1 SV=1	23	15	18	13	851	96.1	7.25	51.37	15	1	8A
FALSE	Master Protein	A0A0B4U9L8	Zinc metalloproteinase-disintegrin-like protein F1 OS=Vipera ammodytes ammodytes OX=8705 PE=1 SV=1	30	14	42	13	614	68.7	6.3	148.98	14	1	9A
FALSE	Master Protein	A0A6B7FRF2	Amine oxidase OS=Vipera ammodytes ammodytes OX=8705 PE=2 SV=1	43	20	105	12	504	57.1	6.2	340.74	20	1	0
FALSE	Master Protein	A0A1I9KNS3	Metalloproteinase of class P-II MPII-3 OS=Vipera ammodytes ammodytes OX=8705 PE=2 SV=1	33	13	37	12	478	53	5.5	134.06	13	1	3A
FALSE	Master Protein	A0A1I9KNR6	Metalloproteinase of class P-III MPIII-1 OS=Vipera ammodytes ammodytes OX=8705 PE=2 SV=1	26	14	44	12	607	68.3	6.25	151.33	14	1	5A
FALSE	Master Protein	V5TBK6	Zinc metalloproteinase-disintegrin-like protein H4 subunit A OS=Vipera ammodytes ammodytes OX=8705 PE=1 SV=1	34	13	35	12	614	68.6	5.38	124.32	13	1	5A
FALSE	Master Protein	A0A1I9KNS3	Metalloproteinase of class P-II MPII-3 OS=Vipera ammodytes ammodytes OX=8705 PE=2 SV=1	33	13	132	12	478	53	5.5	538.59	13	1	9A
FALSE	Master Protein	A0A6B7FRK6	Metalloproteinase of class P-III MPIII-2 OS=Vipera ammodytes ammodytes OX=8705 PE=2 SV=1	28	15	41	12	613	69.2	5.55	137.58	15	1	9A
FALSE	Master Protein	A0A6B7FMR4	Metalloproteinase of class P-III MPIII-4 OS=Vipera ammodytes ammodytes OX=8705 PE=2 SV=1	31	15	31	12	609	68.8	5.3	105.39	15	1	9A
FALSE	Master Protein	A0A1I9KNS3	Metalloproteinase of class P-II MPII-3 OS=Vipera ammodytes ammodytes OX=8705 PE=2 SV=1	36	15	196	12	478	53	5.5	808.66	15	1	10A
FALSE	Master Protein	A0A6B7FRK6	Metalloproteinase of class P-III MPIII-2 OS=Vipera ammodytes ammodytes OX=8705 PE=2 SV=1	22	13	37	11	613	69.2	5.55	111.73	13	1	0
FALSE	Master Protein	A0A6B7FMR4	Metalloproteinase of class P-III MPIII-4 OS=Vipera ammodytes ammodytes OX=8705 PE=2 SV=1	26	14	23	11	609	68.8	5.3	70.99	14	1	0
FALSE	Master Protein	V5TBK6	Zinc metalloproteinase-disintegrin-like protein H4 subunit A OS=Vipera ammodytes ammodytes OX=8705 PE=1 SV=1	29	12	24	11	614	68.6	5.38	89.69	12	1	3A
FALSE	Master Protein	A0A6B7FRF2	Amine oxidase OS=Vipera ammodytes ammodytes OX=8705 PE=2 SV=1	45	18	73	11	504	57.1	6.2	240.92	18	1	5A
FALSE	Master Protein	A0A6B7FMP6	C-type lectin-like Snaclec-9 OS=Vipera ammodytes ammodytes OX=8705 PE=2 SV=1	59	11	30	11	158	18.1	5.59	105.18	11	1	8A
FALSE	Master Protein	W8E7D1	Venom phosphodiesterase OS=Macrovipera lebetina OX=8709 PE=1 SV=1	15	11	13	11	851	96.1	7.25	37.52	11	1	9A
FALSE	Master Protein	A0A1I9KNP6	C-type lectin snaclec-1 OS=Vipera ammodytes ammodytes OX=8705 PE=2 SV=1	69	11	56	11	154	17.6	6.65	248.96	11	1	10A
FALSE	Master Protein	A0A6B7FRK6	Metalloproteinase of class P-III MPIII-2 OS=Vipera ammodytes ammodytes OX=8705 PE=2 SV=1	25	14	40	11	613	69.2	5.55	149.46	14	1	10A
FALSE	Master Protein	A0A6B7FMR4	Metalloproteinase of class P-III MPIII-4 OS=Vipera ammodytes ammodytes OX=8705 PE=2 SV=1	21	11	15	10	609	68.8	5.3	45.89	11	1	5A
FALSE	Master Protein	A0A1J0CZM7	Snaclec-7 OS=Vipera ammodytes ammodytes OX=8705 PE=2 SV=1	64	16	48	10	148	17.3	7.96	136.27	16	1	10A
FALSE	Master Protein	A0A1I9KNS3	Metalloproteinase of class P-II MPII-3 OS=Vipera ammodytes ammodytes OX=8705 PE=2 SV=1	31	9	70	9	478	53	5.5	277.05	9	1	0
FALSE	Master Protein	A0A1I9KNR6	Metalloproteinase of class P-III MPIII-1 OS=Vipera ammodytes ammodytes OX=8705 PE=2 SV=1	25	11	69	9	607	68.3	6.25	273.69	11	1	0
FALSE	Master Protein	V5TBK6	Zinc metalloproteinase-disintegrin-like protein H4 subunit A OS=Vipera ammodytes ammodytes OX=8705 PE=1 SV=1	30	10	32	9	614	68.6	5.38	119.31	10	1	0
FALSE	Master Protein	A0A0B4U9L8	Zinc metalloproteinase-disintegrin-like protein F1 OS=Vipera ammodytes ammodytes OX=8705 PE=1 SV=1	19	10	21	9	614	68.7	6.3	72.77	10	1	3A
FALSE	Master Protein	A0A6B7FMR4	Metalloproteinase of class P-III MPIII-4 OS=Vipera ammodytes ammodytes OX=8705 PE=2 SV=1	22	11	15	9	609	68.8	5.3	39.17	11	1	3A
FALSE	Master Protein	A0A6B7FRK6	Metalloproteinase of class P-III MPIII-2 OS=Vipera ammodytes ammodytes OX=8705 PE=2 SV=1	14	10	14	9	613	69.2	5.55	39.02	10	1	3A
FALSE	Master Protein	A0A1I9KNN4	Serine proteinase SP-3 OS=Vipera ammodytes ammodytes OX=8705 PE=2 SV=1	58	9	26	9	257	28.2	6.39	93.84	9	1	5A
FALSE	Master Protein	A0A6B7FRK6	Metalloproteinase of class P-III MPIII-2 OS=Vipera ammodytes ammodytes OX=8705 PE=2 SV=1	22	12	17	9	613	69.2	5.55	50.64	12	1	5A
FALSE	Master Protein	A0A1I9KNS3	Metalloproteinase of class P-II MPII-3 OS=Vipera ammodytes ammodytes OX=8705 PE=2 SV=1	35	10	42	9	478	53	5.5	157.46	10	1	8A
FALSE	Master Protein	A0A6B7FRK6	Metalloproteinase of class P-III MPIII-2 OS=Vipera ammodytes ammodytes OX=8705 PE=2 SV=1	23	12	22	9	613	69.2	5.55	70.14	12	1	8A
FALSE	Master Protein	A0A1I9KNP6	C-type lectin snaclec-1 OS=Vipera ammodytes ammodytes OX=8705 PE=2 SV=1	64	9	70	9	154	17.6	6.65	332.98	9	1	9A
FALSE	Master Protein	A0A1I9KNS2	C-type lectin snaclec-2 OS=Vipera ammodytes ammodytes OX=8705 PE=2 SV=1	70	12	64	9	148	17.2	5.88	209.82	12	1	9A
FALSE	Master Protein	A0A1I9KNL5	Serine proteinase SP-2 OS=Vipera ammodytes ammodytes OX=8705 PE=2 SV=1	46	9	22	9	261	28.9	8.98	68.19	9	1	10A
FALSE	Master Protein	A0A0B4U9L8	Zinc metalloproteinase-disintegrin-like protein F1 OS=Vipera ammodytes ammodytes OX=8705 PE=1 SV=1	18	9	31	8	614	68.7	6.3	110.05	9	1	0
FALSE	Master Protein	A0A1I9KNS3	Metalloproteinase of class P-II MPII-3 OS=Vipera ammodytes ammodytes OX=8705 PE=2 SV=1	32	9	45	8	478	53	5.5	152.43	9	1	5A
FALSE	Master Protein	A0A0B4U9L8	Zinc metalloproteinase-disintegrin-like protein F1 OS=Vipera ammodytes ammodytes OX=8705 PE=1 SV=1	20	9	16	8	614	68.7	6.3	49.39	9	1	5A
FALSE	Master Protein	Q4VM07	Zinc metalloproteinase-disintegrin-like VLAIP-B OS=Macrovipera lebetina OX=8709 PE=1 SV=1	21	9	17	8	614	68.8	6.33	55.3	9	1	8A
FALSE	Master Protein	A0A6B7FNN4	Metalloproteinase of class P-III MPIII-5 OS=Vipera ammodytes ammodytes OX=8705 PE=2 SV=1	36	15	45	8	616	68.3	5.67	155.92	15	1	10A
FALSE	Master Protein	A0A1I9KNN4	Serine proteinase SP-3 OS=Vipera ammodytes ammodytes OX=8705 PE=2 SV=1	44	7	45	7	257	28.2	6.39	187.31	7	1	0
FALSE	Master Protein	A0A1I9KNN4	Serine proteinase SP-3 OS=Vipera ammodytes ammodytes OX=8705 PE=2 SV=1	46	7	27	7	257	28.2	6.39	94.75	7	1	3A
FALSE	Master Protein	A0A1J0CZM7	Snaclec-7 OS=Vipera ammodytes ammodytes OX=8705 PE=2 SV=1	55	13	49	7	148	17.3	7.96	145.13	13	1	9A
FALSE	Master Protein	A0A6B7FMP6	C-type lectin-like Snaclec-9 OS=Vipera ammodytes ammodytes OX=8705 PE=2 SV=1	58	9	38	7	158	18.1	5.59	132.28	9	1	9A
FALSE	Master Protein	A0A1I9KNN1	C-type lectin snaclec-3 OS=Vipera ammodytes ammodytes OX=8705 PE=2 SV=1	56	7	21	7	154	17.4	6.51	67.97	7	1	9A
FALSE	Master Protein	A0A1I9KNM0	Cysteine-rich secretory protein CRISP-1 OS=Vipera ammodytes ammodytes OX=8705 PE=2 SV=1	62	11	32	7	239	26.5	5.96	121.7	11	1	10A
FALSE	Master Protein	Q4VM07	Zinc metalloproteinase-disintegrin-like VLAIP-B OS=Macrovipera lebetina OX=8709 PE=1 SV=1	19	9	24	7	614	68.8	6.33	78.67	9	1	10A
FALSE	Master Protein	Q6A378	Ammodytin L(1'') isoform OS=Vipera ammodytes ammodytes OX=8705 PE=2 SV=1	50	7	65	6	138	15.6	8.5	299.77	7	1	0
FALSE	Master Protein	Q6A3A3	Ammodytin I2(C) isoform OS=Vipera ammodytes montandoni OX=235554 PE=2 SV=1	61	8	67	6	137	15.4	6.81	244.69	8	1	0
FALSE	Master Protein	A0A1J0CZM7	Snaclec-7 OS=Vipera ammodytes ammodytes OX=8705 PE=2 SV=1	51	9	40	6	148	17.3	7.96	105.65	9	1	0
FALSE	Master Protein	A0A1I9KNL5	Serine proteinase SP-2 OS=Vipera ammodytes ammodytes OX=8705 PE=2 SV=1	18	6	37	6	261	28.9	8.98	100.86	6	1	0
FALSE	Master Protein	W8E7D1	Venom phosphodiesterase OS=Macrovipera lebetina OX=8709 PE=1 SV=1	12	10	17	6	851	96.1	7.25	43.5	10	1	0
FALSE	Master Protein	M9NCG3	Glutaminyl-peptide cyclotransferase OS=Daboia russelii OX=8707 GN=QC PE=2 SV=1	20	6	8	6	368	42.1	7.99	21.95	6	1	0
FALSE	Master Protein	A0A1I9KNM0	Cysteine-rich secretory protein CRISP-1 OS=Vipera ammodytes ammodytes OX=8705 PE=2 SV=1	72	9	59	6	239	26.5	5.96	228.79	9	1	3A
FALSE	Master Protein	A0A6B7FNN4	Metalloproteinase of class P-III MPIII-5 OS=Vipera ammodytes ammodytes OX=8705 PE=2 SV=1	31	14	29	6	616	68.3	5.67	86.73	14	1	3A
FALSE	Master Protein	A0A1I9KNP6	C-type lectin snaclec-1 OS=Vipera ammodytes ammodytes OX=8705 PE=2 SV=1	60	6	20	6	154	17.6	6.65	80.84	6	1	3A
FALSE	Master Protein	A0A1J0CZM7	Snaclec-7 OS=Vipera ammodytes ammodytes OX=8705 PE=2 SV=1	51	10	23	6	148	17.3	7.96	70.82	10	1	3A
FALSE	Master Protein	A0A1I9KNL5	Serine proteinase SP-2 OS=Vipera ammodytes ammodytes OX=8705 PE=2 SV=1	34	6	22	6	261	28.9	8.98	59.9	6	1	3A
FALSE	Master Protein	A0A1I9KNM0	Cysteine-rich secretory protein CRISP-1 OS=Vipera ammodytes ammodytes OX=8705 PE=2 SV=1	72	9	43	6	239	26.5	5.96	174.34	9	1	5A
FALSE	Master Protein	A0A1I9KNP6	C-type lectin snaclec-1 OS=Vipera ammodytes ammodytes OX=8705 PE=2 SV=1	53	6	28	6	154	17.6	6.65	119.28	6	1	5A
FALSE	Master Protein	A0A1J0CZM7	Snaclec-7 OS=Vipera ammodytes ammodytes OX=8705 PE=2 SV=1	51	9	30	6	148	17.3	7.96	82.01	9	1	5A
FALSE	Master Protein	Q4VM07	Zinc metalloproteinase-disintegrin-like VLAIP-B OS=Macrovipera lebetina OX=8709 PE=1 SV=1	16	7	12	6	614	68.8	6.33	35.1	7	1	5A
FALSE	Master Protein	Q6A378	Ammodytin L(1'') isoform OS=Vipera ammodytes ammodytes OX=8705 PE=2 SV=1	50	7	33	6	138	15.6	8.5	138.14	7	1	8A
FALSE	Master Protein	A0A1J0CZM7	Snaclec-7 OS=Vipera ammodytes ammodytes OX=8705 PE=2 SV=1	51	9	23	6	148	17.3	7.96	61.26	9	1	8A
FALSE	Master Protein	A0A1I9KNM0	Cysteine-rich secretory protein CRISP-1 OS=Vipera ammodytes ammodytes OX=8705 PE=2 SV=1	72	9	30	6	239	26.5	5.96	109.24	9	1	9A
FALSE	Master Protein	A0A1I9KNN4	Serine proteinase SP-3 OS=Vipera ammodytes ammodytes OX=8705 PE=2 SV=1	44	6	14	6	257	28.2	6.39	51.61	6	1	9A
FALSE	Master Protein	A5HUI5	Aminopeptidase A OS=Gloydius brevicaudus OX=259325 PE=1 SV=2	7	6	6	6	955	109.8	5.78	13.89	6	1	9A
FALSE	Master Protein	A0A1I9KNS2	C-type lectin snaclec-2 OS=Vipera ammodytes ammodytes OX=8705 PE=2 SV=1	65	9	18	6	148	17.2	5.88	51.81	9	1	10A
FALSE	Master Protein	A0A6B7FMQ9	Phospholipase B-like OS=Vipera ammodytes ammodytes OX=8705 PE=2 SV=1	29	11	14	6	553	64.3	8.5	43.15	11	1	10A
FALSE	Master Protein	A0A1I9KNS2	C-type lectin snaclec-2 OS=Vipera ammodytes ammodytes OX=8705 PE=2 SV=1	56	8	50	5	148	17.2	5.88	152.68	8	1	0
FALSE	Master Protein	A0A6B7FNN4	Metalloproteinase of class P-III MPIII-5 OS=Vipera ammodytes ammodytes OX=8705 PE=2 SV=1	30	13	41	5	616	68.3	5.67	124.69	13	1	0
FALSE	Master Protein	Q4VM07	Zinc metalloproteinase-disintegrin-like VLAIP-B OS=Macrovipera lebetina OX=8709 PE=1 SV=1	12	6	14	5	614	68.8	6.33	41.48	6	1	0
FALSE	Master Protein	A0A6G5ZW53	Serine protease inhibitor 3 OS=Vipera anatolica senliki OX=2604287 PE=2 SV=1	41	5	7	5	192	21.7	8.24	21.94	5	1	0
FALSE	Master Protein	W8EFS0	Snake venom 5'-nucleotidase (Fragment) OS=Macrovipera lebetina OX=8709 PE=1 SV=1	35	10	17	5	408	45	6.9	51.94	10	1	3A
FALSE	Master Protein	A0A1I9KNS2	C-type lectin snaclec-2 OS=Vipera ammodytes ammodytes OX=8705 PE=2 SV=1	53	8	16	5	148	17.2	5.88	45.66	8	1	3A
FALSE	Master Protein	A0A1I9KNT0	Metalloproteinase of class P-II MPII-1 OS=Vipera ammodytes ammodytes OX=8705 PE=2 SV=1	25	9	40	5	478	53.4	5.5	152.58	9	1	5A
FALSE	Master Protein	Q6A3A3	Ammodytin I2(C) isoform OS=Vipera ammodytes montandoni OX=235554 PE=2 SV=1	50	6	28	5	137	15.4	6.81	105.8	6	1	5A
FALSE	Master Protein	Q6A378	Ammodytin L(1'') isoform OS=Vipera ammodytes ammodytes OX=8705 PE=2 SV=1	46	6	29	5	138	15.6	8.5	102.06	6	1	5A
FALSE	Master Protein	A0A1I9KNN1	C-type lectin snaclec-3 OS=Vipera ammodytes ammodytes OX=8705 PE=2 SV=1	31	5	14	5	154	17.4	6.51	42.28	5	1	5A
FALSE	Master Protein	A0A1I9KNS2	C-type lectin snaclec-2 OS=Vipera ammodytes ammodytes OX=8705 PE=2 SV=1	56	7	13	5	148	17.2	5.88	37.45	7	1	5A
FALSE	Master Protein	A0A6G5ZVU9	Nerve growth factor 1 OS=Vipera anatolica senliki OX=2604287 PE=2 SV=1	25	5	5	5	244	27.3	8.29	16.95	5	1	5A
FALSE	Master Protein	A0A1I9KNM0	Cysteine-rich secretory protein CRISP-1 OS=Vipera ammodytes ammodytes OX=8705 PE=2 SV=1	59	8	31	5	239	26.5	5.96	113.16	8	1	8A
FALSE	Master Protein	A0A1I9KNP6	C-type lectin snaclec-1 OS=Vipera ammodytes ammodytes OX=8705 PE=2 SV=1	53	5	25	5	154	17.6	6.65	101.24	5	1	8A
FALSE	Master Protein	W8EFS0	Snake venom 5'-nucleotidase (Fragment) OS=Macrovipera lebetina OX=8709 PE=1 SV=1	43	13	27	5	408	45	6.9	97.62	13	1	8A
FALSE	Master Protein	Q6A3A3	Ammodytin I2(C) isoform OS=Vipera ammodytes montandoni OX=235554 PE=2 SV=1	50	6	26	5	137	15.4	6.81	94.27	6	1	8A
FALSE	Master Protein	A0A1I9KNS2	C-type lectin snaclec-2 OS=Vipera ammodytes ammodytes OX=8705 PE=2 SV=1	60	8	24	5	148	17.2	5.88	74.93	8	1	8A
FALSE	Master Protein	A0A1I9KNL5	Serine proteinase SP-2 OS=Vipera ammodytes ammodytes OX=8705 PE=2 SV=1	18	5	19	5	261	28.9	8.98	46.94	5	1	8A
FALSE	Master Protein	A0A1I9KNN1	C-type lectin snaclec-3 OS=Vipera ammodytes ammodytes OX=8705 PE=2 SV=1	31	5	10	5	154	17.4	6.51	34.45	5	1	8A
FALSE	Master Protein	A0A6P9CBQ5	Pregnancy zone protein-like isoform X1 OS=Pantherophis guttatus OX=94885 GN=LOC117670021 PE=3 SV=1	6	8	9	5	1522	169.2	6.07	21.75	8	1	8A
FALSE	Master Protein	W8EFS0	Snake venom 5'-nucleotidase (Fragment) OS=Macrovipera lebetina OX=8709 PE=1 SV=1	43	13	21	5	408	45	6.9	71.7	13	1	9A
FALSE	Master Protein	Q6A378	Ammodytin L(1'') isoform OS=Vipera ammodytes ammodytes OX=8705 PE=2 SV=1	51	6	13	5	138	15.6	8.5	52.53	6	1	9A
FALSE	Master Protein	A0A1I9KNL5	Serine proteinase SP-2 OS=Vipera ammodytes ammodytes OX=8705 PE=2 SV=1	22	5	10	5	261	28.9	8.98	26.03	5	1	9A
FALSE	Master Protein	Q6A3A3	Ammodytin I2(C) isoform OS=Vipera ammodytes montandoni OX=235554 PE=2 SV=1	50	6	22	5	137	15.4	6.81	80.96	6	1	10A
FALSE	Master Protein	A0A1I9KNR8	Serine proteinase SP-4 OS=Vipera ammodytes ammodytes OX=8705 PE=2 SV=1	35	7	21	5	260	28.6	7.34	73.63	7	1	10A
FALSE	Master Protein	A0A6B7FPJ0	Serine proteinase SP-8 OS=Vipera ammodytes ammodytes OX=8705 PE=2 SV=1	37	5	14	5	260	28.8	7.11	52.69	5	1	10A
FALSE	Master Protein	A0A1I9KNP6	C-type lectin snaclec-1 OS=Vipera ammodytes ammodytes OX=8705 PE=2 SV=1	38	4	49	4	154	17.6	6.65	180.4	4	1	0
FALSE	Master Protein	A0A1I9KNN1	C-type lectin snaclec-3 OS=Vipera ammodytes ammodytes OX=8705 PE=2 SV=1	30	4	37	4	154	17.4	6.51	115.71	4	1	0
FALSE	Master Protein	Q6A378	Ammodytin L(1'') isoform OS=Vipera ammodytes ammodytes OX=8705 PE=2 SV=1	42	5	33	4	138	15.6	8.5	156.6	5	1	3A
FALSE	Master Protein	Q6A3A3	Ammodytin I2(C) isoform OS=Vipera ammodytes montandoni OX=235554 PE=2 SV=1	40	6	35	4	137	15.4	6.81	117.24	6	1	3A
FALSE	Master Protein	A0A6B7FMR5	Disintegrin-like/cysteine-rich protein MPIII-3 OS=Vipera ammodytes ammodytes OX=8705 PE=1 SV=1	15	6	27	4	324	36.8	5.03	79.53	6	1	3A
FALSE	Master Protein	A0A1I9KNP0	Vaa serine proteinase homolog 1 OS=Vipera ammodytes ammodytes OX=8705 PE=1 SV=1	33	7	22	4	260	28.9	8.46	66.27	7	1	3A
FALSE	Master Protein	A0A1I9KNN1	C-type lectin snaclec-3 OS=Vipera ammodytes ammodytes OX=8705 PE=2 SV=1	30	4	17	4	154	17.4	6.51	52.52	4	1	3A
FALSE	Master Protein	A0A1I9KNR8	Serine proteinase SP-4 OS=Vipera ammodytes ammodytes OX=8705 PE=2 SV=1	37	5	16	4	260	28.6	7.34	48.49	5	1	3A
FALSE	Master Protein	Q98995	Zinc metalloproteinase/disintegrin OS=Macrovipera lebetina OX=8709 PE=1 SV=1	13	6	11	4	478	53.4	5.52	38.94	6	1	3A
FALSE	Master Protein	Q4VM07	Zinc metalloproteinase-disintegrin-like VLAIP-B OS=Macrovipera lebetina OX=8709 PE=1 SV=1	11	5	11	4	614	68.8	6.33	31.66	5	1	3A
FALSE	Master Protein	A0A6G5ZVU9	Nerve growth factor 1 OS=Vipera anatolica senliki OX=2604287 PE=2 SV=1	23	4	7	4	244	27.3	8.29	20.57	4	1	3A
FALSE	Master Protein	P0DPS3	Snake venom serine protease VaSP1 (Fragment) OS=Vipera ammodytes ammodytes OX=8705 PE=1 SV=1	43	5	22	4	200	22.1	8.31	81.45	5	1	5A
FALSE	Master Protein	A0A6B7FPJ0	Serine proteinase SP-8 OS=Vipera ammodytes ammodytes OX=8705 PE=2 SV=1	24	4	10	4	260	28.8	7.11	33.84	4	1	5A
FALSE	Master Protein	W8E7D1	Venom phosphodiesterase OS=Macrovipera lebetina OX=8709 PE=1 SV=1	6	4	5	4	851	96.1	7.25	13.96	4	1	5A
FALSE	Master Protein	A0A6B7FNN4	Metalloproteinase of class P-III MPIII-5 OS=Vipera ammodytes ammodytes OX=8705 PE=2 SV=1	23	12	28	4	616	68.3	5.67	84.99	12	1	8A
FALSE	Master Protein	A0A6B7FMR5	Disintegrin-like/cysteine-rich protein MPIII-3 OS=Vipera ammodytes ammodytes OX=8705 PE=1 SV=1	15	6	18	4	324	36.8	5.03	55.23	6	1	8A
FALSE	Master Protein	A0A6B7FPJ0	Serine proteinase SP-8 OS=Vipera ammodytes ammodytes OX=8705 PE=2 SV=1	24	4	8	4	260	28.8	7.11	26.38	4	1	8A
FALSE	Master Protein	A0A6G5ZVU9	Nerve growth factor 1 OS=Vipera anatolica senliki OX=2604287 PE=2 SV=1	23	4	8	4	244	27.3	8.29	26.32	4	1	8A
FALSE	Master Protein	A0A6G5ZW53	Serine protease inhibitor 3 OS=Vipera anatolica senliki OX=2604287 PE=2 SV=1	30	4	5	4	192	21.7	8.24	16.16	4	1	8A
FALSE	Master Protein	Q98995	Zinc metalloproteinase/disintegrin OS=Macrovipera lebetina OX=8709 PE=1 SV=1	13	5	32	4	478	53.4	5.52	118.55	5	1	9A
FALSE	Master Protein	P0DPS3	Snake venom serine protease VaSP1 (Fragment) OS=Vipera ammodytes ammodytes OX=8705 PE=1 SV=1	43	5	21	4	200	22.1	8.31	76.98	5	1	9A
FALSE	Master Protein	Q6A3A3	Ammodytin I2(C) isoform OS=Vipera ammodytes montandoni OX=235554 PE=2 SV=1	50	5	19	4	137	15.4	6.81	69.06	5	1	9A
FALSE	Master Protein	Q4VM07	Zinc metalloproteinase-disintegrin-like VLAIP-B OS=Macrovipera lebetina OX=8709 PE=1 SV=1	20	8	18	4	614	68.8	6.33	62.42	8	1	9A
FALSE	Master Protein	A0A1I9KNR8	Serine proteinase SP-4 OS=Vipera ammodytes ammodytes OX=8705 PE=2 SV=1	24	5	9	4	260	28.6	7.34	30.78	5	1	9A
FALSE	Master Protein	E5AJX2	Snake venom serine protease nikobin OS=Vipera berus nikolskii OX=1808362 GN=sp-VN PE=2 SV=1	30	5	9	4	257	28.2	7.77	27.75	5	1	9A
FALSE	Master Protein	A0A6G5ZW53	Serine protease inhibitor 3 OS=Vipera anatolica senliki OX=2604287 PE=2 SV=1	30	4	6	4	192	21.7	8.24	18.15	4	1	9A
FALSE	Master Protein	A0A6G5ZUZ2	Snake venom metalloprotease 2 (Fragment) OS=Vipera anatolica senliki OX=2604287 PE=2 SV=1	17	4	5	4	248	28.2	6.77	11.7	4	1	9A
FALSE	Master Protein	A0A1I9KNP0	Vaa serine proteinase homolog 1 OS=Vipera ammodytes ammodytes OX=8705 PE=1 SV=1	45	12	54	4	260	28.9	8.46	182.19	12	1	10A
FALSE	Master Protein	W8EFS0	Snake venom 5'-nucleotidase (Fragment) OS=Macrovipera lebetina OX=8709 PE=1 SV=1	50	12	27	4	408	45	6.9	112.35	12	1	10A
FALSE	Master Protein	A0A6B7FMR5	Disintegrin-like/cysteine-rich protein MPIII-3 OS=Vipera ammodytes ammodytes OX=8705 PE=1 SV=1	16	6	28	4	324	36.8	5.03	95.91	6	1	10A
FALSE	Master Protein	A0A6G5ZVU9	Nerve growth factor 1 OS=Vipera anatolica senliki OX=2604287 PE=2 SV=1	23	4	8	4	244	27.3	8.29	29.14	4	1	10A
FALSE	Master Protein	A0A6G5ZW53	Serine protease inhibitor 3 OS=Vipera anatolica senliki OX=2604287 PE=2 SV=1	30	4	6	4	192	21.7	8.24	19.32	4	1	10A
FALSE	Master Protein	A0A1I9KNN1	C-type lectin snaclec-3 OS=Vipera ammodytes ammodytes OX=8705 PE=2 SV=1	30	4	5	4	154	17.4	6.51	18.98	4	1	10A
FALSE	Master Protein	A0A6B7FPJ0	Serine proteinase SP-8 OS=Vipera ammodytes ammodytes OX=8705 PE=2 SV=1	19	3	45	3	260	28.8	7.11	155.47	3	1	0
FALSE	Master Protein	E5AJX2	Snake venom serine protease nikobin OS=Vipera berus nikolskii OX=1808362 GN=sp-VN PE=2 SV=1	27	7	43	3	257	28.2	7.77	125.84	7	1	0
FALSE	Master Protein	A0A6B7FMR5	Disintegrin-like/cysteine-rich protein MPIII-3 OS=Vipera ammodytes ammodytes OX=8705 PE=1 SV=1	15	6	36	3	324	36.8	5.03	119.38	6	1	0
FALSE	Master Protein	A0A0C5DM02	C-type lectin-like protein 3B OS=Macrovipera lebetina OX=8709 PE=2 SV=1	34	5	31	3	148	17	7.31	94.06	5	1	0
FALSE	Master Protein	P67863	Snake venom vascular endothelial growth factor toxin vammin OS=Vipera ammodytes ammodytes OX=8705 PE=1 SV=2	33	3	28	3	145	16.3	8.41	81.6	3	1	0
FALSE	Master Protein	Q6A363	Ammodytoxin C variant OS=Vipera aspis aspis OX=194601 PE=2 SV=1	36	4	18	3	137	15.3	7.84	66.85	4	1	0
FALSE	Master Protein	A0A6B7FMP6	C-type lectin-like Snaclec-9 OS=Vipera ammodytes ammodytes OX=8705 PE=2 SV=1	22	3	20	3	158	18.1	5.59	64.75	3	1	0
FALSE	Master Protein	A0A1I9KNR8	Serine proteinase SP-4 OS=Vipera ammodytes ammodytes OX=8705 PE=2 SV=1	21	4	16	3	260	28.6	7.34	44.86	4	1	0
FALSE	Master Protein	A0A6G5ZVU9	Nerve growth factor 1 OS=Vipera anatolica senliki OX=2604287 PE=2 SV=1	18	3	9	3	244	27.3	8.29	27.21	3	1	0
FALSE	Master Protein	A0A0C5DM02	C-type lectin-like protein 3B OS=Macrovipera lebetina OX=8709 PE=2 SV=1	34	5	19	3	148	17	7.31	67.85	5	1	3A
FALSE	Master Protein	P67863	Snake venom vascular endothelial growth factor toxin vammin OS=Vipera ammodytes ammodytes OX=8705 PE=1 SV=2	33	3	13	3	145	16.3	8.41	39.24	3	1	3A
FALSE	Master Protein	A0A6B7FPJ0	Serine proteinase SP-8 OS=Vipera ammodytes ammodytes OX=8705 PE=2 SV=1	21	3	10	3	260	28.8	7.11	35.7	3	1	3A
FALSE	Master Protein	A0A6B7FMP6	C-type lectin-like Snaclec-9 OS=Vipera ammodytes ammodytes OX=8705 PE=2 SV=1	22	3	9	3	158	18.1	5.59	29.73	3	1	3A
FALSE	Master Protein	A0A8C6VCT1	Glutaminyl-peptide cyclotransferase OS=Naja naja OX=35670 GN=QPCT PE=3 SV=1	10	3	4	3	368	42.1	8.41	9.68	3	1	3A
FALSE	Master Protein	A0A6B7FMQ9	Phospholipase B-like OS=Vipera ammodytes ammodytes OX=8705 PE=2 SV=1	8	3	3	3	553	64.3	8.5	7.1	3	1	3A
FALSE	Master Protein	A0A0C5DM02	C-type lectin-like protein 3B OS=Macrovipera lebetina OX=8709 PE=2 SV=1	29	4	44	3	148	17	7.31	152.23	4	1	5A
FALSE	Master Protein	A0A6B7FNN4	Metalloproteinase of class P-III MPIII-5 OS=Vipera ammodytes ammodytes OX=8705 PE=2 SV=1	23	13	32	3	616	68.3	5.67	99.82	13	1	5A
FALSE	Master Protein	A0A6B7FQF8	Serine proteinase SP-6 OS=Vipera ammodytes ammodytes OX=8705 PE=2 SV=1	35	7	36	3	257	28.3	8.46	98.95	7	1	5A
FALSE	Master Protein	A0A6B7FMR5	Disintegrin-like/cysteine-rich protein MPIII-3 OS=Vipera ammodytes ammodytes OX=8705 PE=1 SV=1	13	5	18	3	324	36.8	5.03	56.16	5	1	5A
FALSE	Master Protein	P67863	Snake venom vascular endothelial growth factor toxin vammin OS=Vipera ammodytes ammodytes OX=8705 PE=1 SV=2	33	3	16	3	145	16.3	8.41	51.44	3	1	5A
FALSE	Master Protein	A0A6B7FMP6	C-type lectin-like Snaclec-9 OS=Vipera ammodytes ammodytes OX=8705 PE=2 SV=1	22	3	14	3	158	18.1	5.59	50.04	3	1	5A
FALSE	Master Protein	Q98995	Zinc metalloproteinase/disintegrin OS=Macrovipera lebetina OX=8709 PE=1 SV=1	12	5	11	3	478	53.4	5.52	37	5	1	5A
FALSE	Master Protein	W8EFS0	Snake venom 5'-nucleotidase (Fragment) OS=Macrovipera lebetina OX=8709 PE=1 SV=1	32	10	12	3	408	45	6.9	36.9	10	1	5A
FALSE	Master Protein	A0A1I9KNL5	Serine proteinase SP-2 OS=Vipera ammodytes ammodytes OX=8705 PE=2 SV=1	10	3	15	3	261	28.9	8.98	35.25	3	1	5A
FALSE	Master Protein	A0A1I9KNR8	Serine proteinase SP-4 OS=Vipera ammodytes ammodytes OX=8705 PE=2 SV=1	21	4	10	3	260	28.6	7.34	34.24	4	1	5A
FALSE	Master Protein	P0DJL4	Snaclec VP12 subunit A (Fragment) OS=Daboia palaestinae OX=1170828 PE=1 SV=1	36	3	4	3	107	12.1	5.02	12.29	3	1	5A
FALSE	Master Protein	A0A6G5ZW53	Serine protease inhibitor 3 OS=Vipera anatolica senliki OX=2604287 PE=2 SV=1	19	3	3	3	192	21.7	8.24	7.98	3	1	5A
FALSE	Master Protein	A0A0C5DM02	C-type lectin-like protein 3B OS=Macrovipera lebetina OX=8709 PE=2 SV=1	61	11	88	3	148	17	7.31	314.04	11	1	8A
FALSE	Master Protein	A0A1J0CZN0	Dis-2 OS=Vipera ammodytes ammodytes OX=8705 PE=2 SV=1	29	3	21	3	111	12.1	6.87	77.21	3	1	8A
FALSE	Master Protein	A0A6B2F663	5'-nucleotidase OS=Bothriechis nigroviridis OX=88079 PE=3 SV=1	18	8	16	3	589	64.7	8.51	50.7	8	1	8A
FALSE	Master Protein	A0A1I9KNP0	Vaa serine proteinase homolog 1 OS=Vipera ammodytes ammodytes OX=8705 PE=1 SV=1	40	7	15	3	260	28.9	8.46	47.64	7	1	8A
FALSE	Master Protein	A0A6G5ZVN1	5'-nucleotidase (Fragment) OS=Vipera anatolica senliki OX=2604287 PE=2 SV=1	34	7	12	3	298	32.5	5.66	34.6	7	1	8A
FALSE	Master Protein	A0A1I9KNR8	Serine proteinase SP-4 OS=Vipera ammodytes ammodytes OX=8705 PE=2 SV=1	18	3	7	3	260	28.6	7.34	27.37	3	1	8A
FALSE	Master Protein	J9ZZN7	Glutathione peroxidase OS=Thamnophis elegans OX=35005 PE=2 SV=1	18	3	4	3	247	28.1	8.65	13.78	3	1	8A
FALSE	Master Protein	A0A9F2WFL4	thioredoxin-dependent peroxiredoxin OS=Python bivittatus OX=176946 GN=PRDX4 PE=3 SV=1	17	3	4	3	288	31.8	6.05	11.96	3	1	8A
FALSE	Master Protein	P0DJL4	Snaclec VP12 subunit A (Fragment) OS=Daboia palaestinae OX=1170828 PE=1 SV=1	36	3	3	3	107	12.1	5.02	9.75	3	1	8A
FALSE	Master Protein	A0A0C5DM02	C-type lectin-like protein 3B OS=Macrovipera lebetina OX=8709 PE=2 SV=1	61	11	148	3	148	17	7.31	569.4	11	1	9A
FALSE	Master Protein	A0A6B7FNN4	Metalloproteinase of class P-III MPIII-5 OS=Vipera ammodytes ammodytes OX=8705 PE=2 SV=1	20	10	28	3	616	68.3	5.67	80.74	10	1	9A
FALSE	Master Protein	A0A6B7FMR5	Disintegrin-like/cysteine-rich protein MPIII-3 OS=Vipera ammodytes ammodytes OX=8705 PE=1 SV=1	18	7	23	3	324	36.8	5.03	74.86	7	1	9A
FALSE	Master Protein	A0A6J1UPV4	Xaa-Pro aminopeptidase 2 OS=Notechis scutatus OX=8663 GN=XPNPEP2 PE=3 SV=1	14	9	11	3	679	76.6	5.41	31.86	9	1	9A
FALSE	Master Protein	Q6A3C6	Ammodytin I2(A) isoform OS=Vipera ammodytes ruffoi OX=246549 PE=2 SV=1	50	6	9	3	137	15.4	5.92	30.84	6	1	9A
FALSE	Master Protein	J3S3W1	Cadam10_SVMPIII-3 OS=Crotalus adamanteus OX=8729 PE=2 SV=1	3	3	6	3	601	67.3	4.89	25.31	3	1	9A
FALSE	Master Protein	A0A1J0CZM4	Snaclec-5 OS=Vipera ammodytes ammodytes OX=8705 PE=2 SV=1	24	3	7	3	158	18.1	5.3	23.68	3	1	9A
FALSE	Master Protein	P0DJL4	Snaclec VP12 subunit A (Fragment) OS=Daboia palaestinae OX=1170828 PE=1 SV=1	36	3	6	3	107	12.1	5.02	21.2	3	1	9A
FALSE	Master Protein	P25428	Venom nerve growth factor OS=Macrovipera lebetina OX=8709 PE=1 SV=2	15	3	3	3	244	27.3	8.46	11.17	3	1	9A
FALSE	Master Protein	A0A6B7FPJ0	Serine proteinase SP-8 OS=Vipera ammodytes ammodytes OX=8705 PE=2 SV=1	13	3	3	3	260	28.8	7.11	9.79	3	1	9A
FALSE	Master Protein	A0A1I9KNN4	Serine proteinase SP-3 OS=Vipera ammodytes ammodytes OX=8705 PE=2 SV=1	60	10	35	3	257	28.2	6.39	150.57	10	1	10A
FALSE	Master Protein	Q6A3G5	Ammodytin I1(D) isoform OS=Vipera ammodytes meridionalis OX=73841 PE=2 SV=1	64	8	40	3	138	15.4	5.08	137.73	8	1	10A
FALSE	Master Protein	Q98995	Zinc metalloproteinase/disintegrin OS=Macrovipera lebetina OX=8709 PE=1 SV=1	14	7	35	3	478	53.4	5.52	123.98	7	1	10A
FALSE	Master Protein	Q7LZQ7	phospholipase A2 (Fragment) OS=Vipera aspis OX=8706 PE=3 SV=1	66	5	26	3	50	5.6	7.66	92.54	5	1	10A
FALSE	Master Protein	P67863	Snake venom vascular endothelial growth factor toxin vammin OS=Vipera ammodytes ammodytes OX=8705 PE=1 SV=2	37	3	21	3	145	16.3	8.41	73.31	3	1	10A
FALSE	Master Protein	A0A2H4Z2X4	DSAIP (Fragment) OS=Daboia siamensis OX=343250 PE=2 SV=1	16	8	22	3	619	69.1	6.02	63.31	8	1	10A
FALSE	Master Protein	A0A0C5DM02	C-type lectin-like protein 3B OS=Macrovipera lebetina OX=8709 PE=2 SV=1	45	5	12	3	148	17	7.31	45.03	5	1	10A
FALSE	Master Protein	A0A6J1UPV4	Xaa-Pro aminopeptidase 2 OS=Notechis scutatus OX=8663 GN=XPNPEP2 PE=3 SV=1	19	11	14	3	679	76.6	5.41	40.85	11	1	10A
FALSE	Master Protein	A0A6G5ZVN1	5'-nucleotidase (Fragment) OS=Vipera anatolica senliki OX=2604287 PE=2 SV=1	20	6	8	3	298	32.5	5.66	28.38	6	1	10A
FALSE	Master Protein	E9JG62	Metalloproteinase OS=Echis coloratus OX=64175 PE=2 SV=1	5	3	9	3	610	68.4	4.98	26.7	3	1	10A
FALSE	Master Protein	A0A6J1VT72	Endonuclease domain-containing 1 protein-like isoform X1 OS=Notechis scutatus OX=8663 GN=LOC113427872 PE=4 SV=1	15	3	5	3	288	33	8.82	22.7	3	1	10A
FALSE	Master Protein	A0A6B7FMP6	C-type lectin-like Snaclec-9 OS=Vipera ammodytes ammodytes OX=8705 PE=2 SV=1	22	3	4	3	158	18.1	5.59	14.25	3	1	10A
FALSE	Master Protein	P0DJL4	Snaclec VP12 subunit A (Fragment) OS=Daboia palaestinae OX=1170828 PE=1 SV=1	36	3	4	3	107	12.1	5.02	12.08	3	1	10A
FALSE	Master Protein	A0A6G5ZUZ2	Snake venom metalloprotease 2 (Fragment) OS=Vipera anatolica senliki OX=2604287 PE=2 SV=1	18	3	3	3	248	28.2	6.77	10.38	3	1	10A
FALSE	Master Protein	Q5NTZ2	Serum albumin OS=Protobothrops flavoviridis OX=88087 GN=hsa PE=2 SV=1	7	4	4	3	614	69.7	5.99	10.1	4	1	10A
FALSE	Master Protein	A0A1I9KNM0	Cysteine-rich secretory protein CRISP-1 OS=Vipera ammodytes ammodytes OX=8705 PE=2 SV=1	73	10	99	2	239	26.5	5.96	330.83	10	1	0
FALSE	Master Protein	A0A1I9KNS1	Metalloproteinase of class P-II MPII-2 OS=Vipera ammodytes ammodytes OX=8705 PE=2 SV=1	31	9	60	2	478	53.4	5.38	241.99	9	1	0
FALSE	Master Protein	Q6A3L1	Ammodytin I1(E) isoform OS=Vipera aspis aspis OX=194601 PE=2 SV=1	36	5	43	2	138	15.4	5.27	140.88	5	1	0
FALSE	Master Protein	T2HQ57	Amine oxidase OS=Ovophis okinavensis OX=8769 PE=2 SV=1	10	8	42	2	516	58.1	6.49	120.15	8	1	0
FALSE	Master Protein	Q7LZQ7	phospholipase A2 (Fragment) OS=Vipera aspis OX=8706 PE=3 SV=1	24	2	39	2	50	5.6	7.66	119.18	2	1	0
FALSE	Master Protein	Q98995	Zinc metalloproteinase/disintegrin OS=Macrovipera lebetina OX=8709 PE=1 SV=1	12	4	29	2	478	53.4	5.52	104.33	4	1	0
FALSE	Master Protein	Q3BK16	Disintegrin CV-11-alpha OS=Cerastes vipera OX=8698 PE=2 SV=1	28	3	22	2	111	12.1	7.75	87.03	3	1	0
FALSE	Master Protein	W8EFS0	Snake venom 5'-nucleotidase (Fragment) OS=Macrovipera lebetina OX=8709 PE=1 SV=1	29	9	23	2	408	45	6.9	74.11	9	1	0
FALSE	Master Protein	P0C2D7	L-amino-acid oxidase (Fragment) OS=Vipera berus berus OX=31156 PE=1 SV=1	50	5	15	2	88	10.3	5.21	45.13	5	1	0
FALSE	Master Protein	A0A194APJ3	Snake venom serine protease OS=Agkistrodon piscivorus OX=8715 PE=3 SV=1	10	2	15	2	258	28.1	5.9	36.38	2	1	0
FALSE	Master Protein	E9KJZ6	Group III snake venom metalloproteinase (Fragment) OS=Echis ocellatus OX=99586 GN=Eoc00089 PE=2 SV=1	10	4	10	2	553	62.6	5.39	35.54	4	1	0
FALSE	Master Protein	A0A1I9KNP1	C-type lectin snaclec-4 OS=Vipera ammodytes ammodytes OX=8705 PE=2 SV=1	20	3	13	2	148	17.5	5.6	34.17	3	1	0
FALSE	Master Protein	E9JG75	Metalloproteinase OS=Echis coloratus OX=64175 PE=2 SV=1	11	3	10	2	610	68.5	5.11	28.12	3	1	0
FALSE	Master Protein	A0A1S5QJJ1	Kunitz/BPTI inhibitor-3 OS=Vipera ammodytes ammodytes OX=8705 PE=3 SV=1	27	3	10	2	95	10.6	8.92	22.59	3	1	0
FALSE	Master Protein	Q2UXQ6	Group III snake venom metalloproteinase OS=Echis ocellatus OX=99586 GN=Svmp3-Eoc13 PE=2 SV=1	11	5	7	2	610	69.6	5.08	16.38	5	1	0
FALSE	Master Protein	Q6IWF1	Snake venom serine protease BthaTL OS=Bothrops alternatus OX=64174 PE=2 SV=1	9	2	5	2	233	25.6	7.77	13.24	2	1	0
FALSE	Master Protein	A0A6G5ZUZ2	Snake venom metalloprotease 2 (Fragment) OS=Vipera anatolica senliki OX=2604287 PE=2 SV=1	9	2	3	2	248	28.2	6.77	9.08	2	1	0
FALSE	Master Protein	P82981	Thrombin-like enzyme contortrixobin OS=Agkistrodon contortrix contortrix OX=8713 PE=1 SV=1	15	2	3	2	234	25.4	5.12	8.22	2	1	0
FALSE	Master Protein	V8ND68	Phospholipase B-like (Fragment) OS=Ophiophagus hannah OX=8665 GN=PLBD1 PE=3 SV=1	8	3	3	2	501	58.2	8.05	7.63	3	1	0
FALSE	Master Protein	A0A8C6XX20	X-prolyl aminopeptidase 2 OS=Naja naja OX=35670 GN=XPNPEP2 PE=3 SV=1	4	3	3	2	679	77.1	6.14	6.93	3	1	0
FALSE	Master Protein	A0A8C5SH03	Mesencephalic astrocyte derived neurotrophic factor OS=Laticauda laticaudata OX=8630 GN=MANF PE=3 SV=1	14	2	2	2	180	20.3	8.25	5.51	2	1	0
FALSE	Master Protein	E9JG31	Metalloproteinase (Fragment) OS=Echis carinatus sochureki OX=124223 PE=2 SV=1	6	2	2	2	348	39	4.89	5.09	2	1	0
FALSE	Master Protein	D8MIA2	Snake venom serine protease rhinocerase 4 (Fragment) OS=Bitis rhinoceros OX=715877 PE=1 SV=1	6	2	2	2	257	28.2	8.82	3.83	2	1	0
FALSE	Master Protein	A0A6B7FQF8	Serine proteinase SP-6 OS=Vipera ammodytes ammodytes OX=8705 PE=2 SV=1	38	8	28	2	257	28.3	8.46	81.29	8	1	3A
FALSE	Master Protein	Q6A3C6	Ammodytin I2(A) isoform OS=Vipera ammodytes ruffoi OX=246549 PE=2 SV=1	57	7	24	2	137	15.4	5.92	80.78	7	1	3A
FALSE	Master Protein	Q6A3K3	Ammodytin I1(A) variant OS=Vipera aspis aspis OX=194601 PE=2 SV=1	70	8	20	2	138	15.5	5.25	65.02	8	1	3A
FALSE	Master Protein	Q7LZQ7	phospholipase A2 (Fragment) OS=Vipera aspis OX=8706 PE=3 SV=1	84	5	17	2	50	5.6	7.66	59.08	5	1	3A
FALSE	Master Protein	P0C2D7	L-amino-acid oxidase (Fragment) OS=Vipera berus berus OX=31156 PE=1 SV=1	50	5	12	2	88	10.3	5.21	36.9	5	1	3A
FALSE	Master Protein	P0C6B0	Disintegrin VLO5B OS=Macrovipera lebetina obtusa OX=209528 PE=1 SV=1	65	4	10	2	69	7.7	6.89	28.79	4	1	3A
FALSE	Master Protein	Q6A362	Ammodytoxin B isoform OS=Vipera aspis aspis OX=194601 PE=2 SV=1	31	3	8	2	138	15.5	7.83	27.04	3	1	3A
FALSE	Master Protein	A0A1S5QJK2	Kunitz/BPTI inhibitor-2 OS=Vipera ammodytes ammodytes OX=8705 PE=3 SV=1	41	4	9	2	93	10.4	8.5	18.87	4	1	3A
FALSE	Master Protein	A0A1I9KNP1	C-type lectin snaclec-4 OS=Vipera ammodytes ammodytes OX=8705 PE=2 SV=1	36	4	7	2	148	17.5	5.6	17.86	4	1	3A
FALSE	Master Protein	A0A6G5ZVN1	5'-nucleotidase (Fragment) OS=Vipera anatolica senliki OX=2604287 PE=2 SV=1	18	5	6	2	298	32.5	5.66	16.3	5	1	3A
FALSE	Master Protein	Q2UXQ6	Group III snake venom metalloproteinase OS=Echis ocellatus OX=99586 GN=Svmp3-Eoc13 PE=2 SV=1	7	4	7	2	610	69.6	5.08	14.9	4	1	3A
FALSE	Master Protein	W8E7D1	Venom phosphodiesterase OS=Macrovipera lebetina OX=8709 PE=1 SV=1	6	5	5	2	851	96.1	7.25	11.86	5	1	3A
FALSE	Master Protein	A0A6G5ZW53	Serine protease inhibitor 3 OS=Vipera anatolica senliki OX=2604287 PE=2 SV=1	12	2	4	2	192	21.7	8.24	10.58	2	1	3A
FALSE	Master Protein	P0DJL4	Snaclec VP12 subunit A (Fragment) OS=Daboia palaestinae OX=1170828 PE=1 SV=1	25	2	3	2	107	12.1	5.02	10.21	2	1	3A
FALSE	Master Protein	Q90500	Metalloprotease (Fragment) OS=Echis pyramidum OX=8700 GN=EcHII PE=2 SV=1	4	3	4	2	549	61.9	5.9	9.68	3	1	3A
FALSE	Master Protein	E9JG62	Metalloproteinase OS=Echis coloratus OX=64175 PE=2 SV=1	5	2	3	2	610	68.4	4.98	8.33	2	1	3A
FALSE	Master Protein	A0A6G5ZUZ2	Snake venom metalloprotease 2 (Fragment) OS=Vipera anatolica senliki OX=2604287 PE=2 SV=1	10	2	2	2	248	28.2	6.77	5.61	2	1	3A
FALSE	Master Protein	E9JG31	Metalloproteinase (Fragment) OS=Echis carinatus sochureki OX=124223 PE=2 SV=1	6	2	2	2	348	39	4.89	4.59	2	1	3A
FALSE	Master Protein	A0A0B8RNS9	Xaa-Pro aminopeptidase 2 OS=Boiga irregularis OX=92519 PE=3 SV=1	3	2	2	2	681	76.7	6.34	4.16	2	1	3A
FALSE	Master Protein	E5AJX2	Snake venom serine protease nikobin OS=Vipera berus nikolskii OX=1808362 GN=sp-VN PE=2 SV=1	30	6	34	2	257	28.2	7.77	95.67	6	1	5A
FALSE	Master Protein	P0C2D7	L-amino-acid oxidase (Fragment) OS=Vipera berus berus OX=31156 PE=1 SV=1	50	4	27	2	88	10.3	5.21	88.17	4	1	5A
FALSE	Master Protein	T2HQ57	Amine oxidase OS=Ovophis okinavensis OX=8769 PE=2 SV=1	9	7	30	2	516	58.1	6.49	81.91	7	1	5A
FALSE	Master Protein	A0A1S5QJJ2	Kunitz/BPTI inhibitor-1 OS=Vipera ammodytes ammodytes OX=8705 PE=3 SV=1	26	2	9	2	93	10.3	8.7	24.46	2	1	5A
FALSE	Master Protein	E9KJZ6	Group III snake venom metalloproteinase (Fragment) OS=Echis ocellatus OX=99586 GN=Eoc00089 PE=2 SV=1	10	4	8	2	553	62.6	5.39	22.69	4	1	5A
FALSE	Master Protein	Q7LZQ7	phospholipase A2 (Fragment) OS=Vipera aspis OX=8706 PE=3 SV=1	66	3	7	2	50	5.6	7.66	21.73	3	1	5A
FALSE	Master Protein	A0A1I9KNR7	Disintegrin Dis-1 OS=Vipera ammodytes ammodytes OX=8705 PE=2 SV=1	22	2	6	2	128	14	7.43	19.39	2	1	5A
FALSE	Master Protein	A0A1J0CZN0	Dis-2 OS=Vipera ammodytes ammodytes OX=8705 PE=2 SV=1	26	2	6	2	111	12.1	6.87	19.28	2	1	5A
FALSE	Master Protein	E9JG68	Metalloproteinase OS=Echis coloratus OX=64175 PE=2 SV=1	6	4	6	2	610	69.2	5.59	14.08	4	1	5A
FALSE	Master Protein	A0A1I9KNP1	C-type lectin snaclec-4 OS=Vipera ammodytes ammodytes OX=8705 PE=2 SV=1	20	3	5	2	148	17.5	5.6	12.44	3	1	5A
FALSE	Master Protein	Q90500	Metalloprotease (Fragment) OS=Echis pyramidum OX=8700 GN=EcHII PE=2 SV=1	4	3	4	2	549	61.9	5.9	11.28	3	1	5A
FALSE	Master Protein	E9JG62	Metalloproteinase OS=Echis coloratus OX=64175 PE=2 SV=1	5	2	3	2	610	68.4	4.98	9.01	2	1	5A
FALSE	Master Protein	E9KJX9	Group III snake venom metalloproteinase (Fragment) OS=Echis ocellatus OX=99586 GN=Eoc00013 PE=2 SV=1	11	2	3	2	360	40.6	5.63	7.79	2	1	5A
FALSE	Master Protein	A0A1S5QJJ1	Kunitz/BPTI inhibitor-3 OS=Vipera ammodytes ammodytes OX=8705 PE=3 SV=1	18	2	3	2	95	10.6	8.92	6.04	2	1	5A
FALSE	Master Protein	A0A8C6XPF2	Deoxyribonuclease-2-alpha OS=Naja naja OX=35670 GN=DNASE2 PE=3 SV=1	7	2	2	2	357	40.3	5.97	5.38	2	1	5A
FALSE	Master Protein	A0A8C6XX20	X-prolyl aminopeptidase 2 OS=Naja naja OX=35670 GN=XPNPEP2 PE=3 SV=1	3	2	2	2	679	77.1	6.14	5.06	2	1	5A
FALSE	Master Protein	Q6A3C6	Ammodytin I2(A) isoform OS=Vipera ammodytes ruffoi OX=246549 PE=2 SV=1	50	6	24	2	137	15.4	5.92	85.5	6	1	8A
FALSE	Master Protein	T2HQ57	Amine oxidase OS=Ovophis okinavensis OX=8769 PE=2 SV=1	10	8	31	2	516	58.1	6.49	84.14	8	1	8A
FALSE	Master Protein	A0A1I9KNN4	Serine proteinase SP-3 OS=Vipera ammodytes ammodytes OX=8705 PE=2 SV=1	35	6	20	2	257	28.2	6.39	74.49	6	1	8A
FALSE	Master Protein	A0A194APV2	L-amino-acid oxidase OS=Agkistrodon piscivorus OX=8715 PE=3 SV=1	11	6	26	2	516	58.6	8.1	68.11	6	1	8A
FALSE	Master Protein	Q6A3K3	Ammodytin I1(A) variant OS=Vipera aspis aspis OX=194601 PE=2 SV=1	63	7	21	2	138	15.5	5.25	67.9	7	1	8A
FALSE	Master Protein	A0A1I9KNR7	Disintegrin Dis-1 OS=Vipera ammodytes ammodytes OX=8705 PE=2 SV=1	23	3	18	2	128	14	7.43	66.99	3	1	8A
FALSE	Master Protein	Q98995	Zinc metalloproteinase/disintegrin OS=Macrovipera lebetina OX=8709 PE=1 SV=1	12	4	18	2	478	53.4	5.52	59.54	4	1	8A
FALSE	Master Protein	E5AJX2	Snake venom serine protease nikobin OS=Vipera berus nikolskii OX=1808362 GN=sp-VN PE=2 SV=1	28	5	17	2	257	28.2	7.77	49.67	5	1	8A
FALSE	Master Protein	G8XQX1	L-amino-acid oxidase OS=Daboia russelii OX=8707 PE=1 SV=1	15	7	16	2	504	56.9	8.37	47.42	7	1	8A
FALSE	Master Protein	Q7LZQ7	phospholipase A2 (Fragment) OS=Vipera aspis OX=8706 PE=3 SV=1	66	4	14	2	50	5.6	7.66	46.78	4	1	8A
FALSE	Master Protein	M9NCG3	Glutaminyl-peptide cyclotransferase OS=Daboia russelii OX=8707 GN=QC PE=2 SV=1	39	10	13	2	368	42.1	7.99	45.43	10	1	8A
FALSE	Master Protein	A0A6B7FQF8	Serine proteinase SP-6 OS=Vipera ammodytes ammodytes OX=8705 PE=2 SV=1	28	5	16	2	257	28.3	8.46	43.11	5	1	8A
FALSE	Master Protein	P67863	Snake venom vascular endothelial growth factor toxin vammin OS=Vipera ammodytes ammodytes OX=8705 PE=1 SV=2	25	2	13	2	145	16.3	8.41	43.03	2	1	8A
FALSE	Master Protein	E9JGE7	Metalloproteinase OS=Echis coloratus OX=64175 PE=2 SV=1	9	3	6	2	479	53.5	6.06	19.17	3	1	8A
FALSE	Master Protein	A0A0B8RNS9	Xaa-Pro aminopeptidase 2 OS=Boiga irregularis OX=92519 PE=3 SV=1	11	6	7	2	681	76.7	6.34	18.74	6	1	8A
FALSE	Master Protein	Q2UXQ6	Group III snake venom metalloproteinase OS=Echis ocellatus OX=99586 GN=Svmp3-Eoc13 PE=2 SV=1	11	5	7	2	610	69.6	5.08	16.62	5	1	8A
FALSE	Master Protein	P0C6A5	Disintegrin VA6 OS=Vipera ammodytes ammodytes OX=8705 PE=1 SV=1	50	2	5	2	64	7	8.02	16.61	2	1	8A
FALSE	Master Protein	A0A1I9KNP1	C-type lectin snaclec-4 OS=Vipera ammodytes ammodytes OX=8705 PE=2 SV=1	20	3	5	2	148	17.5	5.6	13.16	3	1	8A
FALSE	Master Protein	A0A1S5QJK2	Kunitz/BPTI inhibitor-2 OS=Vipera ammodytes ammodytes OX=8705 PE=3 SV=1	41	4	5	2	93	10.4	8.5	11.42	4	1	8A
FALSE	Master Protein	Q8JH85	Alpha-fibrinogenase OS=Macrovipera lebetina OX=8709 PE=1 SV=1	12	2	3	2	258	28.6	9.14	8.86	2	1	8A
FALSE	Master Protein	A0A8C6VQ12	Ig-like domain-containing protein OS=Naja naja OX=35670 PE=4 SV=1	9	2	3	2	239	26	7.61	8.24	2	1	8A
FALSE	Master Protein	E9JG39	Metalloproteinase OS=Echis carinatus sochureki OX=124223 PE=2 SV=1	8	3	3	2	610	69.5	5.38	6.14	3	1	8A
FALSE	Master Protein	W8EEP5	Hyaluronidase (Fragment) OS=Macrovipera lebetina OX=8709 PE=2 SV=1	6	2	2	2	349	40.8	8.91	5.14	2	1	8A
FALSE	Master Protein	A0A6J1UYG3	renin OS=Notechis scutatus OX=8663 GN=REN PE=3 SV=1	4	2	2	2	398	44.3	5.72	4.57	2	1	8A
FALSE	Master Protein	A0A6P9C8R1	Serum albumin-like OS=Pantherophis guttatus OX=94885 GN=LOC117669029 PE=4 SV=1	4	2	2	2	614	69.3	5.63	4.54	2	1	8A
FALSE	Master Protein	A0A6G5ZVQ9	Lipase OS=Vipera anatolica senliki OX=2604287 PE=2 SV=1	6	2	2	2	400	45.8	7.58	3.95	2	1	8A
FALSE	Master Protein	A0A1J0CZM6	Snaclec-8 OS=Vipera ammodytes ammodytes OX=8705 PE=2 SV=1	70	12	131	2	148	17.1	6.37	529.64	12	1	9A
FALSE	Master Protein	A0A1I9KNT0	Metalloproteinase of class P-II MPII-1 OS=Vipera ammodytes ammodytes OX=8705 PE=2 SV=1	39	13	109	2	478	53.4	5.5	482.99	13	1	9A
FALSE	Master Protein	G8XQX1	L-amino-acid oxidase OS=Daboia russelii OX=8707 PE=1 SV=1	25	10	40	2	504	56.9	8.37	138.07	10	1	9A
FALSE	Master Protein	T2HQ57	Amine oxidase OS=Ovophis okinavensis OX=8769 PE=2 SV=1	10	8	46	2	516	58.1	6.49	129.72	8	1	9A
FALSE	Master Protein	A0A0A1WDN5	L-amino acid oxidase B variant 2 OS=Echis coloratus OX=64175 PE=2 SV=1	31	8	33	2	309	35	8.76	90.32	8	1	9A
FALSE	Master Protein	A0A1I9KNR7	Disintegrin Dis-1 OS=Vipera ammodytes ammodytes OX=8705 PE=2 SV=1	25	5	25	2	128	14	7.43	86.09	5	1	9A
FALSE	Master Protein	A0A0C5DGP5	C-type lectin-like protein 4B OS=Macrovipera lebetina OX=8709 PE=2 SV=1	15	2	16	2	150	17.1	8.12	68.76	2	1	9A
FALSE	Master Protein	Q7LZQ7	phospholipase A2 (Fragment) OS=Vipera aspis OX=8706 PE=3 SV=1	66	4	20	2	50	5.6	7.66	67.11	4	1	9A
FALSE	Master Protein	A0A1I9KNP1	C-type lectin snaclec-4 OS=Vipera ammodytes ammodytes OX=8705 PE=2 SV=1	36	4	20	2	148	17.5	5.6	66.58	4	1	9A
FALSE	Master Protein	P67863	Snake venom vascular endothelial growth factor toxin vammin OS=Vipera ammodytes ammodytes OX=8705 PE=1 SV=2	25	2	18	2	145	16.3	8.41	60.36	2	1	9A
FALSE	Master Protein	Q6A3J3	Ammodytin I1(C) variant OS=Vipera berus berus OX=31156 PE=2 SV=1	28	4	14	2	138	15.4	5.49	44.13	4	1	9A
FALSE	Master Protein	A0A0B8RNS9	Xaa-Pro aminopeptidase 2 OS=Boiga irregularis OX=92519 PE=3 SV=1	15	8	10	2	681	76.7	6.34	30.85	8	1	9A
FALSE	Master Protein	M9NCG3	Glutaminyl-peptide cyclotransferase OS=Daboia russelii OX=8707 GN=QC PE=2 SV=1	30	8	8	2	368	42.1	7.99	25.44	8	1	9A
FALSE	Master Protein	Q2UXQ6	Group III snake venom metalloproteinase OS=Echis ocellatus OX=99586 GN=Svmp3-Eoc13 PE=2 SV=1	11	6	9	2	610	69.6	5.08	20.07	6	1	9A
FALSE	Master Protein	E9JG75	Metalloproteinase OS=Echis coloratus OX=64175 PE=2 SV=1	11	3	6	2	610	68.5	5.11	16.34	3	1	9A
FALSE	Master Protein	A0A1S5QJJ1	Kunitz/BPTI inhibitor-3 OS=Vipera ammodytes ammodytes OX=8705 PE=3 SV=1	28	3	5	2	95	10.6	8.92	11.1	3	1	9A
FALSE	Master Protein	A0A6P9CBQ5	Pregnancy zone protein-like isoform X1 OS=Pantherophis guttatus OX=94885 GN=LOC117670021 PE=3 SV=1	3	4	4	2	1522	169.2	6.07	9.51	4	1	9A
FALSE	Master Protein	A0A1L8D663	BATXCTL10 OS=Bothrops atrox OX=8725 PE=2 SV=1	9	2	4	2	150	17	4.55	9.39	2	1	9A
FALSE	Master Protein	J9ZZN7	Glutathione peroxidase OS=Thamnophis elegans OX=35005 PE=2 SV=1	13	2	2	2	247	28.1	8.65	9.05	2	1	9A
FALSE	Master Protein	Q696W1	Snaclec coagulation factor X-activating enzyme light chain 2 OS=Macrovipera lebetina OX=8709 GN=LC2 PE=1 SV=1	16	2	3	2	158	18.1	7.58	8.9	2	1	9A
FALSE	Master Protein	Q5NTZ2	Serum albumin OS=Protobothrops flavoviridis OX=88087 GN=hsa PE=2 SV=1	4	2	3	2	614	69.7	5.99	8.72	2	1	9A
FALSE	Master Protein	A0A8C5RLA0	Alanyl aminopeptidase, membrane OS=Laticauda laticaudata OX=8630 GN=ANPEP PE=3 SV=1	2	2	2	2	1004	113.8	5.44	6.49	2	1	9A
FALSE	Master Protein	A0A670YCH5	Golgi apparatus protein 1 OS=Pseudonaja textilis OX=8673 GN=GLG1 PE=4 SV=1	2	2	2	2	1170	133.1	7.02	5.2	2	1	9A
FALSE	Master Protein	A0A2D4M0J4	Alpha-macroglobulin receptor-binding domain-containing protein (Fragment) OS=Micrurus spixii OX=129469 PE=3 SV=1	3	2	2	2	681	74.7	6.96	4.69	2	1	9A
FALSE	Master Protein	A0A9F5J5F3	Alpha-2-macroglobulin OS=Python bivittatus OX=176946 GN=LOC103057914 PE=3 SV=1	1	2	2	2	1463	162.9	6.37	3.91	2	1	9A
FALSE	Master Protein	A0A1I9KNS1	Metalloproteinase of class P-II MPII-2 OS=Vipera ammodytes ammodytes OX=8705 PE=2 SV=1	46	17	114	2	478	53.4	5.38	500.46	17	1	10A
FALSE	Master Protein	A0A1J0CZN0	Dis-2 OS=Vipera ammodytes ammodytes OX=8705 PE=2 SV=1	29	3	30	2	111	12.1	6.87	114.4	3	1	10A
FALSE	Master Protein	Q6A378	Ammodytin L(1'') isoform OS=Vipera ammodytes ammodytes OX=8705 PE=2 SV=1	59	8	20	2	138	15.6	8.5	90.3	8	1	10A
FALSE	Master Protein	A0A1I9KNR7	Disintegrin Dis-1 OS=Vipera ammodytes ammodytes OX=8705 PE=2 SV=1	25	5	25	2	128	14	7.43	89.48	5	1	10A
FALSE	Master Protein	P83254	Disintegrin lebein-1-beta OS=Macrovipera lebetina OX=8709 PE=1 SV=1	64	3	21	2	64	7.1	7.8	79.74	3	1	10A
FALSE	Master Protein	A0A6B7FQF8	Serine proteinase SP-6 OS=Vipera ammodytes ammodytes OX=8705 PE=2 SV=1	35	9	29	2	257	28.3	8.46	77.67	9	1	10A
FALSE	Master Protein	T2HQ57	Amine oxidase OS=Ovophis okinavensis OX=8769 PE=2 SV=1	10	8	27	2	516	58.1	6.49	74.1	8	1	10A
FALSE	Master Protein	P0C2D7	L-amino-acid oxidase (Fragment) OS=Vipera berus berus OX=31156 PE=1 SV=1	50	5	18	2	88	10.3	5.21	72.9	5	1	10A
FALSE	Master Protein	G8XQX1	L-amino-acid oxidase OS=Daboia russelii OX=8707 PE=1 SV=1	19	7	17	2	504	56.9	8.37	64.64	7	1	10A
FALSE	Master Protein	M9NCG3	Glutaminyl-peptide cyclotransferase OS=Daboia russelii OX=8707 GN=QC PE=2 SV=1	38	10	16	2	368	42.1	7.99	59.6	10	1	10A
FALSE	Master Protein	A0A0B8RNS9	Xaa-Pro aminopeptidase 2 OS=Boiga irregularis OX=92519 PE=3 SV=1	23	11	18	2	681	76.7	6.34	59.22	11	1	10A
FALSE	Master Protein	E9KJZ6	Group III snake venom metalloproteinase (Fragment) OS=Echis ocellatus OX=99586 GN=Eoc00089 PE=2 SV=1	13	6	16	2	553	62.6	5.39	58.13	6	1	10A
FALSE	Master Protein	P0DQQ4	Venom phosphodiesterase CdcPDE OS=Crotalus durissus collilineatus OX=221569 PE=1 SV=1	17	10	17	2	829	94.1	7.44	53.49	10	1	10A
FALSE	Master Protein	A0A0A1WDN5	L-amino acid oxidase B variant 2 OS=Echis coloratus OX=64175 PE=2 SV=1	31	7	15	2	309	35	8.76	45.26	7	1	10A
FALSE	Master Protein	Q6A3C6	Ammodytin I2(A) isoform OS=Vipera ammodytes ruffoi OX=246549 PE=2 SV=1	50	5	12	2	137	15.4	5.92	42.72	5	1	10A
FALSE	Master Protein	A0A1I9KNP1	C-type lectin snaclec-4 OS=Vipera ammodytes ammodytes OX=8705 PE=2 SV=1	36	4	9	2	148	17.5	5.6	34.87	4	1	10A
FALSE	Master Protein	P24293	Acidic phospholipase A2 PLA-1 OS=Eristicophis macmahoni OX=110227 PE=1 SV=1	33	3	9	2	121	13.5	6.04	29.49	3	1	10A
FALSE	Master Protein	A0A194APJ3	Snake venom serine protease OS=Agkistrodon piscivorus OX=8715 PE=3 SV=1	18	3	11	2	258	28.1	5.9	26.92	3	1	10A
FALSE	Master Protein	E9JG96	Metalloproteinase OS=Echis coloratus OX=64175 PE=2 SV=1	10	3	7	2	614	69.2	5.72	22.04	3	1	10A
FALSE	Master Protein	P81743	Disintegrin EMF10B OS=Eristicophis macmahoni OX=110227 PE=1 SV=1	71	2	5	2	68	7.4	5.22	20.1	2	1	10A
FALSE	Master Protein	Q6A361	Ammodytoxin C variant OS=Vipera aspis aspis OX=194601 PE=2 SV=1	46	5	6	2	138	15.5	7.62	19.53	5	1	10A
FALSE	Master Protein	A0A9F2QYB6	Ectonucleotide pyrophosphatase/phosphodiesterase family member 3 OS=Python bivittatus OX=176946 GN=ENPP3 PE=3 SV=1	7	4	6	2	825	93.7	6.6	18.91	4	1	10A
FALSE	Master Protein	Q2UXQ6	Group III snake venom metalloproteinase OS=Echis ocellatus OX=99586 GN=Svmp3-Eoc13 PE=2 SV=1	9	4	6	2	610	69.6	5.08	15.64	4	1	10A
FALSE	Master Protein	J3S3W1	Cadam10_SVMPIII-3 OS=Crotalus adamanteus OX=8729 PE=2 SV=1	3	2	3	2	601	67.3	4.89	13.85	2	1	10A
FALSE	Master Protein	A0A194AM91	Snake venom serine protease OS=Agkistrodon piscivorus OX=8715 PE=3 SV=1	9	2	4	2	257	28.1	8.46	12.28	2	1	10A
FALSE	Master Protein	Q90500	Metalloprotease (Fragment) OS=Echis pyramidum OX=8700 GN=EcHII PE=2 SV=1	4	3	4	2	549	61.9	5.9	12.28	3	1	10A
FALSE	Master Protein	P0C6A5	Disintegrin VA6 OS=Vipera ammodytes ammodytes OX=8705 PE=1 SV=1	42	2	3	2	64	7	8.02	11.69	2	1	10A
FALSE	Master Protein	P82981	Thrombin-like enzyme contortrixobin OS=Agkistrodon contortrix contortrix OX=8713 PE=1 SV=1	15	2	4	2	234	25.4	5.12	11.37	2	1	10A
FALSE	Master Protein	Q696W1	Snaclec coagulation factor X-activating enzyme light chain 2 OS=Macrovipera lebetina OX=8709 GN=LC2 PE=1 SV=1	16	2	3	2	158	18.1	7.58	9.57	2	1	10A
FALSE	Master Protein	A0A0A1WCF9	Vascular endothelial growth factor A OS=Echis coloratus OX=64175 PE=2 SV=1	24	2	2	2	192	22.5	7.83	7.17	2	1	10A
FALSE	Master Protein	P33589	Thrombin-like enzyme gyroxin analog OS=Lachesis muta muta OX=8753 PE=1 SV=1	20	2	2	2	228	25.6	6.93	7.01	2	1	10A
FALSE	Master Protein	E0Y418	Serine protease VLSP-1 OS=Macrovipera lebetina OX=8709 PE=2 SV=1	18	2	3	2	260	28.7	6.51	6.85	2	1	10A
FALSE	Master Protein	D3YLG9	Serine proteinase (Fragment) OS=Echis ocellatus OX=99586 GN=Ser-1 PE=2 SV=1	11	2	2	2	258	28.3	8.46	6.82	2	1	10A
FALSE	Master Protein	A0A1S5QJJ1	Kunitz/BPTI inhibitor-3 OS=Vipera ammodytes ammodytes OX=8705 PE=3 SV=1	28	3	3	2	95	10.6	8.92	6.53	3	1	10A
FALSE	Master Protein	A0A0F7Z1V6	Transferrin OS=Crotalus adamanteus OX=8729 PE=2 SV=1	3	2	2	2	711	77.7	6.48	6.38	2	1	10A
FALSE	Master Protein	A0A6J1UYG3	renin OS=Notechis scutatus OX=8663 GN=REN PE=3 SV=1	4	2	3	2	398	44.3	5.72	6.27	2	1	10A
FALSE	Master Protein	A0A1W7RJX8	Metalloproteinase (Type II) 1 OS=Agkistrodon contortrix contortrix OX=8713 PE=4 SV=1	4	2	2	2	478	53.6	5.96	6.14	2	1	10A
FALSE	Master Protein	A0A9F5J181	Adenomatous polyposis coli protein 2 OS=Python bivittatus OX=176946 GN=APC2 PE=3 SV=1	2	2	2	2	2491	276.6	8.31	5.72	2	1	10A
FALSE	Master Protein	Q6IWF1	Snake venom serine protease BthaTL OS=Bothrops alternatus OX=64174 PE=2 SV=1	9	2	2	2	233	25.6	7.77	4.78	2	1	10A
FALSE	Master Protein	A0A6I9YXS1	Coatomer subunit delta OS=Thamnophis sirtalis OX=35019 GN=ARCN1 PE=3 SV=1	7	2	2	2	511	57.1	5.85	2.91	2	1	10A
FALSE	Master Protein	Q6A3G5	Ammodytin I1(D) isoform OS=Vipera ammodytes meridionalis OX=73841 PE=2 SV=1	48	6	89	1	138	15.4	5.08	296.31	6	1	0
FALSE	Master Protein	B7FDI1	Cysteine-rich venom protein OS=Vipera berus OX=31155 PE=1 SV=1	56	9	79	1	239	26.5	6.81	257.89	9	1	0
FALSE	Master Protein	Q6A3M9	Ammodytin I1(B) isoform OS=Vipera ammodytes ruffoi OX=246549 PE=2 SV=1	50	7	73	1	138	15.5	5.55	228.99	7	1	0
FALSE	Master Protein	A0A1I9KNT0	Metalloproteinase of class P-II MPII-1 OS=Vipera ammodytes ammodytes OX=8705 PE=2 SV=1	28	8	56	1	478	53.4	5.5	223.02	8	1	0
FALSE	Master Protein	A0A0A1WCN2	Cysteine-Rich Secretory Protein B OS=Echis coloratus OX=64175 PE=2 SV=1	19	3	51	1	239	26.7	7.46	195.01	3	1	0
FALSE	Master Protein	C0HKZ7	Snaclec macrovipecetin subunit beta OS=Macrovipera lebetina OX=8709 PE=1 SV=1	23	2	44	1	127	15	6.98	166.95	2	1	0
FALSE	Master Protein	A0A6G5ZUR6	Serine protease 6 OS=Vipera anatolica senliki OX=2604287 PE=2 SV=1	32	6	55	1	260	28.9	8.46	160.56	6	1	0
FALSE	Master Protein	P0DPS3	Snake venom serine protease VaSP1 (Fragment) OS=Vipera ammodytes ammodytes OX=8705 PE=1 SV=1	43	5	48	1	200	22.1	8.31	151.57	5	1	0
FALSE	Master Protein	A0A1J0CZN0	Dis-2 OS=Vipera ammodytes ammodytes OX=8705 PE=2 SV=1	37	3	34	1	111	12.1	6.87	126.58	3	1	0
FALSE	Master Protein	F2Q6E5	Cysteine-rich seceretory protein Ch-CRPKa (Fragment) OS=Crotalus horridus OX=35024 PE=2 SV=1	16	4	47	1	221	24.7	7.43	119.1	4	1	0
FALSE	Master Protein	A0A6G5ZW78	Serine protease 2 OS=Vipera anatolica senliki OX=2604287 PE=2 SV=1	23	5	39	1	257	28.1	8.41	112.54	5	1	0
FALSE	Master Protein	Q8JI40	Cysteine-rich venom protein ablomin OS=Gloydius blomhoffii OX=242054 PE=1 SV=1	16	4	44	1	240	26.9	5.96	111.33	4	1	0
FALSE	Master Protein	Q6A3K3	Ammodytin I1(A) variant OS=Vipera aspis aspis OX=194601 PE=2 SV=1	48	5	38	1	138	15.5	5.25	110.52	5	1	0
FALSE	Master Protein	Q6A3C6	Ammodytin I2(A) isoform OS=Vipera ammodytes ruffoi OX=246549 PE=2 SV=1	50	5	30	1	137	15.4	5.92	108.07	5	1	0
FALSE	Master Protein	Q6A3E0	Ammodytin I2(A) variant OS=Vipera aspis aspis OX=194601 PE=2 SV=1	50	5	28	1	137	15.3	6.47	103.02	5	1	0
FALSE	Master Protein	O13069	Thrombin-like enzyme KN-BJ 2 OS=Bothrops jararaca OX=8724 PE=1 SV=1	11	3	40	1	257	27.9	8.34	100.77	3	1	0
FALSE	Master Protein	A0A2I7YS41	Serine endopeptidase OS=Crotalus atrox OX=8730 PE=2 SV=1	13	3	38	1	263	29.1	5.31	100.21	3	1	0
FALSE	Master Protein	A0A0C5DGP5	C-type lectin-like protein 4B OS=Macrovipera lebetina OX=8709 PE=2 SV=1	12	1	20	1	150	17.1	8.12	91.67	1	1	0
FALSE	Master Protein	Q7LZQ5	Phospholipase A2 II (Fragment) OS=Vipera aspis OX=8706 PE=3 SV=1	56	2	24	1	52	5.9	8.27	87.86	2	1	0
FALSE	Master Protein	Q4VM08	Zinc metalloproteinase-disintegrin-like VLAIP-A OS=Macrovipera lebetina OX=8709 PE=1 SV=1	19	9	30	1	616	68.7	5.68	85.57	9	1	0
FALSE	Master Protein	A0A194ARJ8	Snake venom serine protease OS=Agkistrodon piscivorus OX=8715 PE=3 SV=1	9	2	32	1	258	28.2	7.94	84.52	2	1	0
FALSE	Master Protein	A0A1I9KNR7	Disintegrin Dis-1 OS=Vipera ammodytes ammodytes OX=8705 PE=2 SV=1	24	3	23	1	128	14	7.43	82.15	3	1	0
FALSE	Master Protein	A0A1S5QJJ2	Kunitz/BPTI inhibitor-1 OS=Vipera ammodytes ammodytes OX=8705 PE=3 SV=1	48	4	29	1	93	10.3	8.7	82.11	4	1	0
FALSE	Master Protein	A0A1J0CZM6	Snaclec-8 OS=Vipera ammodytes ammodytes OX=8705 PE=2 SV=1	36	5	25	1	148	17.1	6.37	81.14	5	1	0
FALSE	Master Protein	A8CG87	Acidic phospholipase A2 Drk-a2 OS=Daboia russelii OX=8707 PE=2 SV=1	37	4	27	1	138	15.6	5.1	75.32	4	1	0
FALSE	Master Protein	Q3ZD74	Snake venom metalloproteinase lebetase-4 (Fragment) OS=Macrovipera lebetina OX=8709 PE=2 SV=1	19	3	20	1	217	24.5	6.51	75.11	3	1	0
FALSE	Master Protein	A0A6P9B6H9	Zinc finger protein 260-like OS=Pantherophis guttatus OX=94885 GN=LOC117659713 PE=4 SV=1	3	1	26	1	605	70.5	9.55	63.12	1	1	0
FALSE	Master Protein	A6MFL0	L-amino-acid oxidase OS=Demansia vestigiata OX=412038 PE=2 SV=1	4	2	22	1	517	58.9	7.52	60.33	2	1	0
FALSE	Master Protein	A0A6B7FNM6	MPi-3 OS=Vipera ammodytes ammodytes OX=8705 PE=2 SV=1	11	2	19	1	208	22.9	9.06	59.94	2	1	0
FALSE	Master Protein	A0A182C5T8	5'-nucleotidase (Fragment) OS=Phalotris mertensi OX=1260334 PE=3 SV=1	14	6	16	1	524	57.5	7.08	53.63	6	1	0
FALSE	Master Protein	A0A6B2F4F1	ShKT domain-containing protein OS=Bothriechis nubestris OX=1766655 PE=3 SV=1	16	2	19	1	240	26.5	6.27	52.28	2	1	0
FALSE	Master Protein	P0C6B0	Disintegrin VLO5B OS=Macrovipera lebetina obtusa OX=209528 PE=1 SV=1	58	4	15	1	69	7.7	6.89	48.66	4	1	0
FALSE	Master Protein	E9JGE7	Metalloproteinase OS=Echis coloratus OX=64175 PE=2 SV=1	7	2	13	1	479	53.5	6.06	46.79	2	1	0
FALSE	Master Protein	P00992	Kunitz-type serine protease inhibitor 3 OS=Vipera ammodytes ammodytes OX=8705 PE=1 SV=2	48	4	17	1	93	10.3	8.7	42.65	4	1	0
FALSE	Master Protein	P0DJL5	Snaclec VP12 subunit B OS=Daboia palaestinae OX=1170828 PE=1 SV=1	18	2	14	1	125	15.1	5.02	39.36	2	1	0
FALSE	Master Protein	E9JG68	Metalloproteinase OS=Echis coloratus OX=64175 PE=2 SV=1	8	6	16	1	610	69.2	5.59	38.92	6	1	0
FALSE	Master Protein	P24293	Acidic phospholipase A2 PLA-1 OS=Eristicophis macmahoni OX=110227 PE=1 SV=1	24	2	12	1	121	13.5	6.04	38.68	2	1	0
FALSE	Master Protein	P0DJE2	Zinc metalloproteinase-disintegrin-like ammodytagin (Fragment) OS=Vipera ammodytes ammodytes OX=8705 PE=1 SV=3	15	2	9	1	184	19.9	5.19	37.13	2	1	0
FALSE	Master Protein	A0A6B2F663	5'-nucleotidase OS=Bothriechis nigroviridis OX=88079 PE=3 SV=1	12	5	13	1	589	64.7	8.51	35.09	5	1	0
FALSE	Master Protein	B4XT06	Snaclec B7 (Fragment) OS=Macrovipera lebetina OX=8709 PE=2 SV=1	26	4	14	1	125	15	8.19	33.89	4	1	0
FALSE	Master Protein	E9JG69	Metalloproteinase OS=Echis coloratus OX=64175 PE=2 SV=1	5	3	11	1	611	69	5.77	31.94	3	1	0
FALSE	Master Protein	E9JG96	Metalloproteinase OS=Echis coloratus OX=64175 PE=2 SV=1	6	3	10	1	614	69.2	5.72	27.01	3	1	0
FALSE	Master Protein	A0A346CLX5	Phosphodiesterase (Fragment) OS=Borikenophis portoricensis OX=1260276 PE=2 SV=1	6	5	10	1	888	100.7	7.03	26.98	5	1	0
FALSE	Master Protein	P0DJL4	Snaclec VP12 subunit A (Fragment) OS=Daboia palaestinae OX=1170828 PE=1 SV=1	16	1	7	1	107	12.1	5.02	24.12	1	1	0
FALSE	Master Protein	A0A1S5QLZ2	Kunitz/BPTI inhibitor-9 OS=Vipera ammodytes ammodytes OX=8705 PE=3 SV=1	27	2	10	1	90	9.8	8.27	23.78	2	1	0
FALSE	Master Protein	A0A6B7FMQ9	Phospholipase B-like OS=Vipera ammodytes ammodytes OX=8705 PE=2 SV=1	9	4	7	1	553	64.3	8.5	22.55	4	1	0
FALSE	Master Protein	P0C6A5	Disintegrin VA6 OS=Vipera ammodytes ammodytes OX=8705 PE=1 SV=1	42	2	5	1	64	7	8.02	19.01	2	1	0
FALSE	Master Protein	C0HLA2	Thrombin-like enzyme LmrSP-3 (Fragment) OS=Lachesis muta rhombeata OX=60219 PE=1 SV=1	50	1	6	1	26	2.9	4.28	18.01	1	1	0
FALSE	Master Protein	E9JGB4	Metalloproteinase (Fragment) OS=Echis pyramidum leakeyi OX=38415 PE=2 SV=1	16	3	7	1	397	44.3	5.74	17.98	3	1	0
FALSE	Master Protein	I2GAE3	CTLPs subunit alpha (Fragment) OS=Gloydius halys OX=8714 GN=pCTLP-1 PE=2 SV=1	12	1	5	1	129	14.8	4.7	17.29	1	1	0
FALSE	Master Protein	A0A194AM91	Snake venom serine protease OS=Agkistrodon piscivorus OX=8715 PE=3 SV=1	7	1	4	1	257	28.1	8.46	15.89	1	1	0
FALSE	Master Protein	P81743	Disintegrin EMF10B OS=Eristicophis macmahoni OX=110227 PE=1 SV=1	28	1	4	1	68	7.4	5.22	15.15	1	1	0
FALSE	Master Protein	J3S3W1	Cadam10_SVMPIII-3 OS=Crotalus adamanteus OX=8729 PE=2 SV=1	2	1	6	1	601	67.3	4.89	13.52	1	1	0
FALSE	Master Protein	A0A1L8D689	Snake venom metalloproteinase OS=Bothrops atrox OX=8725 PE=2 SV=1	3	1	4	1	602	67.6	5.59	12.83	1	1	0
FALSE	Master Protein	A0A1J0CZM4	Snaclec-5 OS=Vipera ammodytes ammodytes OX=8705 PE=2 SV=1	7	1	4	1	158	18.1	5.3	12.29	1	1	0
FALSE	Master Protein	A0A0A1WDU0	Phospholipase B-like OS=Echis coloratus OX=64175 PE=2 SV=1	8	3	4	1	553	64.5	7.77	11.86	3	1	0
FALSE	Master Protein	A0A6B7FPT0	Endogenous tripeptide metalloproteinase inhibitor MPi-5 OS=Vipera ammodytes ammodytes OX=8705 PE=2 SV=1	16	2	4	1	137	15	8.06	11.31	2	1	0
FALSE	Master Protein	A0A194AQ28	Metalloproteinase type III 11 OS=Sistrurus miliarius barbouri OX=8759 PE=4 SV=1	3	1	2	1	606	67.7	5.14	8.57	1	1	0
FALSE	Master Protein	Q92043	Zinc metalloproteinase-disintegrin-like atrolysin-A (Fragment) OS=Crotalus atrox OX=8730 PE=1 SV=1	4	1	3	1	419	46.8	6.39	8.5	1	1	0
FALSE	Master Protein	A0A8C5SEB3	AAA+ ATPase domain-containing protein OS=Laticauda laticaudata OX=8630 PE=3 SV=1	0	1	3	1	2384	270.5	7.05	7.57	1	1	0
FALSE	Master Protein	C0HKZ6	Snaclec macrovipecetin subunit alpha OS=Macrovipera lebetina OX=8709 PE=1 SV=1	13	1	2	1	131	15.4	6.51	6.68	1	1	0
FALSE	Master Protein	A0A6J1U1J3	Gamma-aminobutyric acid receptor subunit beta-3 isoform X2 OS=Notechis scutatus OX=8663 GN=GABRB3 PE=3 SV=1	3	1	3	1	393	45.7	9.42	6.37	1	1	0
FALSE	Master Protein	A0A0A1WCC5	Snake venom metalloproteinase C (Fragment) OS=Echis coloratus OX=64175 PE=2 SV=1	12	2	2	1	154	17	5.82	5.08	2	1	0
FALSE	Master Protein	Q696W1	Snaclec coagulation factor X-activating enzyme light chain 2 OS=Macrovipera lebetina OX=8709 GN=LC2 PE=1 SV=1	10	1	2	1	158	18.1	7.58	4.98	1	1	0
FALSE	Master Protein	A0A0B8RNS9	Xaa-Pro aminopeptidase 2 OS=Boiga irregularis OX=92519 PE=3 SV=1	3	2	2	1	681	76.7	6.34	4.77	2	1	0
FALSE	Master Protein	Q3BK14	Disintegrin lebestatin OS=Macrovipera lebetina OX=8709 PE=1 SV=1	9	1	2	1	107	11.5	8.56	4.71	1	1	0
FALSE	Master Protein	V8NKK6	Glycine-rich cell wall structural protein 1 (Fragment) OS=Ophiophagus hannah OX=8665 GN=GRP-1 PE=4 SV=1	4	1	2	1	473	47.1	9.74	4.13	1	1	0
FALSE	Master Protein	V8NEC1	78 kDa glucose-regulated protein OS=Ophiophagus hannah OX=8665 GN=HSPA5 PE=3 SV=1	2	1	1	1	609	67.3	5.07	3.54	1	1	0
FALSE	Master Protein	E9JGH6	Metalloproteinase OS=Echis carinatus sochureki OX=124223 PE=2 SV=1	15	1	1	1	128	14	7.96	3.46	1	1	0
FALSE	Master Protein	A0A670Z8D6	Glutathione peroxidase OS=Pseudonaja textilis OX=8673 PE=3 SV=1	7	1	1	1	201	23	9.14	3.34	1	1	0
FALSE	Master Protein	P08935	Cystatin OS=Bitis arietans OX=8692 PE=1 SV=1	12	1	1	1	111	12.7	7.81	3.3	1	1	0
FALSE	Master Protein	J3S831	Snake venom metalloproteinase (Type III) 5 OS=Crotalus adamanteus OX=8729 PE=2 SV=1	4	1	1	1	608	68.4	5.25	3.07	1	1	0
FALSE	Master Protein	A0A8C6XBU8	IF rod domain-containing protein OS=Naja naja OX=35670 PE=4 SV=1	3	1	1	1	454	50.3	6.8	2.83	1	1	0
FALSE	Master Protein	A0A9F5JB39	Keratin, type II cytoskeletal cochleal-like isoform X3 OS=Python bivittatus OX=176946 GN=LOC103050098 PE=3 SV=1	2	1	1	1	497	54.6	5.86	2.82	1	1	0
FALSE	Master Protein	A0A8C6XPF2	Deoxyribonuclease-2-alpha OS=Naja naja OX=35670 GN=DNASE2 PE=3 SV=1	3	1	1	1	357	40.3	5.97	2.79	1	1	0
FALSE	Master Protein	A0A6J1VMH8	A-kinase anchor protein 11 OS=Notechis scutatus OX=8663 GN=AKAP11 PE=4 SV=1	2	1	1	1	1938	214.7	6.2	2.75	1	1	0
FALSE	Master Protein	A0A2D4FIT3	Extracellular matrix protein 1 OS=Micrurus corallinus OX=54390 PE=4 SV=1	5	1	1	1	349	39.2	5.78	2.61	1	1	0
FALSE	Master Protein	A0A6I9XHL3	Keratin, type II cytoskeletal 6A-like OS=Thamnophis sirtalis OX=35019 GN=LOC106543677 PE=3 SV=1	2	1	1	1	559	59.7	6.27	2.52	1	1	0
FALSE	Master Protein	A0A6P9D003	Zinc finger protein 501-like OS=Pantherophis guttatus OX=94885 GN=LOC117674785 PE=4 SV=1	3	1	1	1	508	59.4	9.57	2.43	1	1	0
FALSE	Master Protein	A0A2D4KJW7	Uncharacterized protein (Fragment) OS=Micrurus paraensis OX=1970185 PE=4 SV=1	8	1	1	1	179	20.5	8.94	2.41	1	1	0
FALSE	Master Protein	A0A8C5SZF6	Ig-like domain-containing protein OS=Laticauda laticaudata OX=8630 PE=4 SV=1	10	1	1	1	109	12.4	7.81	2.35	1	1	0
FALSE	Master Protein	A0A194ARM6	Metalloproteinase type II 4 OS=Agkistrodon piscivorus OX=8715 PE=4 SV=1	5	1	1	1	481	53.9	6.04	2.35	1	1	0
FALSE	Master Protein	A0A6P9CBQ5	Pregnancy zone protein-like isoform X1 OS=Pantherophis guttatus OX=94885 GN=LOC117670021 PE=3 SV=1	1	1	1	1	1522	169.2	6.07	2.33	1	1	0
FALSE	Master Protein	Q4QT03	PLA2-32 (Fragment) OS=Bitis arietans OX=8692 PE=2 SV=1	13	1	1	1	138	15.7	5.6	2.32	1	1	0
FALSE	Master Protein	A0A8C5SPV1	ubiquitinyl hydrolase 1 OS=Laticauda laticaudata OX=8630 PE=4 SV=1	7	1	1	1	153	17.5	4.88	2.32	1	1	0
FALSE	Master Protein	A0A8C6VQ12	Ig-like domain-containing protein OS=Naja naja OX=35670 PE=4 SV=1	5	1	1	1	239	26	7.61	2.32	1	1	0
FALSE	Master Protein	A0A1W7RJX6	glycerophosphocholine cholinephosphodiesterase OS=Agkistrodon contortrix contortrix OX=8713 PE=3 SV=1	2	1	1	1	438	50.3	6.87	2.26	1	1	0
FALSE	Master Protein	Q5NTZ2	Serum albumin OS=Protobothrops flavoviridis OX=88087 GN=hsa PE=2 SV=1	2	1	1	1	614	69.7	5.99	2.25	1	1	0
FALSE	Master Protein	J3SE72	Putative serine carboxypeptidase CPVL-like OS=Crotalus adamanteus OX=8729 PE=2 SV=1	3	1	1	1	486	55.6	7.15	2.21	1	1	0
FALSE	Master Protein	A0A8C5SPR7	Saposin B-type domain-containing protein OS=Laticauda laticaudata OX=8630 PE=4 SV=1	3	1	1	1	233	25.9	4.63	2.19	1	1	0
FALSE	Master Protein	A0A2D4GCS1	Uncharacterized protein (Fragment) OS=Micrurus corallinus OX=54390 PE=4 SV=1	10	1	1	1	121	13	10.15	2.12	1	1	0
FALSE	Master Protein	A0A8C5SG99	KRAB domain-containing protein OS=Laticauda laticaudata OX=8630 PE=4 SV=1	17	1	1	1	115	13.2	4.94	2.12	1	1	0
FALSE	Master Protein	A0A6P9BRB2	Cochlin OS=Pantherophis guttatus OX=94885 GN=COCH PE=4 SV=1	2	1	1	1	546	59.5	8.82	2.1	1	1	0
FALSE	Master Protein	A0A8C5RXJ1	Nuclear receptor subfamily 4 group A member 1 OS=Laticauda laticaudata OX=8630 GN=NR4A1 PE=3 SV=1	1	1	1	1	539	59.6	6.67	2.08	1	1	0
FALSE	Master Protein	A0A0A1WDQ8	Vascular endothelial growth factor F OS=Echis coloratus OX=64175 PE=2 SV=1	6	1	1	1	144	16.2	5.3	2.07	1	1	0
FALSE	Master Protein	A0A670XRR3	Bestrophin-1-like OS=Pseudonaja textilis OX=8673 GN=LOC113440207 PE=3 SV=1	1	1	1	1	761	85.9	5.82	2.06	1	1	0
FALSE	Master Protein	A0A2D4LRV5	Uncharacterized protein OS=Micrurus spixii OX=129469 PE=4 SV=1	11	1	1	1	115	13	8.88	2.05	1	1	0
FALSE	Master Protein	A0A0B8RZD6	Cathepsin D OS=Boiga irregularis OX=92519 PE=3 SV=1	2	1	1	1	400	43.4	6.16	2.04	1	1	0
FALSE	Master Protein	B1NMS6	B-type natriuretic peptide OS=Pseudonaja textilis OX=8673 GN=BNP PE=2 SV=1	10	1	1	1	133	14.8	5.33	2.03	1	1	0
FALSE	Master Protein	A0A6P9C7F8	RING finger protein 207 OS=Pantherophis guttatus OX=94885 GN=RNF207 PE=4 SV=1	2	1	1	1	653	73.8	6.71	2	1	1	0
FALSE	Master Protein	A0A182C5V7	Metalloproteinase OS=Phalotris mertensi OX=1260334 PE=4 SV=1	2	1	1	1	624	70.5	5.88	1.99	1	1	0
FALSE	Master Protein	A0A8C5RTQ1	N-acetylglucosamine-1-phosphate transferase subunit gamma OS=Laticauda laticaudata OX=8630 GN=GNPTG PE=4 SV=1	4	1	1	1	380	42.6	8.25	1.99	1	1	0
FALSE	Master Protein	A0A8C5RES1	Fatty acid amide hydrolase OS=Laticauda laticaudata OX=8630 GN=FAAH PE=4 SV=1	1	1	1	1	575	63.8	8.47	1.98	1	1	0
FALSE	Master Protein	A0A2D4HAZ6	Uncharacterized protein (Fragment) OS=Micrurus lemniscatus lemniscatus OX=129467 PE=4 SV=1	7	1	1	1	124	14.2	9.48	1.97	1	1	0
FALSE	Master Protein	A0A6I9Z729	Stabilin-2 OS=Thamnophis sirtalis OX=35019 GN=STAB2 PE=4 SV=1	1	1	1	1	1843	200.2	6.44	1.97	1	1	0
FALSE	Master Protein	A0A9F2WEH6	Protein lin-37 homolog isoform X1 OS=Python bivittatus OX=176946 GN=LIN37 PE=4 SV=1	9	1	1	1	249	28.6	8.21	1.94	1	1	0
FALSE	Master Protein	A0A6I9YM08	Serine/threonine-protein phosphatase PGAM5, mitochondrial OS=Thamnophis sirtalis OX=35019 GN=PGAM5 PE=3 SV=1	2	1	1	1	322	35.3	9.31	1.94	1	1	0
FALSE	Master Protein	A0A6P9C0K8	Tonsoku-like protein OS=Pantherophis guttatus OX=94885 GN=TONSL PE=3 SV=1	1	1	1	1	1317	144.9	6.79	1.94	1	1	0
FALSE	Master Protein	A0A8C5RPI7	Spectrin beta, non-erythrocytic 4 OS=Laticauda laticaudata OX=8630 PE=4 SV=1	1	1	1	1	1381	158.9	6.4	1.93	1	1	0
FALSE	Master Protein	A0A6J1VG81	Laccase domain-containing protein 1 OS=Notechis scutatus OX=8663 GN=LACC1 PE=3 SV=1	2	1	1	1	445	49.3	7.97	1.93	1	1	0
FALSE	Master Protein	A0A670YDS0	Importin 8 OS=Pseudonaja textilis OX=8673 GN=IPO8 PE=4 SV=1	1	1	1	1	914	105.3	5.07	1.92	1	1	0
FALSE	Master Protein	V8NL24	Ubiquitin carboxyl-terminal hydrolase 7 (Fragment) OS=Ophiophagus hannah OX=8665 GN=USP7 PE=3 SV=1	1	1	1	1	1024	118.3	5.39	1.91	1	1	0
FALSE	Master Protein	A0A1I9KNT0	Metalloproteinase of class P-II MPII-1 OS=Vipera ammodytes ammodytes OX=8705 PE=2 SV=1	32	12	35	1	478	53.4	5.5	142.08	12	1	3A
FALSE	Master Protein	A0A0A1WCN2	Cysteine-Rich Secretory Protein B OS=Echis coloratus OX=64175 PE=2 SV=1	19	3	29	1	239	26.7	7.46	131.71	3	1	3A
FALSE	Master Protein	A0A1I9KNS1	Metalloproteinase of class P-II MPII-2 OS=Vipera ammodytes ammodytes OX=8705 PE=2 SV=1	34	12	31	1	478	53.4	5.38	129.97	12	1	3A
FALSE	Master Protein	Q6A3G5	Ammodytin I1(D) isoform OS=Vipera ammodytes meridionalis OX=73841 PE=2 SV=1	70	9	34	1	138	15.4	5.08	114.27	9	1	3A
FALSE	Master Protein	Q6A3L1	Ammodytin I1(E) isoform OS=Vipera aspis aspis OX=194601 PE=2 SV=1	59	7	23	1	138	15.4	5.27	79.18	7	1	3A
FALSE	Master Protein	E5AJX2	Snake venom serine protease nikobin OS=Vipera berus nikolskii OX=1808362 GN=sp-VN PE=2 SV=1	30	6	25	1	257	28.2	7.77	76.37	6	1	3A
FALSE	Master Protein	Q6A3E0	Ammodytin I2(A) variant OS=Vipera aspis aspis OX=194601 PE=2 SV=1	56	6	22	1	137	15.3	6.47	75.79	6	1	3A
FALSE	Master Protein	A0A1J0CZM6	Snaclec-8 OS=Vipera ammodytes ammodytes OX=8705 PE=2 SV=1	36	5	18	1	148	17.1	6.37	65.87	5	1	3A
FALSE	Master Protein	A0A1J0CZN0	Dis-2 OS=Vipera ammodytes ammodytes OX=8705 PE=2 SV=1	26	2	18	1	111	12.1	6.87	61.7	2	1	3A
FALSE	Master Protein	P0DI84	L-amino-acid oxidase OS=Vipera ammodytes ammodytes OX=8705 PE=1 SV=1	14	6	20	1	484	54.7	7.75	53.77	6	1	3A
FALSE	Master Protein	Q7LZQ5	Phospholipase A2 II (Fragment) OS=Vipera aspis OX=8706 PE=3 SV=1	58	3	16	1	52	5.9	8.27	51.98	3	1	3A
FALSE	Master Protein	Q4VM08	Zinc metalloproteinase-disintegrin-like VLAIP-A OS=Macrovipera lebetina OX=8709 PE=1 SV=1	15	8	19	1	616	68.7	5.68	51.15	8	1	3A
FALSE	Master Protein	P83253	Disintegrin lebein-1-alpha OS=Macrovipera lebetina OX=8709 PE=1 SV=2	26	2	12	1	111	12.1	7.43	44.05	2	1	3A
FALSE	Master Protein	P83254	Disintegrin lebein-1-beta OS=Macrovipera lebetina OX=8709 PE=1 SV=1	50	2	12	1	64	7.1	7.8	43.53	2	1	3A
FALSE	Master Protein	Q3BK16	Disintegrin CV-11-alpha OS=Cerastes vipera OX=8698 PE=2 SV=1	17	2	12	1	111	12.1	7.75	43.42	2	1	3A
FALSE	Master Protein	Q3ZD74	Snake venom metalloproteinase lebetase-4 (Fragment) OS=Macrovipera lebetina OX=8709 PE=2 SV=1	26	5	11	1	217	24.5	6.51	43.05	5	1	3A
FALSE	Master Protein	A0A1S5QJJ2	Kunitz/BPTI inhibitor-1 OS=Vipera ammodytes ammodytes OX=8705 PE=3 SV=1	48	4	14	1	93	10.3	8.7	35.45	4	1	3A
FALSE	Master Protein	A8CG87	Acidic phospholipase A2 Drk-a2 OS=Daboia russelii OX=8707 PE=2 SV=1	37	4	12	1	138	15.6	5.1	34.46	4	1	3A
FALSE	Master Protein	A0A0A1WCY6	Amine oxidase OS=Echis coloratus OX=64175 PE=2 SV=1	11	5	14	1	504	56.7	8.94	34.06	5	1	3A
FALSE	Master Protein	F2Q6E5	Cysteine-rich seceretory protein Ch-CRPKa (Fragment) OS=Crotalus horridus OX=35024 PE=2 SV=1	15	3	13	1	221	24.7	7.43	33.29	3	1	3A
FALSE	Master Protein	A0A1I9KNR7	Disintegrin Dis-1 OS=Vipera ammodytes ammodytes OX=8705 PE=2 SV=1	23	3	11	1	128	14	7.43	32.81	3	1	3A
FALSE	Master Protein	C0HKZ7	Snaclec macrovipecetin subunit beta OS=Macrovipera lebetina OX=8709 PE=1 SV=1	23	2	10	1	127	15	6.98	30.97	2	1	3A
FALSE	Master Protein	Q8JI40	Cysteine-rich venom protein ablomin OS=Gloydius blomhoffii OX=242054 PE=1 SV=1	15	3	12	1	240	26.9	5.96	30.65	3	1	3A
FALSE	Master Protein	A0A2I4HXH5	Snake venom 5'-nucleotidase (Fragment) OS=Naja atra OX=8656 PE=1 SV=1	15	6	10	1	529	58.2	7.37	30.1	6	1	3A
FALSE	Master Protein	B4XT06	Snaclec B7 (Fragment) OS=Macrovipera lebetina OX=8709 PE=2 SV=1	26	5	8	1	125	15	8.19	26.65	5	1	3A
FALSE	Master Protein	A0A2I7YS41	Serine endopeptidase OS=Crotalus atrox OX=8730 PE=2 SV=1	13	3	10	1	263	29.1	5.31	26.34	3	1	3A
FALSE	Master Protein	A6MFL0	L-amino-acid oxidase OS=Demansia vestigiata OX=412038 PE=2 SV=1	4	2	10	1	517	58.9	7.52	26.09	2	1	3A
FALSE	Master Protein	A0A0C5DGP5	C-type lectin-like protein 4B OS=Macrovipera lebetina OX=8709 PE=2 SV=1	12	1	5	1	150	17.1	8.12	24.65	1	1	3A
FALSE	Master Protein	E9KJZ6	Group III snake venom metalloproteinase (Fragment) OS=Echis ocellatus OX=99586 GN=Eoc00089 PE=2 SV=1	10	4	8	1	553	62.6	5.39	24.14	4	1	3A
FALSE	Master Protein	A0A2I7YS61	Serine endopeptidase OS=Crotalus lepidus OX=44709 PE=2 SV=1	14	2	9	1	262	29.2	7.59	23.89	2	1	3A
FALSE	Master Protein	P0C6A5	Disintegrin VA6 OS=Vipera ammodytes ammodytes OX=8705 PE=1 SV=1	23	1	5	1	64	7	8.02	20.38	1	1	3A
FALSE	Master Protein	A0A8T1N4T2	Amine oxidase OS=Bothrops jararaca OX=8724 GN=JKG30_000039 PE=3 SV=1	10	3	6	1	516	58.4	6.24	17.89	3	1	3A
FALSE	Master Protein	P00992	Kunitz-type serine protease inhibitor 3 OS=Vipera ammodytes ammodytes OX=8705 PE=1 SV=2	48	4	8	1	93	10.3	8.7	17.29	4	1	3A
FALSE	Master Protein	P0DJG8	Helicopsin (Fragment) OS=Helicops angulatus OX=121331 PE=1 SV=1	100	2	6	1	21	2.6	4.75	16.2	2	1	3A
FALSE	Master Protein	P0DJE2	Zinc metalloproteinase-disintegrin-like ammodytagin (Fragment) OS=Vipera ammodytes ammodytes OX=8705 PE=1 SV=3	15	2	5	1	184	19.9	5.19	15.7	2	1	3A
FALSE	Master Protein	A0A1Y0DIB4	Serine protease OS=Azemiops feae OX=8773 GN=KNb PE=2 SV=1	12	3	6	1	260	28.6	8.78	12.93	3	1	3A
FALSE	Master Protein	A0A6P9B6H9	Zinc finger protein 260-like OS=Pantherophis guttatus OX=94885 GN=LOC117659713 PE=4 SV=1	3	1	5	1	605	70.5	9.55	12.64	1	1	3A
FALSE	Master Protein	P0DJL5	Snaclec VP12 subunit B OS=Daboia palaestinae OX=1170828 PE=1 SV=1	38	3	4	1	125	15.1	5.02	12.36	3	1	3A
FALSE	Master Protein	E9JG96	Metalloproteinase OS=Echis coloratus OX=64175 PE=2 SV=1	3	2	5	1	614	69.2	5.72	12	2	1	3A
FALSE	Master Protein	Q6IWF1	Snake venom serine protease BthaTL OS=Bothrops alternatus OX=64174 PE=2 SV=1	6	1	4	1	233	25.6	7.77	11.57	1	1	3A
FALSE	Master Protein	I2GAE3	CTLPs subunit alpha (Fragment) OS=Gloydius halys OX=8714 GN=pCTLP-1 PE=2 SV=1	12	1	3	1	129	14.8	4.7	10.57	1	1	3A
FALSE	Master Protein	A0A346CLX5	Phosphodiesterase (Fragment) OS=Borikenophis portoricensis OX=1260276 PE=2 SV=1	6	4	4	1	888	100.7	7.03	9.55	4	1	3A
FALSE	Master Protein	A0A1S5QLZ2	Kunitz/BPTI inhibitor-9 OS=Vipera ammodytes ammodytes OX=8705 PE=3 SV=1	27	2	4	1	90	9.8	8.27	9.38	2	1	3A
FALSE	Master Protein	E9JG14	Serine protease (Fragment) OS=Echis carinatus sochureki OX=124223 PE=2 SV=1	8	2	4	1	237	26.2	9.19	9.29	2	1	3A
FALSE	Master Protein	A0A194APJ3	Snake venom serine protease OS=Agkistrodon piscivorus OX=8715 PE=3 SV=1	10	2	4	1	258	28.1	5.9	9.05	2	1	3A
FALSE	Master Protein	A0A194ARM6	Metalloproteinase type II 4 OS=Agkistrodon piscivorus OX=8715 PE=4 SV=1	5	1	3	1	481	53.9	6.04	8.74	1	1	3A
FALSE	Master Protein	A0A6J1UX76	Ninjurin-1 OS=Notechis scutatus OX=8663 GN=NINJ1 PE=3 SV=1	10	1	4	1	155	16.7	8.43	8.71	1	1	3A
FALSE	Master Protein	C0HLA2	Thrombin-like enzyme LmrSP-3 (Fragment) OS=Lachesis muta rhombeata OX=60219 PE=1 SV=1	50	1	3	1	26	2.9	4.28	8.59	1	1	3A
FALSE	Master Protein	A0A194AM91	Snake venom serine protease OS=Agkistrodon piscivorus OX=8715 PE=3 SV=1	7	1	2	1	257	28.1	8.46	8.2	1	1	3A
FALSE	Master Protein	A0A9F2N001	5'-nucleotidase OS=Python bivittatus OX=176946 GN=NT5E PE=3 SV=1	6	3	3	1	585	63.9	6.98	8	3	1	3A
FALSE	Master Protein	E9JG41	Metalloproteinase OS=Echis carinatus sochureki OX=124223 PE=2 SV=1	5	2	2	1	607	68.4	5.49	7.86	2	1	3A
FALSE	Master Protein	A0A1J0CZM4	Snaclec-5 OS=Vipera ammodytes ammodytes OX=8705 PE=2 SV=1	7	1	2	1	158	18.1	5.3	7	1	1	3A
FALSE	Master Protein	J3S3W1	Cadam10_SVMPIII-3 OS=Crotalus adamanteus OX=8729 PE=2 SV=1	2	1	2	1	601	67.3	4.89	6.31	1	1	3A
FALSE	Master Protein	Q92043	Zinc metalloproteinase-disintegrin-like atrolysin-A (Fragment) OS=Crotalus atrox OX=8730 PE=1 SV=1	4	1	2	1	419	46.8	6.39	5.48	1	1	3A
FALSE	Master Protein	A0A2I7YS30	Serine endopeptidase OS=Crotalus atrox OX=8730 PE=2 SV=1	13	2	2	1	263	29.1	5.8	4.93	2	1	3A
FALSE	Master Protein	A0A2D4HAZ6	Uncharacterized protein (Fragment) OS=Micrurus lemniscatus lemniscatus OX=129467 PE=4 SV=1	7	1	2	1	124	14.2	9.48	4.55	1	1	3A
FALSE	Master Protein	A0A6J1U1J3	Gamma-aminobutyric acid receptor subunit beta-3 isoform X2 OS=Notechis scutatus OX=8663 GN=GABRB3 PE=3 SV=1	3	1	2	1	393	45.7	9.42	4.54	1	1	3A
FALSE	Master Protein	A0A8C5SPV1	ubiquitinyl hydrolase 1 OS=Laticauda laticaudata OX=8630 PE=4 SV=1	7	1	2	1	153	17.5	4.88	4.28	1	1	3A
FALSE	Master Protein	E9JFZ6	Serine protease (Fragment) OS=Echis pyramidum leakeyi OX=38415 PE=2 SV=1	7	2	2	1	228	25.1	8.87	4.18	2	1	3A
FALSE	Master Protein	A0A2D4KCZ6	Uncharacterized protein (Fragment) OS=Micrurus paraensis OX=1970185 PE=4 SV=1	11	1	2	1	137	15.1	9.11	3.92	1	1	3A
FALSE	Master Protein	P81743	Disintegrin EMF10B OS=Eristicophis macmahoni OX=110227 PE=1 SV=1	28	1	1	1	68	7.4	5.22	3.88	1	1	3A
FALSE	Master Protein	A0A8C6XJS4	Plectin OS=Naja naja OX=35670 GN=PLEC PE=4 SV=1	0	1	2	1	4703	537.5	6.27	3.87	1	1	3A
FALSE	Master Protein	A0A670Z6D5	Uncharacterized protein OS=Pseudonaja textilis OX=8673 PE=4 SV=1	5	1	1	1	649	72.4	5.77	3.86	1	1	3A
FALSE	Master Protein	A0A6I9YNL2	Inactive serine/threonine-protein kinase TEX14-like OS=Thamnophis sirtalis OX=35019 GN=LOC106552348 PE=4 SV=1	4	1	1	1	816	91.4	6.92	3.76	1	1	3A
FALSE	Master Protein	A8QL52	L-amino-acid oxidase OS=Bungarus fasciatus OX=8613 PE=1 SV=1	7	1	2	1	517	58.7	8.54	3.7	1	1	3A
FALSE	Master Protein	A0A194AQ28	Metalloproteinase type III 11 OS=Sistrurus miliarius barbouri OX=8759 PE=4 SV=1	3	1	1	1	606	67.7	5.14	3.65	1	1	3A
FALSE	Master Protein	A0A1L8D689	Snake venom metalloproteinase OS=Bothrops atrox OX=8725 PE=2 SV=1	3	1	1	1	602	67.6	5.59	3.61	1	1	3A
FALSE	Master Protein	A0A670Z8D6	Glutathione peroxidase OS=Pseudonaja textilis OX=8673 PE=3 SV=1	7	1	1	1	201	23	9.14	3.4	1	1	3A
FALSE	Master Protein	C0HKZ6	Snaclec macrovipecetin subunit alpha OS=Macrovipera lebetina OX=8709 PE=1 SV=1	13	1	1	1	131	15.4	6.51	3.35	1	1	3A
FALSE	Master Protein	A0A9F3QVG4	Synaptic vesicle membrane protein VAT-1 homolog-like OS=Python bivittatus OX=176946 GN=VAT1L PE=3 SV=1	11	1	1	1	335	37.1	4.87	3.33	1	1	3A
FALSE	Master Protein	A0A9F2Q3H6	PDZ domain-containing protein 8 OS=Python bivittatus OX=176946 GN=PDZD8 PE=4 SV=1	3	1	1	1	1197	134.6	6.29	3.3	1	1	3A
FALSE	Master Protein	A0A6J1UXT7	glutaminase OS=Notechis scutatus OX=8663 GN=GLS2 PE=3 SV=1	6	1	1	1	535	59.6	7.02	3.1	1	1	3A
FALSE	Master Protein	A0A098LYG0	LIPA (Fragment) OS=Pantherophis guttatus OX=94885 PE=2 SV=1	11	1	1	1	273	31.2	8.53	3.02	1	1	3A
FALSE	Master Protein	A0A8C6Y7H6	poly(A)-specific ribonuclease OS=Naja naja OX=35670 GN=CNOT6 PE=3 SV=1	6	1	1	1	557	63.4	7.43	2.99	1	1	3A
FALSE	Master Protein	A0A9F2QX10	von Willebrand factor D and EGF domain-containing protein-like OS=Python bivittatus OX=176946 GN=LOC103050933 PE=4 SV=1	2	1	1	1	1778	198	6.76	2.95	1	1	3A
FALSE	Master Protein	E0Y418	Serine protease VLSP-1 OS=Macrovipera lebetina OX=8709 PE=2 SV=1	5	1	1	1	260	28.7	6.51	2.88	1	1	3A
FALSE	Master Protein	A0A6P9D0T9	DnaJ homolog subfamily C member 5B OS=Pantherophis guttatus OX=94885 GN=DNAJC5B PE=4 SV=1	14	1	1	1	195	22.1	5.19	2.78	1	1	3A
FALSE	Master Protein	A0A6P9B0T4	RIMS-binding protein 2 isoform X7 OS=Pantherophis guttatus OX=94885 GN=RIMBP2 PE=3 SV=1	1	1	1	1	1311	145.8	5.6	2.77	1	1	3A
FALSE	Master Protein	A0A8C6V522	Potassium channel subfamily K member OS=Naja naja OX=35670 GN=KCNK3 PE=3 SV=1	10	1	1	1	396	44	8.66	2.67	1	1	3A
FALSE	Master Protein	P08935	Cystatin OS=Bitis arietans OX=8692 PE=1 SV=1	12	1	1	1	111	12.7	7.81	2.56	1	1	3A
FALSE	Master Protein	Q3BK14	Disintegrin lebestatin OS=Macrovipera lebetina OX=8709 PE=1 SV=1	9	1	1	1	107	11.5	8.56	2.54	1	1	3A
FALSE	Master Protein	A0A6J1VR83	Pentraxin family member OS=Notechis scutatus OX=8663 GN=LOC113427261 PE=3 SV=1	10	1	1	1	223	25.1	6.79	2.52	1	1	3A
FALSE	Master Protein	A0A6B7FNM6	MPi-3 OS=Vipera ammodytes ammodytes OX=8705 PE=2 SV=1	5	1	1	1	208	22.9	9.06	2.52	1	1	3A
FALSE	Master Protein	A0A6I9XHL3	Keratin, type II cytoskeletal 6A-like OS=Thamnophis sirtalis OX=35019 GN=LOC106543677 PE=3 SV=1	2	1	1	1	559	59.7	6.27	2.51	1	1	3A
FALSE	Master Protein	Q1PBD1	Zinc metalloproteinase/disintegrin OS=Gloydius halys OX=8714 PE=2 SV=1	5	1	1	1	477	53.1	5.55	2.51	1	1	3A
FALSE	Master Protein	A0A8C6XBU8	IF rod domain-containing protein OS=Naja naja OX=35670 PE=4 SV=1	3	1	1	1	454	50.3	6.8	2.37	1	1	3A
FALSE	Master Protein	A0A9F5IIN6	Glycerol-3-phosphate dehydrogenase [NAD(+)] OS=Python bivittatus OX=176946 GN=GPD1 PE=3 SV=1	5	1	1	1	339	37	6.09	2.32	1	1	3A
FALSE	Master Protein	Q4JHE1	L-amino-acid oxidase OS=Pseudechis australis OX=8670 PE=1 SV=1	2	1	1	1	517	58.7	6.7	2.19	1	1	3A
FALSE	Master Protein	V8NH90	Helicase POLQ-like protein OS=Ophiophagus hannah OX=8665 GN=HELQ PE=4 SV=1	1	1	1	1	845	94.6	6.16	2.1	1	1	3A
FALSE	Master Protein	A0A6P9C7F8	RING finger protein 207 OS=Pantherophis guttatus OX=94885 GN=RNF207 PE=4 SV=1	2	1	1	1	653	73.8	6.71	2.08	1	1	3A
FALSE	Master Protein	A0A6J1UYG3	renin OS=Notechis scutatus OX=8663 GN=REN PE=3 SV=1	2	1	1	1	398	44.3	5.72	2.07	1	1	3A
FALSE	Master Protein	A0A8C5SPN5	Nuclear receptor subfamily 1 group D member 1 OS=Laticauda laticaudata OX=8630 GN=NR1D1 PE=3 SV=1	2	1	1	1	596	65.3	7.93	2.06	1	1	3A
FALSE	Master Protein	A0A6P9CBQ5	Pregnancy zone protein-like isoform X1 OS=Pantherophis guttatus OX=94885 GN=LOC117670021 PE=3 SV=1	1	1	1	1	1522	169.2	6.07	2.03	1	1	3A
FALSE	Master Protein	A0A6P9C535	A-kinase anchor protein 12 OS=Pantherophis guttatus OX=94885 GN=AKAP12 PE=4 SV=1	0	1	1	1	2888	319.6	4.45	1.98	1	1	3A
FALSE	Master Protein	A0A670YDS0	Importin 8 OS=Pseudonaja textilis OX=8673 GN=IPO8 PE=4 SV=1	1	1	1	1	914	105.3	5.07	1.95	1	1	3A
FALSE	Master Protein	A0A8C5SKE2	Methanethiol oxidase OS=Laticauda laticaudata OX=8630 PE=3 SV=1	2	1	1	1	431	49.3	5.9	1.94	1	1	3A
FALSE	Master Protein	Q7LZF5	Thrombin-like enzyme catroxobin-1 (Fragment) OS=Crotalus atrox OX=8730 PE=1 SV=1	17	1	1	1	75	7.6	4.13	1.94	1	1	3A
FALSE	Master Protein	A0A670YV06	non-specific serine/threonine protein kinase OS=Pseudonaja textilis OX=8673 GN=DCLK2 PE=4 SV=1	2	1	1	1	723	80.3	8.82	1.93	1	1	3A
FALSE	Master Protein	V8NKK6	Glycine-rich cell wall structural protein 1 (Fragment) OS=Ophiophagus hannah OX=8665 GN=GRP-1 PE=4 SV=1	4	1	1	1	473	47.1	9.74	1.91	1	1	3A
FALSE	Master Protein	V8PD38	protein-tyrosine-phosphatase (Fragment) OS=Ophiophagus hannah OX=8665 GN=PTPN13 PE=3 SV=1	1	1	1	1	2293	255.4	6.29	0	1	1	3A
FALSE	Master Protein	A0A670YL11	Myosin motor domain-containing protein OS=Pseudonaja textilis OX=8673 PE=3 SV=1	10	1	1	1	288	33.2	9.2	0	1	1	3A
FALSE	Master Protein	A0A6J1U5Q1	Proton channel OTOP3 OS=Notechis scutatus OX=8663 GN=OTOP3 PE=3 SV=1	7	1	1	1	603	68.6	7.46	0	1	1	3A
FALSE	Master Protein	A0A1J0CZM6	Snaclec-8 OS=Vipera ammodytes ammodytes OX=8705 PE=2 SV=1	31	3	48	1	148	17.1	6.37	165.1	3	1	5A
FALSE	Master Protein	A0A0A1WCN2	Cysteine-Rich Secretory Protein B OS=Echis coloratus OX=64175 PE=2 SV=1	19	3	29	1	239	26.7	7.46	122.67	3	1	5A
FALSE	Master Protein	P79845	Cysteine-rich venom protein OS=Protobothrops mucrosquamatus OX=103944 PE=2 SV=2	27	4	26	1	240	26.7	7.46	111.9	4	1	5A
FALSE	Master Protein	Q3ZD74	Snake venom metalloproteinase lebetase-4 (Fragment) OS=Macrovipera lebetina OX=8709 PE=2 SV=1	26	5	20	1	217	24.5	6.51	75.95	5	1	5A
FALSE	Master Protein	Q6A3C6	Ammodytin I2(A) isoform OS=Vipera ammodytes ruffoi OX=246549 PE=2 SV=1	50	5	18	1	137	15.4	5.92	66.83	5	1	5A
FALSE	Master Protein	Q6A3E0	Ammodytin I2(A) variant OS=Vipera aspis aspis OX=194601 PE=2 SV=1	50	5	18	1	137	15.3	6.47	66.2	5	1	5A
FALSE	Master Protein	Q6A3G5	Ammodytin I1(D) isoform OS=Vipera ammodytes meridionalis OX=73841 PE=2 SV=1	63	7	20	1	138	15.4	5.08	64.24	7	1	5A
FALSE	Master Protein	A0A2H4Z2X4	DSAIP (Fragment) OS=Daboia siamensis OX=343250 PE=2 SV=1	14	8	19	1	619	69.1	6.02	53.75	8	1	5A
FALSE	Master Protein	Q6A3I4	Ammodytin I1(C) variant OS=Vipera aspis aspis OX=194601 PE=2 SV=1	51	5	12	1	138	15.4	5.08	39.99	5	1	5A
FALSE	Master Protein	Q6A3L1	Ammodytin I1(E) isoform OS=Vipera aspis aspis OX=194601 PE=2 SV=1	44	5	12	1	138	15.4	5.27	39.35	5	1	5A
FALSE	Master Protein	C0HKZ7	Snaclec macrovipecetin subunit beta OS=Macrovipera lebetina OX=8709 PE=1 SV=1	23	2	11	1	127	15	6.98	37.53	2	1	5A
FALSE	Master Protein	Q7LZQ5	Phospholipase A2 II (Fragment) OS=Vipera aspis OX=8706 PE=3 SV=1	58	3	10	1	52	5.9	8.27	35.98	3	1	5A
FALSE	Master Protein	Q6A362	Ammodytoxin B isoform OS=Vipera aspis aspis OX=194601 PE=2 SV=1	42	4	12	1	138	15.5	7.83	35.92	4	1	5A
FALSE	Master Protein	Q6A363	Ammodytoxin C variant OS=Vipera aspis aspis OX=194601 PE=2 SV=1	36	4	11	1	137	15.3	7.84	32.78	4	1	5A
FALSE	Master Protein	Q6A3K4	Ammodytin I1(A) variant OS=Vipera aspis aspis OX=194601 PE=2 SV=1	38	5	10	1	138	15.5	5.25	30.18	5	1	5A
FALSE	Master Protein	A6MFL0	L-amino-acid oxidase OS=Demansia vestigiata OX=412038 PE=2 SV=1	4	2	10	1	517	58.9	7.52	26.06	2	1	5A
FALSE	Master Protein	A0A2I4HXH5	Snake venom 5'-nucleotidase (Fragment) OS=Naja atra OX=8656 PE=1 SV=1	15	6	8	1	529	58.2	7.37	25.79	6	1	5A
FALSE	Master Protein	A0A0H3U1X3	Phospholipase A2 OS=Trimeresurus venustus OX=232281 PE=3 SV=1	20	3	9	1	137	15.4	4.97	25.36	3	1	5A
FALSE	Master Protein	Q90YA8	Glutaminyl-peptide cyclotransferase OS=Gloydius blomhoffii OX=242054 GN=QPCT PE=2 SV=1	19	6	8	1	368	42.2	8.1	25	6	1	5A
FALSE	Master Protein	P24293	Acidic phospholipase A2 PLA-1 OS=Eristicophis macmahoni OX=110227 PE=1 SV=1	24	2	7	1	121	13.5	6.04	24.89	2	1	5A
FALSE	Master Protein	M9NCG3	Glutaminyl-peptide cyclotransferase OS=Daboia russelii OX=8707 GN=QC PE=2 SV=1	21	6	8	1	368	42.1	7.99	24.65	6	1	5A
FALSE	Master Protein	A8CG87	Acidic phospholipase A2 Drk-a2 OS=Daboia russelii OX=8707 PE=2 SV=1	20	3	8	1	138	15.6	5.1	24.33	3	1	5A
FALSE	Master Protein	Q7LZ61	Coagulation factor X-activating enzyme heavy chain OS=Daboia siamensis OX=343250 PE=1 SV=2	8	3	8	1	619	69.6	6.39	23.43	3	1	5A
FALSE	Master Protein	A0A0C5DGP5	C-type lectin-like protein 4B OS=Macrovipera lebetina OX=8709 PE=2 SV=1	12	1	5	1	150	17.1	8.12	23.03	1	1	5A
FALSE	Master Protein	A0A182C5T8	5'-nucleotidase (Fragment) OS=Phalotris mertensi OX=1260334 PE=3 SV=1	14	6	7	1	524	57.5	7.08	19.86	6	1	5A
FALSE	Master Protein	B6EWW8	Snake venom 5'-nucleotidase OS=Gloydius brevicaudus OX=259325 PE=2 SV=1	11	5	6	1	588	64.4	8.38	16.78	5	1	5A
FALSE	Master Protein	A0A2I7YS41	Serine endopeptidase OS=Crotalus atrox OX=8730 PE=2 SV=1	13	3	6	1	263	29.1	5.31	16.5	3	1	5A
FALSE	Master Protein	B4XT06	Snaclec B7 (Fragment) OS=Macrovipera lebetina OX=8709 PE=2 SV=1	26	4	6	1	125	15	8.19	14.26	4	1	5A
FALSE	Master Protein	F2Q6E5	Cysteine-rich seceretory protein Ch-CRPKa (Fragment) OS=Crotalus horridus OX=35024 PE=2 SV=1	15	3	5	1	221	24.7	7.43	13.64	3	1	5A
FALSE	Master Protein	E9JG69	Metalloproteinase OS=Echis coloratus OX=64175 PE=2 SV=1	5	3	5	1	611	69	5.77	13.36	3	1	5A
FALSE	Master Protein	A0A194AQ28	Metalloproteinase type III 11 OS=Sistrurus miliarius barbouri OX=8759 PE=4 SV=1	3	1	3	1	606	67.7	5.14	12.51	1	1	5A
FALSE	Master Protein	T1E6T7	Kallikrein-CohID-1 OS=Crotalus oreganus helleri OX=8741 PE=2 SV=1	11	2	4	1	259	28.2	5.24	12.3	2	1	5A
FALSE	Master Protein	Q6WP39	L-amino-acid oxidase OS=Trimeresurus stejnegeri OX=39682 PE=1 SV=1	8	2	4	1	516	58.6	6.24	12.29	2	1	5A
FALSE	Master Protein	V8ND68	Phospholipase B-like (Fragment) OS=Ophiophagus hannah OX=8665 GN=PLBD1 PE=3 SV=1	5	2	4	1	501	58.2	8.05	11.48	2	1	5A
FALSE	Master Protein	B5U6Y8	L-amino-acid oxidase OS=Echis ocellatus OX=99586 PE=1 SV=1	6	2	4	1	504	56.5	8.48	11.38	2	1	5A
FALSE	Master Protein	C0HLA2	Thrombin-like enzyme LmrSP-3 (Fragment) OS=Lachesis muta rhombeata OX=60219 PE=1 SV=1	50	1	4	1	26	2.9	4.28	11.32	1	1	5A
FALSE	Master Protein	A0A1S5QLZ2	Kunitz/BPTI inhibitor-9 OS=Vipera ammodytes ammodytes OX=8705 PE=3 SV=1	16	1	4	1	90	9.8	8.27	11.3	1	1	5A
FALSE	Master Protein	P0DJL5	Snaclec VP12 subunit B OS=Daboia palaestinae OX=1170828 PE=1 SV=1	18	2	4	1	125	15.1	5.02	11.14	2	1	5A
FALSE	Master Protein	E9JG96	Metalloproteinase OS=Echis coloratus OX=64175 PE=2 SV=1	6	3	4	1	614	69.2	5.72	10.89	3	1	5A
FALSE	Master Protein	V8NYV8	Keratin, type II cytoskeletal 5 (Fragment) OS=Ophiophagus hannah OX=8665 GN=KRT1 PE=3 SV=1	1	3	4	1	2251	240.5	6.64	10.3	3	1	5A
FALSE	Master Protein	P0C6A5	Disintegrin VA6 OS=Vipera ammodytes ammodytes OX=8705 PE=1 SV=1	23	1	3	1	64	7	8.02	10.26	1	1	5A
FALSE	Master Protein	Q8JH85	Alpha-fibrinogenase OS=Macrovipera lebetina OX=8709 PE=1 SV=1	12	2	4	1	258	28.6	9.14	10.15	2	1	5A
FALSE	Master Protein	J3S3W1	Cadam10_SVMPIII-3 OS=Crotalus adamanteus OX=8729 PE=2 SV=1	2	1	2	1	601	67.3	4.89	10.11	1	1	5A
FALSE	Master Protein	P0DJE2	Zinc metalloproteinase-disintegrin-like ammodytagin (Fragment) OS=Vipera ammodytes ammodytes OX=8705 PE=1 SV=3	15	2	3	1	184	19.9	5.19	10.09	2	1	5A
FALSE	Master Protein	A0A8C6X610	IF rod domain-containing protein OS=Naja naja OX=35670 PE=3 SV=1	7	3	4	1	483	53.2	6.49	9.66	3	1	5A
FALSE	Master Protein	A0A6B2F4F1	ShKT domain-containing protein OS=Bothriechis nubestris OX=1766655 PE=3 SV=1	16	2	3	1	240	26.5	6.27	8.7	2	1	5A
FALSE	Master Protein	A0A0A1WDU0	Phospholipase B-like OS=Echis coloratus OX=64175 PE=2 SV=1	5	2	3	1	553	64.5	7.77	8.06	2	1	5A
FALSE	Master Protein	Q6IWF1	Snake venom serine protease BthaTL OS=Bothrops alternatus OX=64174 PE=2 SV=1	6	1	3	1	233	25.6	7.77	7.69	1	1	5A
FALSE	Master Protein	A0A6I9XHL3	Keratin, type II cytoskeletal 6A-like OS=Thamnophis sirtalis OX=35019 GN=LOC106543677 PE=3 SV=1	4	2	3	1	559	59.7	6.27	7.44	2	1	5A
FALSE	Master Protein	A0A8C6X9D5	IF rod domain-containing protein OS=Naja naja OX=35670 PE=3 SV=1	4	2	3	1	533	58.4	6.02	7.24	2	1	5A
FALSE	Master Protein	A0A194ARM6	Metalloproteinase type II 4 OS=Agkistrodon piscivorus OX=8715 PE=4 SV=1	5	1	3	1	481	53.9	6.04	7.08	1	1	5A
FALSE	Master Protein	A0A1J0CZM4	Snaclec-5 OS=Vipera ammodytes ammodytes OX=8705 PE=2 SV=1	7	1	2	1	158	18.1	5.3	6.98	1	1	5A
FALSE	Master Protein	A0A1L8D689	Snake venom metalloproteinase OS=Bothrops atrox OX=8725 PE=2 SV=1	3	1	2	1	602	67.6	5.59	6.73	1	1	5A
FALSE	Master Protein	A0A194AM91	Snake venom serine protease OS=Agkistrodon piscivorus OX=8715 PE=3 SV=1	7	1	2	1	257	28.1	8.46	6.34	1	1	5A
FALSE	Master Protein	Q7ZZP4	Thrombin-like enzyme PTLE3 OS=Gloydius halys OX=8714 PE=2 SV=1	15	2	2	1	190	21.3	7.68	6.2	2	1	5A
FALSE	Master Protein	I2GAE3	CTLPs subunit alpha (Fragment) OS=Gloydius halys OX=8714 GN=pCTLP-1 PE=2 SV=1	12	1	2	1	129	14.8	4.7	5.96	1	1	5A
FALSE	Master Protein	J3SBP7	Metalloproteinase (Type II) 2a OS=Crotalus adamanteus OX=8729 PE=2 SV=1	5	1	2	1	478	53.6	5.85	4.72	1	1	5A
FALSE	Master Protein	E9JG14	Serine protease (Fragment) OS=Echis carinatus sochureki OX=124223 PE=2 SV=1	8	2	2	1	237	26.2	9.19	4.7	2	1	5A
FALSE	Master Protein	A0A6P9DJX1	Glycine-rich cell wall structural protein 1.8-like OS=Pantherophis guttatus OX=94885 GN=LOC117676266 PE=4 SV=1	5	1	2	1	430	40.2	10.04	4.27	1	1	5A
FALSE	Master Protein	P81743	Disintegrin EMF10B OS=Eristicophis macmahoni OX=110227 PE=1 SV=1	28	1	1	1	68	7.4	5.22	4.07	1	1	5A
FALSE	Master Protein	A0A8C5RXJ1	Nuclear receptor subfamily 4 group A member 1 OS=Laticauda laticaudata OX=8630 GN=NR4A1 PE=3 SV=1	1	1	2	1	539	59.6	6.67	4.06	1	1	5A
FALSE	Master Protein	A0A8C5SKE2	Methanethiol oxidase OS=Laticauda laticaudata OX=8630 PE=3 SV=1	2	1	2	1	431	49.3	5.9	3.88	1	1	5A
FALSE	Master Protein	C0HKZ6	Snaclec macrovipecetin subunit alpha OS=Macrovipera lebetina OX=8709 PE=1 SV=1	13	1	1	1	131	15.4	6.51	3.87	1	1	5A
FALSE	Master Protein	A0A6I9X6S5	Uncharacterized protein LOC106537476 OS=Thamnophis sirtalis OX=35019 GN=LOC106537476 PE=4 SV=1	1	1	2	1	1067	116.2	9.73	3.82	1	1	5A
FALSE	Master Protein	P08935	Cystatin OS=Bitis arietans OX=8692 PE=1 SV=1	12	1	1	1	111	12.7	7.81	3.53	1	1	5A
FALSE	Master Protein	A0A6G5ZUZ2	Snake venom metalloprotease 2 (Fragment) OS=Vipera anatolica senliki OX=2604287 PE=2 SV=1	6	1	1	1	248	28.2	6.77	3.52	1	1	5A
FALSE	Master Protein	P0DJJ5	Snake venom 5'-nucleotidase (Fragment) OS=Gloydius blomhoffii blomhoffii OX=417378 PE=1 SV=1	28	1	1	1	54	6	5.66	3.5	1	1	5A
FALSE	Master Protein	A0A9F5J870	Keratin, type II cytoskeletal-like OS=Python bivittatus OX=176946 GN=LOC103059602 PE=3 SV=1	2	1	1	1	585	64.5	7.5	3.18	1	1	5A
FALSE	Master Protein	P0C6A8	Disintegrin VLO4 OS=Macrovipera lebetina obtusa OX=209528 PE=1 SV=1	25	1	1	1	65	7.1	8.19	3.11	1	1	5A
FALSE	Master Protein	A0A670Z8D6	Glutathione peroxidase OS=Pseudonaja textilis OX=8673 PE=3 SV=1	7	1	1	1	201	23	9.14	3.04	1	1	5A
FALSE	Master Protein	A0A670ZW70	Transforming growth factor beta regulator 4 OS=Pseudonaja textilis OX=8673 GN=TBRG4 PE=4 SV=1	9	1	1	1	389	43.8	8.5	2.86	1	1	5A
FALSE	Master Protein	A0A6P9B7V8	GAS2-like protein 1 OS=Pantherophis guttatus OX=94885 GN=LOC117660125 PE=4 SV=1	5	1	1	1	567	61.7	9.8	2.79	1	1	5A
FALSE	Master Protein	A0A6J1VME3	Store-operated calcium entry-associated regulatory factor OS=Notechis scutatus OX=8663 GN=SARAF PE=3 SV=1	9	1	1	1	320	35	8.6	2.78	1	1	5A
FALSE	Master Protein	A0A9F5J5K2	Beta-hexosaminidase subunit alpha OS=Python bivittatus OX=176946 GN=HEXA PE=3 SV=1	3	1	1	1	349	39.9	5.78	2.67	1	1	5A
FALSE	Master Protein	A0A9F2R1P2	Keratin, type I cytoskeletal 19 OS=Python bivittatus OX=176946 GN=LOC103058948 PE=3 SV=1	2	1	1	1	416	45.5	4.98	2.45	1	1	5A
FALSE	Master Protein	Q3BK14	Disintegrin lebestatin OS=Macrovipera lebetina OX=8709 PE=1 SV=1	9	1	1	1	107	11.5	8.56	2.44	1	1	5A
FALSE	Master Protein	A0A6P9B1N6	28S ribosomal protein S21, mitochondrial-like OS=Pantherophis guttatus OX=94885 GN=LOC117660902 PE=3 SV=1	23	1	1	1	84	10	9.61	2.44	1	1	5A
FALSE	Master Protein	A0A9F5MP63	Calicin OS=Python bivittatus OX=176946 GN=CCIN PE=4 SV=1	5	1	1	1	591	66.7	8.37	2.41	1	1	5A
FALSE	Master Protein	Q92043	Zinc metalloproteinase-disintegrin-like atrolysin-A (Fragment) OS=Crotalus atrox OX=8730 PE=1 SV=1	4	1	1	1	419	46.8	6.39	2.39	1	1	5A
FALSE	Master Protein	A0A2D4PH76	Uncharacterized protein (Fragment) OS=Micrurus surinamensis OX=129470 PE=4 SV=1	19	1	1	1	110	12.5	8.34	2.39	1	1	5A
FALSE	Master Protein	A0A6I9X6G4	Peroxisome proliferator-activated receptor gamma coactivator-related protein 1 isoform X2 OS=Thamnophis sirtalis OX=35019 GN=PPRC1 PE=4 SV=1	1	1	1	1	1656	181.2	7.62	2.37	1	1	5A
FALSE	Master Protein	A0A2D4IDF3	C2H2-type domain-containing protein (Fragment) OS=Micrurus lemniscatus lemniscatus OX=129467 PE=4 SV=1	12	1	1	1	138	16	9.55	2.36	1	1	5A
FALSE	Master Protein	A0A6P9B6H9	Zinc finger protein 260-like OS=Pantherophis guttatus OX=94885 GN=LOC117659713 PE=4 SV=1	3	1	1	1	605	70.5	9.55	2.35	1	1	5A
FALSE	Master Protein	A0A9F2N9X2	APC membrane recruitment protein 1 OS=Python bivittatus OX=176946 GN=AMER1 PE=3 SV=1	1	1	1	1	1098	119.2	4.94	2.33	1	1	5A
FALSE	Master Protein	A0A8C6XBU8	IF rod domain-containing protein OS=Naja naja OX=35670 PE=4 SV=1	3	1	1	1	454	50.3	6.8	2.33	1	1	5A
FALSE	Master Protein	A0A6J1U1J3	Gamma-aminobutyric acid receptor subunit beta-3 isoform X2 OS=Notechis scutatus OX=8663 GN=GABRB3 PE=3 SV=1	3	1	1	1	393	45.7	9.42	2.31	1	1	5A
FALSE	Master Protein	A0A6J1VMP9	V-set and transmembrane domain-containing protein 4 isoform X3 OS=Notechis scutatus OX=8663 GN=VSTM4 PE=4 SV=1	7	1	1	1	277	31	9.63	2.31	1	1	5A
FALSE	Master Protein	Q696W1	Snaclec coagulation factor X-activating enzyme light chain 2 OS=Macrovipera lebetina OX=8709 GN=LC2 PE=1 SV=1	10	1	1	1	158	18.1	7.58	2.26	1	1	5A
FALSE	Master Protein	A0A8C5RPI7	Spectrin beta, non-erythrocytic 4 OS=Laticauda laticaudata OX=8630 PE=4 SV=1	1	1	1	1	1381	158.9	6.4	2.19	1	1	5A
FALSE	Master Protein	A0A6I9X7J7	Serum albumin-like OS=Thamnophis sirtalis OX=35019 GN=LOC106540733 PE=4 SV=1	2	1	1	1	510	57.3	5.58	2.13	1	1	5A
FALSE	Master Protein	A0A0A1WCF9	Vascular endothelial growth factor A OS=Echis coloratus OX=64175 PE=2 SV=1	7	1	1	1	192	22.5	7.83	2.1	1	1	5A
FALSE	Master Protein	V8NH90	Helicase POLQ-like protein OS=Ophiophagus hannah OX=8665 GN=HELQ PE=4 SV=1	1	1	1	1	845	94.6	6.16	2.09	1	1	5A
FALSE	Master Protein	A0A6J1VJ32	Puratrophin-1 OS=Notechis scutatus OX=8663 GN=PLEKHG4 PE=4 SV=1	0	1	1	1	1861	206.7	7.28	2.05	1	1	5A
FALSE	Master Protein	A0A6B7FNM6	MPi-3 OS=Vipera ammodytes ammodytes OX=8705 PE=2 SV=1	5	1	1	1	208	22.9	9.06	2.05	1	1	5A
FALSE	Master Protein	A0A2D4HAZ6	Uncharacterized protein (Fragment) OS=Micrurus lemniscatus lemniscatus OX=129467 PE=4 SV=1	7	1	1	1	124	14.2	9.48	2.05	1	1	5A
FALSE	Master Protein	A0A8C6VAU5	Transporter OS=Naja naja OX=35670 GN=SLC6A18 PE=3 SV=1	3	1	1	1	526	59.6	7.61	2.04	1	1	5A
FALSE	Master Protein	Q4JHE1	L-amino-acid oxidase OS=Pseudechis australis OX=8670 PE=1 SV=1	2	1	1	1	517	58.7	6.7	2.04	1	1	5A
FALSE	Master Protein	A0A8C7E4V2	Regulator of G protein signaling 14 OS=Naja naja OX=35670 GN=RGS14 PE=4 SV=1	2	1	1	1	346	38.4	9	2.03	1	1	5A
FALSE	Master Protein	A0A0K8RW01	ATP-dependent RNA helicase OS=Crotalus horridus OX=35024 PE=3 SV=1	2	1	1	1	723	80.1	10.02	1.98	1	1	5A
FALSE	Master Protein	A0A670Z9M8	Angiopoietin 4 OS=Pseudonaja textilis OX=8673 GN=ANGPT4 PE=4 SV=1	1	1	1	1	456	51.5	6.34	1.98	1	1	5A
FALSE	Master Protein	A0A1L8D663	BATXCTL10 OS=Bothrops atrox OX=8725 PE=2 SV=1	9	1	1	1	150	17	4.55	1.97	1	1	5A
FALSE	Master Protein	A0A6P9C7F8	RING finger protein 207 OS=Pantherophis guttatus OX=94885 GN=RNF207 PE=4 SV=1	2	1	1	1	653	73.8	6.71	1.96	1	1	5A
FALSE	Master Protein	E9KJZ1	Group III snake venom metalloproteinase (Fragment) OS=Echis ocellatus OX=99586 GN=Eoc00063 PE=2 SV=1	2	1	1	1	345	39.2	5.87	1.96	1	1	5A
FALSE	Master Protein	A0A9F3QUI7	Butyrophilin subfamily 1 member A1-like OS=Python bivittatus OX=176946 GN=LOC103066636 PE=3 SV=1	2	1	1	1	551	62.7	8.15	1.96	1	1	5A
FALSE	Master Protein	A0A670YV06	non-specific serine/threonine protein kinase OS=Pseudonaja textilis OX=8673 GN=DCLK2 PE=4 SV=1	2	1	1	1	723	80.3	8.82	1.95	1	1	5A
FALSE	Master Protein	A0A8C6Y9I0	Murine leukemia virus integrase C-terminal domain-containing protein OS=Naja naja OX=35670 PE=4 SV=1	5	1	1	1	132	14.8	9	1.94	1	1	5A
FALSE	Master Protein	A0A8C5RII8	Trehalase OS=Laticauda laticaudata OX=8630 GN=TREH PE=3 SV=1	2	1	1	1	579	65.5	6.86	1.94	1	1	5A
FALSE	Master Protein	A0A2D4I015	Uncharacterized protein (Fragment) OS=Micrurus lemniscatus lemniscatus OX=129467 PE=4 SV=1	10	1	1	1	107	11.1	10.46	1.93	1	1	5A
FALSE	Master Protein	A0A182C5V7	Metalloproteinase OS=Phalotris mertensi OX=1260334 PE=4 SV=1	2	1	1	1	624	70.5	5.88	1.93	1	1	5A
FALSE	Master Protein	A0A6P9D018	Uncharacterized protein LOC117674804 OS=Pantherophis guttatus OX=94885 GN=LOC117674804 PE=4 SV=1	1	1	1	1	1215	138.4	8.19	1.92	1	1	5A
FALSE	Master Protein	A0A8C7E4X7	RAB3 GTPase activating non-catalytic protein subunit 2 OS=Naja naja OX=35670 GN=RAB3GAP2 PE=3 SV=1	1	1	1	1	1337	149.6	5.71	1.92	1	1	5A
FALSE	Master Protein	A0A8C6XE60	ISG15 ubiquitin like modifier OS=Naja naja OX=35670 GN=ISG15 PE=4 SV=1	9	1	1	1	162	18.1	8.92	1.91	1	1	5A
FALSE	Master Protein	A0A9F5IP16	Digestive cysteine proteinase 2-like OS=Python bivittatus OX=176946 GN=LOC103068108 PE=3 SV=1	2	1	1	1	523	59.4	8.24	1.9	1	1	5A
FALSE	Master Protein	A0A8C6XJS4	Plectin OS=Naja naja OX=35670 GN=PLEC PE=4 SV=1	0	1	1	1	4703	537.5	6.27	1.9	1	1	5A
FALSE	Master Protein	A0A1J0CZM6	Snaclec-8 OS=Vipera ammodytes ammodytes OX=8705 PE=2 SV=1	64	11	61	1	148	17.1	6.37	249.19	11	1	8A
FALSE	Master Protein	A0A1I9KNT0	Metalloproteinase of class P-II MPII-1 OS=Vipera ammodytes ammodytes OX=8705 PE=2 SV=1	42	12	39	1	478	53.4	5.5	156.9	12	1	8A
FALSE	Master Protein	A0A1I9KNS1	Metalloproteinase of class P-II MPII-2 OS=Vipera ammodytes ammodytes OX=8705 PE=2 SV=1	44	12	34	1	478	53.4	5.38	138.5	12	1	8A
FALSE	Master Protein	Q6A3G5	Ammodytin I1(D) isoform OS=Vipera ammodytes meridionalis OX=73841 PE=2 SV=1	64	8	29	1	138	15.4	5.08	96.09	8	1	8A
FALSE	Master Protein	Q6A3L1	Ammodytin I1(E) isoform OS=Vipera aspis aspis OX=194601 PE=2 SV=1	45	6	23	1	138	15.4	5.27	77.61	6	1	8A
FALSE	Master Protein	Q6A3I4	Ammodytin I1(C) variant OS=Vipera aspis aspis OX=194601 PE=2 SV=1	52	6	23	1	138	15.4	5.08	76.36	6	1	8A
FALSE	Master Protein	P0DPS3	Snake venom serine protease VaSP1 (Fragment) OS=Vipera ammodytes ammodytes OX=8705 PE=1 SV=1	43	5	20	1	200	22.1	8.31	72.83	5	1	8A
FALSE	Master Protein	Q6A3E0	Ammodytin I2(A) variant OS=Vipera aspis aspis OX=194601 PE=2 SV=1	50	5	19	1	137	15.3	6.47	70.51	5	1	8A
FALSE	Master Protein	Q4VM08	Zinc metalloproteinase-disintegrin-like VLAIP-A OS=Macrovipera lebetina OX=8709 PE=1 SV=1	17	9	24	1	616	68.7	5.68	66.27	9	1	8A
FALSE	Master Protein	A0A0A1WCN2	Cysteine-Rich Secretory Protein B OS=Echis coloratus OX=64175 PE=2 SV=1	19	3	15	1	239	26.7	7.46	60.48	3	1	8A
FALSE	Master Protein	A0A1I9KNR5	Serine proteinase SP-5 (Fragment) OS=Vipera ammodytes ammodytes OX=8705 PE=2 SV=1	34	5	16	1	229	25.2	6.74	56.31	5	1	8A
FALSE	Master Protein	P0C2D7	L-amino-acid oxidase (Fragment) OS=Vipera berus berus OX=31156 PE=1 SV=1	50	5	16	1	88	10.3	5.21	54.19	5	1	8A
FALSE	Master Protein	Q3ZD74	Snake venom metalloproteinase lebetase-4 (Fragment) OS=Macrovipera lebetina OX=8709 PE=2 SV=1	26	4	13	1	217	24.5	6.51	53.35	4	1	8A
FALSE	Master Protein	A0A2I4HXH5	Snake venom 5'-nucleotidase (Fragment) OS=Naja atra OX=8656 PE=1 SV=1	17	7	15	1	529	58.2	7.37	51.86	7	1	8A
FALSE	Master Protein	A0A0A1WCY6	Amine oxidase OS=Echis coloratus OX=64175 PE=2 SV=1	16	5	20	1	504	56.7	8.94	51.25	5	1	8A
FALSE	Master Protein	T2HRS5	Amine oxidase OS=Protobothrops flavoviridis OX=88087 PE=2 SV=1	10	4	18	1	505	57.1	8.5	45.39	4	1	8A
FALSE	Master Protein	A0A0C5DGP5	C-type lectin-like protein 4B OS=Macrovipera lebetina OX=8709 PE=2 SV=1	12	1	9	1	150	17.1	8.12	39.53	1	1	8A
FALSE	Master Protein	Q7LZQ5	Phospholipase A2 II (Fragment) OS=Vipera aspis OX=8706 PE=3 SV=1	58	3	11	1	52	5.9	8.27	39.4	3	1	8A
FALSE	Master Protein	Q6A3J3	Ammodytin I1(C) variant OS=Vipera berus berus OX=31156 PE=2 SV=1	27	3	11	1	138	15.4	5.49	38.03	3	1	8A
FALSE	Master Protein	F2Q6E5	Cysteine-rich seceretory protein Ch-CRPKa (Fragment) OS=Crotalus horridus OX=35024 PE=2 SV=1	15	3	14	1	221	24.7	7.43	37.26	3	1	8A
FALSE	Master Protein	Q4F867	L-amino-acid oxidase (Fragment) OS=Daboia siamensis OX=343250 PE=1 SV=2	15	4	12	1	407	46.3	7.72	37.11	4	1	8A
FALSE	Master Protein	P24293	Acidic phospholipase A2 PLA-1 OS=Eristicophis macmahoni OX=110227 PE=1 SV=1	24	2	10	1	121	13.5	6.04	34.78	2	1	8A
FALSE	Master Protein	A6MFL0	L-amino-acid oxidase OS=Demansia vestigiata OX=412038 PE=2 SV=1	4	2	14	1	517	58.9	7.52	34.76	2	1	8A
FALSE	Master Protein	Q90YA8	Glutaminyl-peptide cyclotransferase OS=Gloydius blomhoffii OX=242054 GN=QPCT PE=2 SV=1	33	9	11	1	368	42.2	8.1	34.52	9	1	8A
FALSE	Master Protein	Q8JI40	Cysteine-rich venom protein ablomin OS=Gloydius blomhoffii OX=242054 PE=1 SV=1	15	3	12	1	240	26.9	5.96	32.3	3	1	8A
FALSE	Master Protein	Q6A362	Ammodytoxin B isoform OS=Vipera aspis aspis OX=194601 PE=2 SV=1	42	4	9	1	138	15.5	7.83	30.08	4	1	8A
FALSE	Master Protein	C0HKZ7	Snaclec macrovipecetin subunit beta OS=Macrovipera lebetina OX=8709 PE=1 SV=1	23	2	7	1	127	15	6.98	26.59	2	1	8A
FALSE	Master Protein	P0C6B0	Disintegrin VLO5B OS=Macrovipera lebetina obtusa OX=209528 PE=1 SV=1	36	2	8	1	69	7.7	6.89	26.02	2	1	8A
FALSE	Master Protein	Q6A363	Ammodytoxin C variant OS=Vipera aspis aspis OX=194601 PE=2 SV=1	36	4	8	1	137	15.3	7.84	25.01	4	1	8A
FALSE	Master Protein	E9KJZ6	Group III snake venom metalloproteinase (Fragment) OS=Echis ocellatus OX=99586 GN=Eoc00089 PE=2 SV=1	10	4	7	1	553	62.6	5.39	23.81	4	1	8A
FALSE	Master Protein	P0DJE2	Zinc metalloproteinase-disintegrin-like ammodytagin (Fragment) OS=Vipera ammodytes ammodytes OX=8705 PE=1 SV=3	15	2	7	1	184	19.9	5.19	23.33	2	1	8A
FALSE	Master Protein	B4XT06	Snaclec B7 (Fragment) OS=Macrovipera lebetina OX=8709 PE=2 SV=1	26	4	9	1	125	15	8.19	22.69	4	1	8A
FALSE	Master Protein	P85109	Thrombin-like enzyme kangshuanmei OS=Gloydius brevicaudus OX=259325 PE=1 SV=1	9	2	8	1	236	26.4	7.94	20.79	2	1	8A
FALSE	Master Protein	A0A6B2F4F1	ShKT domain-containing protein OS=Bothriechis nubestris OX=1766655 PE=3 SV=1	16	2	6	1	240	26.5	6.27	18.36	2	1	8A
FALSE	Master Protein	E9JG69	Metalloproteinase OS=Echis coloratus OX=64175 PE=2 SV=1	5	3	7	1	611	69	5.77	17.66	3	1	8A
FALSE	Master Protein	T1E6T7	Kallikrein-CohID-1 OS=Crotalus oreganus helleri OX=8741 PE=2 SV=1	11	2	6	1	259	28.2	5.24	16.58	2	1	8A
FALSE	Master Protein	A0A8C6XX20	X-prolyl aminopeptidase 2 OS=Naja naja OX=35670 GN=XPNPEP2 PE=3 SV=1	8	5	6	1	679	77.1	6.14	14.9	5	1	8A
FALSE	Master Protein	A0A2I7YS41	Serine endopeptidase OS=Crotalus atrox OX=8730 PE=2 SV=1	10	2	6	1	263	29.1	5.31	14.85	2	1	8A
FALSE	Master Protein	Q7LZ61	Coagulation factor X-activating enzyme heavy chain OS=Daboia siamensis OX=343250 PE=1 SV=2	8	3	5	1	619	69.6	6.39	14.57	3	1	8A
FALSE	Master Protein	E9JG96	Metalloproteinase OS=Echis coloratus OX=64175 PE=2 SV=1	6	3	6	1	614	69.2	5.72	14.45	3	1	8A
FALSE	Master Protein	E9JG75	Metalloproteinase OS=Echis coloratus OX=64175 PE=2 SV=1	9	2	5	1	610	68.5	5.11	13.91	2	1	8A
FALSE	Master Protein	A0A6H0D994	Metalloproteinase disintegrin and cysteine-rich protein 8 OS=Crotalus horridus OX=35024 GN=mdc-8 PE=4 SV=1	8	3	5	1	615	68.3	5.95	13.56	3	1	8A
FALSE	Master Protein	A0A6J1UPV4	Xaa-Pro aminopeptidase 2 OS=Notechis scutatus OX=8663 GN=XPNPEP2 PE=3 SV=1	8	4	5	1	679	76.6	5.41	13.16	4	1	8A
FALSE	Master Protein	J3S3W1	Cadam10_SVMPIII-3 OS=Crotalus adamanteus OX=8729 PE=2 SV=1	2	1	3	1	601	67.3	4.89	13.11	1	1	8A
FALSE	Master Protein	P0DJL5	Snaclec VP12 subunit B OS=Daboia palaestinae OX=1170828 PE=1 SV=1	18	2	4	1	125	15.1	5.02	12.77	2	1	8A
FALSE	Master Protein	P00992	Kunitz-type serine protease inhibitor 3 OS=Vipera ammodytes ammodytes OX=8705 PE=1 SV=2	48	4	5	1	93	10.3	8.7	12.17	4	1	8A
FALSE	Master Protein	A0A1S5QJJ2	Kunitz/BPTI inhibitor-1 OS=Vipera ammodytes ammodytes OX=8705 PE=3 SV=1	48	4	5	1	93	10.3	8.7	12.15	4	1	8A
FALSE	Master Protein	E9JG41	Metalloproteinase OS=Echis carinatus sochureki OX=124223 PE=2 SV=1	5	2	3	1	607	68.4	5.49	11.44	2	1	8A
FALSE	Master Protein	A0A2D4EUT1	Ig-like domain-containing protein (Fragment) OS=Micrurus corallinus OX=54390 PE=4 SV=1	4	1	4	1	291	32.1	7.52	10.31	1	1	8A
FALSE	Master Protein	A0A194AQ28	Metalloproteinase type III 11 OS=Sistrurus miliarius barbouri OX=8759 PE=4 SV=1	3	1	3	1	606	67.7	5.14	10.28	1	1	8A
FALSE	Master Protein	E9JGB4	Metalloproteinase (Fragment) OS=Echis pyramidum leakeyi OX=38415 PE=2 SV=1	16	3	4	1	397	44.3	5.74	9.98	3	1	8A
FALSE	Master Protein	A0A1J0CZM4	Snaclec-5 OS=Vipera ammodytes ammodytes OX=8705 PE=2 SV=1	7	1	3	1	158	18.1	5.3	9.7	1	1	8A
FALSE	Master Protein	A0A9F5J193	Alpha-2-macroglobulin-like OS=Python bivittatus OX=176946 GN=LOC103048567 PE=3 SV=1	3	4	4	1	1556	172.9	6.38	9.04	4	1	8A
FALSE	Master Protein	A0A1S5QLZ2	Kunitz/BPTI inhibitor-9 OS=Vipera ammodytes ammodytes OX=8705 PE=3 SV=1	27	2	3	1	90	9.8	8.27	8.52	2	1	8A
FALSE	Master Protein	A0A6P9CD59	Alpha-2-macroglobulin-like OS=Pantherophis guttatus OX=94885 GN=LOC117670023 PE=3 SV=1	2	3	3	1	1491	166.6	5.9	8.32	3	1	8A
FALSE	Master Protein	A0A6P9AP67	glycerophosphocholine cholinephosphodiesterase OS=Pantherophis guttatus OX=94885 GN=ENPP6 PE=3 SV=1	8	3	3	1	438	50.2	6.86	8.31	3	1	8A
FALSE	Master Protein	C0HLA2	Thrombin-like enzyme LmrSP-3 (Fragment) OS=Lachesis muta rhombeata OX=60219 PE=1 SV=1	50	1	3	1	26	2.9	4.28	8.21	1	1	8A
FALSE	Master Protein	P81743	Disintegrin EMF10B OS=Eristicophis macmahoni OX=110227 PE=1 SV=1	28	1	2	1	68	7.4	5.22	8.08	1	1	8A
FALSE	Master Protein	A0A346CLX5	Phosphodiesterase (Fragment) OS=Borikenophis portoricensis OX=1260276 PE=2 SV=1	5	3	3	1	888	100.7	7.03	8.07	3	1	8A
FALSE	Master Protein	Q92043	Zinc metalloproteinase-disintegrin-like atrolysin-A (Fragment) OS=Crotalus atrox OX=8730 PE=1 SV=1	4	1	3	1	419	46.8	6.39	7.83	1	1	8A
FALSE	Master Protein	V8ND68	Phospholipase B-like (Fragment) OS=Ophiophagus hannah OX=8665 GN=PLBD1 PE=3 SV=1	5	2	2	1	501	58.2	8.05	7.82	2	1	8A
FALSE	Master Protein	Q2UXQ1	Group III snake venom metalloproteinase (Fragment) OS=Echis ocellatus OX=99586 GN=Svmp3-Eoc186 PE=2 SV=1	6	3	3	1	584	65.5	5.1	7.74	3	1	8A
FALSE	Master Protein	A0A098M146	Metalloproteinase (Type III) 1 OS=Hypsiglena sp. JMG-2014 OX=1550645 PE=4 SV=1	5	1	2	1	618	68.2	5.14	7.73	1	1	8A
FALSE	Master Protein	Q696W1	Snaclec coagulation factor X-activating enzyme light chain 2 OS=Macrovipera lebetina OX=8709 GN=LC2 PE=1 SV=1	10	1	2	1	158	18.1	7.58	7.41	1	1	8A
FALSE	Master Protein	P0DJJ5	Snake venom 5'-nucleotidase (Fragment) OS=Gloydius blomhoffii blomhoffii OX=417378 PE=1 SV=1	28	1	2	1	54	6	5.66	7.28	1	1	8A
FALSE	Master Protein	A0A670YUG0	5'-nucleotidase OS=Pseudonaja textilis OX=8673 GN=NT5E PE=3 SV=1	9	3	3	1	440	48.3	7.27	7.09	3	1	8A
FALSE	Master Protein	I2GAE3	CTLPs subunit alpha (Fragment) OS=Gloydius halys OX=8714 GN=pCTLP-1 PE=2 SV=1	12	1	2	1	129	14.8	4.7	7.03	1	1	8A
FALSE	Master Protein	A0A2H4Z2W1	RVV-X heavy chain OS=Daboia siamensis OX=343250 PE=2 SV=1	5	2	3	1	619	69.3	6.14	6.99	2	1	8A
FALSE	Master Protein	A0A194AM91	Snake venom serine protease OS=Agkistrodon piscivorus OX=8715 PE=3 SV=1	7	1	2	1	257	28.1	8.46	6.91	1	1	8A
FALSE	Master Protein	J3RY60	glycerophosphocholine cholinephosphodiesterase OS=Crotalus adamanteus OX=8729 PE=2 SV=1	6	3	3	1	438	50.3	6.87	6.9	3	1	8A
FALSE	Master Protein	A0A6I9YTS1	Uncharacterized protein LOC106553680 OS=Thamnophis sirtalis OX=35019 GN=LOC106553680 PE=4 SV=1	8	2	2	1	302	33.7	9.2	6.9	2	1	8A
FALSE	Master Protein	C0HKZ6	Snaclec macrovipecetin subunit alpha OS=Macrovipera lebetina OX=8709 PE=1 SV=1	13	1	2	1	131	15.4	6.51	6.73	1	1	8A
FALSE	Master Protein	A0A8C5SZF6	Ig-like domain-containing protein OS=Laticauda laticaudata OX=8630 PE=4 SV=1	20	2	2	1	109	12.4	7.81	6.58	2	1	8A
FALSE	Master Protein	A0A0A1WDU0	Phospholipase B-like OS=Echis coloratus OX=64175 PE=2 SV=1	5	2	2	1	553	64.5	7.77	6.39	2	1	8A
FALSE	Master Protein	A0A6P9C398	Protein unc-79 homolog isoform X1 OS=Pantherophis guttatus OX=94885 GN=UNC79 PE=4 SV=1	1	1	2	1	2721	305.4	6.34	5.51	1	1	8A
FALSE	Master Protein	A0A6P9B6H9	Zinc finger protein 260-like OS=Pantherophis guttatus OX=94885 GN=LOC117659713 PE=4 SV=1	3	1	2	1	605	70.5	9.55	5.37	1	1	8A
FALSE	Master Protein	A0A194ARM6	Metalloproteinase type II 4 OS=Agkistrodon piscivorus OX=8715 PE=4 SV=1	5	1	2	1	481	53.9	6.04	5.27	1	1	8A
FALSE	Master Protein	Q5EE07	Disintegrin (Fragment) OS=Echis carinatus OX=40353 PE=1 SV=1	30	1	2	1	64	7.1	7.56	5.19	1	1	8A
FALSE	Master Protein	A0A0A1WCC5	Snake venom metalloproteinase C (Fragment) OS=Echis coloratus OX=64175 PE=2 SV=1	12	2	2	1	154	17	5.82	4.97	2	1	8A
FALSE	Master Protein	A0A8C6X610	IF rod domain-containing protein OS=Naja naja OX=35670 PE=3 SV=1	5	2	2	1	483	53.2	6.49	4.88	2	1	8A
FALSE	Master Protein	A0A6I9XHL3	Keratin, type II cytoskeletal 6A-like OS=Thamnophis sirtalis OX=35019 GN=LOC106543677 PE=3 SV=1	4	2	2	1	559	59.7	6.27	4.57	2	1	8A
FALSE	Master Protein	A0A1L8D663	BATXCTL10 OS=Bothrops atrox OX=8725 PE=2 SV=1	9	1	2	1	150	17	4.55	4.46	1	1	8A
FALSE	Master Protein	A0A8C5RPI7	Spectrin beta, non-erythrocytic 4 OS=Laticauda laticaudata OX=8630 PE=4 SV=1	1	1	2	1	1381	158.9	6.4	4.45	1	1	8A
FALSE	Master Protein	A0A1L8D689	Snake venom metalloproteinase OS=Bothrops atrox OX=8725 PE=2 SV=1	3	1	1	1	602	67.6	5.59	3.99	1	1	8A
FALSE	Master Protein	A0A8C7E4V2	Regulator of G protein signaling 14 OS=Naja naja OX=35670 GN=RGS14 PE=4 SV=1	2	1	2	1	346	38.4	9	3.93	1	1	8A
FALSE	Master Protein	E9JGH6	Metalloproteinase OS=Echis carinatus sochureki OX=124223 PE=2 SV=1	15	1	1	1	128	14	7.96	3.47	1	1	8A
FALSE	Master Protein	A0A6G5ZUZ2	Snake venom metalloprotease 2 (Fragment) OS=Vipera anatolica senliki OX=2604287 PE=2 SV=1	4	1	1	1	248	28.2	6.77	3.43	1	1	8A
FALSE	Master Protein	Q6IWF1	Snake venom serine protease BthaTL OS=Bothrops alternatus OX=64174 PE=2 SV=1	6	1	1	1	233	25.6	7.77	3.38	1	1	8A
FALSE	Master Protein	A0A8C6XPF2	Deoxyribonuclease-2-alpha OS=Naja naja OX=35670 GN=DNASE2 PE=3 SV=1	3	1	1	1	357	40.3	5.97	3.35	1	1	8A
FALSE	Master Protein	A0A8C6XP54	TNFR-Cys domain-containing protein OS=Naja naja OX=35670 PE=4 SV=1	6	1	1	1	472	50.9	8.56	3.34	1	1	8A
FALSE	Master Protein	A0A6I9YM87	Olfactory receptor 52E8-like OS=Thamnophis sirtalis OX=35019 GN=LOC106551871 PE=4 SV=1	14	1	1	1	229	25.9	9.09	3	1	1	8A
FALSE	Master Protein	P20897	Snake venom metalloproteinase HT-2 OS=Crotalus ruber ruber OX=8736 PE=1 SV=2	14	1	1	1	202	23.3	7.56	2.97	1	1	8A
FALSE	Master Protein	A0A2H6NAJ7	Sec23/Sec24 trunk domain-containing protein (Fragment) OS=Micrurus lemniscatus carvalhoi OX=129465 PE=4 SV=1	17	1	1	1	191	21.3	8.38	2.93	1	1	8A
FALSE	Master Protein	J3SEA2	Dipeptidase OS=Crotalus adamanteus OX=8729 PE=2 SV=1	3	1	1	1	417	47	7.33	2.92	1	1	8A
FALSE	Master Protein	A0A8C7DVN8	General transcription factor IIIC subunit 1 OS=Naja naja OX=35670 GN=GTF3C1 PE=4 SV=1	1	1	1	1	2030	229.4	8.65	2.91	1	1	8A
FALSE	Master Protein	A0A9F3W2L3	Aminopeptidase N OS=Python bivittatus OX=176946 GN=ANPEP PE=3 SV=1	1	1	1	1	1003	112.6	6.02	2.87	1	1	8A
FALSE	Master Protein	A0A8C6X2R2	Cytochrome P450 family 24 subfamily A member 1 OS=Naja naja OX=35670 GN=CYP24A1 PE=3 SV=1	6	1	1	1	460	53.3	8.47	2.82	1	1	8A
FALSE	Master Protein	A0A9F2R021	2-5A-dependent ribonuclease OS=Python bivittatus OX=176946 GN=RNASEL PE=4 SV=1	5	1	1	1	704	80	6.65	2.82	1	1	8A
FALSE	Master Protein	A0A2D4JWJ8	Fibrinogen C-terminal domain-containing protein (Fragment) OS=Micrurus paraensis OX=1970185 PE=4 SV=1	22	1	1	1	131	15	5.81	2.81	1	1	8A
FALSE	Master Protein	A0A9F3QTP7	Ninein OS=Python bivittatus OX=176946 GN=NIN PE=4 SV=1	2	1	1	1	2045	238.1	5.01	2.77	1	1	8A
FALSE	Master Protein	V8NJK5	Ig-like domain-containing protein (Fragment) OS=Ophiophagus hannah OX=8665 GN=L345_12411 PE=4 SV=1	1	1	1	1	946	103.2	5.87	2.75	1	1	8A
FALSE	Master Protein	A0A9F2NQI2	Dipeptidase OS=Python bivittatus OX=176946 GN=LOC103050374 PE=3 SV=1	2	1	1	1	418	46.1	6.16	2.72	1	1	8A
FALSE	Master Protein	A0A2D4H9B7	UDENN domain-containing protein (Fragment) OS=Micrurus lemniscatus lemniscatus OX=129467 PE=4 SV=1	2	1	1	1	1373	150.3	5.68	2.65	1	1	8A
FALSE	Master Protein	A0A9F5N486	UPF0606 protein KIAA1549-like OS=Python bivittatus OX=176946 GN=LOC112541679 PE=4 SV=1	3	1	1	1	1170	127.7	4.88	2.65	1	1	8A
FALSE	Master Protein	A0A0F7Z584	Transcription initiation factor TFIID subunit 3 OS=Crotalus adamanteus OX=8729 PE=2 SV=1	3	1	1	1	928	103.2	8.97	2.65	1	1	8A
FALSE	Master Protein	A0A2D4G9B5	C-type lectin domain-containing protein (Fragment) OS=Micrurus corallinus OX=54390 PE=3 SV=1	9	1	1	1	106	11.8	6.51	2.65	1	1	8A
FALSE	Master Protein	A0A6P9BVL7	Keratin-like protein KRT222 isoform X1 OS=Pantherophis guttatus OX=94885 GN=KRT222 PE=3 SV=1	3	1	1	1	282	33	6.81	2.63	1	1	8A
FALSE	Master Protein	A0A6H0QSH4	MDC-6 OS=Crotalus horridus OX=35024 GN=mdc-6 PE=4 SV=1	4	1	1	1	611	68.3	6.38	2.55	1	1	8A
FALSE	Master Protein	A0A2D4MQP8	C2H2-type domain-containing protein (Fragment) OS=Micrurus spixii OX=129469 PE=4 SV=1	9	1	1	1	209	23.7	6.7	2.55	1	1	8A
FALSE	Master Protein	A0A8C6Y689	Deleted in azoospermia-like OS=Naja naja OX=35670 PE=4 SV=1	8	1	1	1	253	28.7	8.84	2.51	1	1	8A
FALSE	Master Protein	A0A6J1U1J3	Gamma-aminobutyric acid receptor subunit beta-3 isoform X2 OS=Notechis scutatus OX=8663 GN=GABRB3 PE=3 SV=1	3	1	1	1	393	45.7	9.42	2.5	1	1	8A
FALSE	Master Protein	P14530	Zinc metalloproteinase/disintegrin OS=Protobothrops flavoviridis OX=88087 PE=1 SV=3	4	1	1	1	478	53.6	5.49	2.48	1	1	8A
FALSE	Master Protein	A0A6H0QW77	MDC-8b OS=Crotalus atrox OX=8730 GN=mdc-8b PE=4 SV=1	5	1	1	1	610	68.3	6.55	2.48	1	1	8A
FALSE	Master Protein	A0A2D4HAZ6	Uncharacterized protein (Fragment) OS=Micrurus lemniscatus lemniscatus OX=129467 PE=4 SV=1	7	1	1	1	124	14.2	9.48	2.47	1	1	8A
FALSE	Master Protein	A0A8C5SEB3	AAA+ ATPase domain-containing protein OS=Laticauda laticaudata OX=8630 PE=3 SV=1	0	1	1	1	2384	270.5	7.05	2.42	1	1	8A
FALSE	Master Protein	A0A8C6XBU8	IF rod domain-containing protein OS=Naja naja OX=35670 PE=4 SV=1	3	1	1	1	454	50.3	6.8	2.42	1	1	8A
FALSE	Master Protein	A0A670YH85	Sidekick cell adhesion molecule 1 OS=Pseudonaja textilis OX=8673 GN=SDK1 PE=4 SV=1	2	1	1	1	1929	212.1	6.35	2.41	1	1	8A
FALSE	Master Protein	A0A8C6VAU5	Transporter OS=Naja naja OX=35670 GN=SLC6A18 PE=3 SV=1	3	1	1	1	526	59.6	7.61	2.39	1	1	8A
FALSE	Master Protein	A0A6P9AJM0	Polypeptide N-acetylgalactosaminyltransferase OS=Pantherophis guttatus OX=94885 GN=GALNT11 PE=3 SV=1	3	1	1	1	608	69.7	8.65	2.39	1	1	8A
FALSE	Master Protein	A0A670YS67	Albumin domain-containing protein OS=Pseudonaja textilis OX=8673 PE=4 SV=1	3	1	1	1	484	55.2	6.14	2.38	1	1	8A
FALSE	Master Protein	A0A2D4G9A4	CAP-Gly domain-containing protein (Fragment) OS=Micrurus corallinus OX=54390 PE=4 SV=1	2	1	1	1	1216	137.4	5.6	2.38	1	1	8A
FALSE	Master Protein	Q7T247	Snaclec echicetin subunit beta OS=Echis carinatus OX=40353 PE=1 SV=1	9	1	1	1	146	17.2	6.73	2.35	1	1	8A
FALSE	Master Protein	A0A6J1VNL8	Autophagy-related protein 2 homolog A isoform X2 OS=Notechis scutatus OX=8663 GN=ATG2A PE=3 SV=1	1	1	1	1	1737	190.2	5.99	2.34	1	1	8A
FALSE	Master Protein	A0A670ZB43	Anaphylatoxin-like domain-containing protein OS=Pseudonaja textilis OX=8673 PE=4 SV=1	1	1	1	1	1331	148.9	7.42	2.28	1	1	8A
FALSE	Master Protein	A0A8C5RQC9	Ig-like domain-containing protein OS=Laticauda laticaudata OX=8630 PE=4 SV=1	8	1	1	1	115	13.1	9.17	2.25	1	1	8A
FALSE	Master Protein	A0A6J1ULF7	Uncharacterized protein C16orf86 homolog OS=Notechis scutatus OX=8663 GN=CUNH16orf86 PE=4 SV=1	6	1	1	1	266	29.6	8.56	2.25	1	1	8A
FALSE	Master Protein	A0A6P9C3T3	Uncharacterized protein LOC117668957 OS=Pantherophis guttatus OX=94885 GN=LOC117668957 PE=3 SV=1	3	1	1	1	825	94.5	5.2	2.2	1	1	8A
FALSE	Master Protein	A0A9F5ITI5	Peroxisomal coenzyme A diphosphatase NUDT7 isoform X1 OS=Python bivittatus OX=176946 GN=NUDT7 PE=3 SV=1	7	1	1	1	251	28.7	6.92	2.16	1	1	8A
FALSE	Master Protein	A0A6I9YSN3	Beta-hexosaminidase subunit alpha OS=Thamnophis sirtalis OX=35019 GN=HEXA PE=3 SV=1	2	1	1	1	402	46.1	5.87	2.15	1	1	8A
FALSE	Master Protein	R4FIM5	PLA2-Hop-9 OS=Hoplocephalus bungaroides OX=83403 PE=2 SV=1	8	1	1	1	143	15.8	8.51	2.14	1	1	8A
FALSE	Master Protein	A0A8C5RI14	Splicing factor 3B subunit 1 domain-containing protein OS=Laticauda laticaudata OX=8630 PE=3 SV=1	1	1	1	1	987	111.1	7.66	2.14	1	1	8A
FALSE	Master Protein	Q4JHE1	L-amino-acid oxidase OS=Pseudechis australis OX=8670 PE=1 SV=1	2	1	1	1	517	58.7	6.7	2.14	1	1	8A
FALSE	Master Protein	P86530	Vipera russelli proteinase RVV-V homolog 1 (Fragment) OS=Daboia russelii OX=8707 PE=1 SV=1	100	1	1	1	16	1.7	4.22	2.14	1	1	8A
FALSE	Master Protein	A0A8C5WTM4	Zinc finger protein 710 OS=Laticauda laticaudata OX=8630 GN=ZNF710 PE=4 SV=1	2	1	1	1	641	71.3	7.56	2.11	1	1	8A
FALSE	Master Protein	A0A6P9DJX1	Glycine-rich cell wall structural protein 1.8-like OS=Pantherophis guttatus OX=94885 GN=LOC117676266 PE=4 SV=1	5	1	1	1	430	40.2	10.04	2.1	1	1	8A
FALSE	Master Protein	E9JGI1	Metalloproteinase OS=Echis pyramidum leakeyi OX=38415 PE=2 SV=1	2	1	1	1	488	54.2	6.92	2.07	1	1	8A
FALSE	Master Protein	J3SE72	Putative serine carboxypeptidase CPVL-like OS=Crotalus adamanteus OX=8729 PE=2 SV=1	2	1	1	1	486	55.6	7.15	2.05	1	1	8A
FALSE	Master Protein	A0A8C5RES1	Fatty acid amide hydrolase OS=Laticauda laticaudata OX=8630 GN=FAAH PE=4 SV=1	1	1	1	1	575	63.8	8.47	2.04	1	1	8A
FALSE	Master Protein	E9JG36	Metalloproteinase (Fragment) OS=Echis carinatus sochureki OX=124223 PE=2 SV=1	2	1	1	1	557	62.3	6.7	2.04	1	1	8A
FALSE	Master Protein	A0A2D4I8Z1	Selenoprotein O (Fragment) OS=Micrurus lemniscatus lemniscatus OX=129467 PE=3 SV=1	3	1	1	1	575	65.5	5.21	2.03	1	1	8A
FALSE	Master Protein	A0A9F5N423	Keratin, type II cytoskeletal 4-like OS=Python bivittatus OX=176946 GN=LOC103057379 PE=3 SV=1	4	1	1	1	203	23.7	5.08	2.01	1	1	8A
FALSE	Master Protein	A8I4N5	Phospholipase A2 inhibitor OS=Bothrops moojeni OX=98334 PE=2 SV=1	7	1	1	1	200	22.2	6.42	2.01	1	1	8A
FALSE	Master Protein	A0A670YH35	Gem nuclear organelle associated protein 8 OS=Pseudonaja textilis OX=8673 GN=GEMIN8 PE=4 SV=1	8	1	2	1	214	25.7	6.39	2.01	1	1	8A
FALSE	Master Protein	V8N464	Pregnancy zone protein (Fragment) OS=Ophiophagus hannah OX=8665 GN=PZP PE=4 SV=1	9	1	1	1	138	15.8	8.91	2	1	1	8A
FALSE	Master Protein	V8NTH2	Histone-lysine N-methyltransferase, H3 lysine-79 specific (Fragment) OS=Ophiophagus hannah OX=8665 GN=dotA PE=4 SV=1	2	1	1	1	511	58.1	10.43	2	1	1	8A
FALSE	Master Protein	A0A9F2RFQ9	LOW QUALITY PROTEIN: kinesin-like protein KIF1C OS=Python bivittatus OX=176946 GN=LOC103054286 PE=3 SV=1	1	1	1	1	727	81.4	6.24	2	1	1	8A
FALSE	Master Protein	A0A6P9BZ01	GRB2-associated and regulator of MAPK protein 2 isoform X2 OS=Pantherophis guttatus OX=94885 GN=GAREM2 PE=3 SV=1	4	1	1	1	759	82.5	6.44	2	1	1	8A
FALSE	Master Protein	A0A6P9C7F8	RING finger protein 207 OS=Pantherophis guttatus OX=94885 GN=RNF207 PE=4 SV=1	2	1	1	1	653	73.8	6.71	1.99	1	1	8A
FALSE	Master Protein	A0A8C5SPN5	Nuclear receptor subfamily 1 group D member 1 OS=Laticauda laticaudata OX=8630 GN=NR1D1 PE=3 SV=1	2	1	1	1	596	65.3	7.93	1.99	1	1	8A
FALSE	Master Protein	A0A6P9C535	A-kinase anchor protein 12 OS=Pantherophis guttatus OX=94885 GN=AKAP12 PE=4 SV=1	0	1	1	1	2888	319.6	4.45	1.98	1	1	8A
FALSE	Master Protein	V8NH90	Helicase POLQ-like protein OS=Ophiophagus hannah OX=8665 GN=HELQ PE=4 SV=1	1	1	1	1	845	94.6	6.16	1.98	1	1	8A
FALSE	Master Protein	U3FCW8	DNA-binding protein inhibitor ID-3 OS=Micrurus fulvius OX=8637 PE=2 SV=1	12	1	1	1	127	14	5.26	1.98	1	1	8A
FALSE	Master Protein	A0A6P9DDL4	Complement C3 isoform X1 OS=Pantherophis guttatus OX=94885 GN=C3 PE=4 SV=1	1	1	1	1	1652	185.5	6.35	1.96	1	1	8A
FALSE	Master Protein	A0A9F2WEV4	5'-3' exoribonuclease 1 OS=Python bivittatus OX=176946 GN=XRN1 PE=4 SV=1	1	1	1	1	1762	200.3	7.37	1.96	1	1	8A
FALSE	Master Protein	A0A670XRR3	Bestrophin-1-like OS=Pseudonaja textilis OX=8673 GN=LOC113440207 PE=3 SV=1	1	1	1	1	761	85.9	5.82	1.96	1	1	8A
FALSE	Master Protein	A0A6I9Y021	Junction-mediating and -regulatory protein OS=Thamnophis sirtalis OX=35019 GN=JMY PE=4 SV=1	1	1	1	1	949	107.6	5.95	1.95	1	1	8A
FALSE	Master Protein	V8P7N6	Serine/threonine-protein phosphatase 1 regulatory subunit 10 (Fragment) OS=Ophiophagus hannah OX=8665 GN=PPP1R10 PE=4 SV=1	1	1	1	1	748	81.1	8.94	1.95	1	1	8A
FALSE	Master Protein	A0A6J1UPE8	Starch-binding domain-containing protein 1 OS=Notechis scutatus OX=8663 GN=STBD1 PE=4 SV=1	2	1	1	1	302	33.5	5	1.94	1	1	8A
FALSE	Master Protein	A0A8C5WS64	unspecific monooxygenase OS=Laticauda laticaudata OX=8630 PE=3 SV=1	2	1	1	1	322	36.8	8.97	1.94	1	1	8A
FALSE	Master Protein	A0A8C5RQT3	Tyrosine-protein kinase receptor OS=Laticauda laticaudata OX=8630 GN=INSRR PE=3 SV=1	1	1	1	1	1406	156.1	6.38	1.94	1	1	8A
FALSE	Master Protein	A0A8C6XE60	ISG15 ubiquitin like modifier OS=Naja naja OX=35670 GN=ISG15 PE=4 SV=1	9	1	1	1	162	18.1	8.92	1.94	1	1	8A
FALSE	Master Protein	A0A2D4P665	Uncharacterized protein (Fragment) OS=Micrurus surinamensis OX=129470 PE=4 SV=1	11	1	1	1	109	12.5	9.94	1.93	1	1	8A
FALSE	Master Protein	A0A6I9XC58	Cytosolic phospholipase A2 gamma-like OS=Thamnophis sirtalis OX=35019 GN=LOC106540727 PE=4 SV=1	2	1	1	1	577	66.7	6.04	1.93	1	1	8A
FALSE	Master Protein	A0A8C5SE08	Membrane associated guanylate kinase, WW and PDZ domain containing 1 OS=Laticauda laticaudata OX=8630 GN=MAGI1 PE=4 SV=1	2	1	1	1	826	92.8	9.54	1.91	1	1	8A
FALSE	Master Protein	A0A6I9YTN4	Nitrilase homolog 1 isoform X2 OS=Thamnophis sirtalis OX=35019 GN=NIT1 PE=3 SV=1	8	1	1	1	251	27.9	6.6	1.91	1	1	8A
FALSE	Master Protein	A0A2U8BQ26	Cyclic nucleotide gated channel beta subunit 3 OS=Lampropeltis getula OX=94887 GN=CNGB3 PE=2 SV=1	1	1	1	1	745	84.3	8.63	1.9	1	1	8A
FALSE	Master Protein	A0A8C5SKE2	Methanethiol oxidase OS=Laticauda laticaudata OX=8630 PE=3 SV=1	2	1	1	1	431	49.3	5.9	1.9	1	1	8A
FALSE	Master Protein	P0C930	Snaclec bothroinsularin subunit beta OS=Bothrops insularis OX=8723 PE=1 SV=1	10	1	1	1	127	14.9	4.68	1.9	1	1	8A
FALSE	Master Protein	A0A6P9AVA4	Uncharacterized protein LOC117656366 OS=Pantherophis guttatus OX=94885 GN=LOC117656366 PE=3 SV=1	4	1	1	1	656	74.8	8.37	0	1	1	8A
FALSE	Master Protein	A0A1I9KNS1	Metalloproteinase of class P-II MPII-2 OS=Vipera ammodytes ammodytes OX=8705 PE=2 SV=1	39	12	109	1	478	53.4	5.38	491.27	12	1	9A
FALSE	Master Protein	Q3ZD74	Snake venom metalloproteinase lebetase-4 (Fragment) OS=Macrovipera lebetina OX=8709 PE=2 SV=1	26	4	55	1	217	24.5	6.51	229.45	4	1	9A
FALSE	Master Protein	P0C2D7	L-amino-acid oxidase (Fragment) OS=Vipera berus berus OX=31156 PE=1 SV=1	50	6	47	1	88	10.3	5.21	178.59	6	1	9A
FALSE	Master Protein	Q6A3G5	Ammodytin I1(D) isoform OS=Vipera ammodytes meridionalis OX=73841 PE=2 SV=1	64	8	36	1	138	15.4	5.08	123.14	8	1	9A
FALSE	Master Protein	Q4F867	L-amino-acid oxidase (Fragment) OS=Daboia siamensis OX=343250 PE=1 SV=2	24	8	35	1	407	46.3	7.72	122.36	8	1	9A
FALSE	Master Protein	Q6A3I8	Ammodytin I1(B) isoform OS=Vipera ursinii OX=103942 PE=2 SV=1	64	8	34	1	138	15.4	5.26	111.7	8	1	9A
FALSE	Master Protein	A0A068EPZ2	Amine oxidase OS=Gloydius intermedius OX=44732 PE=2 SV=1	11	7	39	1	504	57.1	6.99	102.93	7	1	9A
FALSE	Master Protein	A0A1J0CZN0	Dis-2 OS=Vipera ammodytes ammodytes OX=8705 PE=2 SV=1	26	2	26	1	111	12.1	6.87	100.44	2	1	9A
FALSE	Master Protein	A0A194APV2	L-amino-acid oxidase OS=Agkistrodon piscivorus OX=8715 PE=3 SV=1	19	7	37	1	516	58.6	8.1	97.5	7	1	9A
FALSE	Master Protein	A0A0K8RYU0	L-amino-acid oxidase OS=Crotalus horridus OX=35024 PE=3 SV=1	14	7	36	1	516	58.6	7.18	93.14	7	1	9A
FALSE	Master Protein	Q6A3L1	Ammodytin I1(E) isoform OS=Vipera aspis aspis OX=194601 PE=2 SV=1	45	6	27	1	138	15.4	5.27	91.25	6	1	9A
FALSE	Master Protein	Q6A3I4	Ammodytin I1(C) variant OS=Vipera aspis aspis OX=194601 PE=2 SV=1	52	6	27	1	138	15.4	5.08	90.52	6	1	9A
FALSE	Master Protein	P83254	Disintegrin lebein-1-beta OS=Macrovipera lebetina OX=8709 PE=1 SV=1	50	2	22	1	64	7.1	7.8	84.82	2	1	9A
FALSE	Master Protein	B4XT06	Snaclec B7 (Fragment) OS=Macrovipera lebetina OX=8709 PE=2 SV=1	32	7	27	1	125	15	8.19	73.6	7	1	9A
FALSE	Master Protein	Q4VM08	Zinc metalloproteinase-disintegrin-like VLAIP-A OS=Macrovipera lebetina OX=8709 PE=1 SV=1	15	8	25	1	616	68.7	5.68	72.45	8	1	9A
FALSE	Master Protein	P0C6B0	Disintegrin VLO5B OS=Macrovipera lebetina obtusa OX=209528 PE=1 SV=1	42	4	20	1	69	7.7	6.89	62.84	4	1	9A
FALSE	Master Protein	C0HKZ7	Snaclec macrovipecetin subunit beta OS=Macrovipera lebetina OX=8709 PE=1 SV=1	23	2	17	1	127	15	6.98	59.76	2	1	9A
FALSE	Master Protein	P0DJL5	Snaclec VP12 subunit B OS=Daboia palaestinae OX=1170828 PE=1 SV=1	38	3	16	1	125	15.1	5.02	59.21	3	1	9A
FALSE	Master Protein	T2HRS5	Amine oxidase OS=Protobothrops flavoviridis OX=88087 PE=2 SV=1	14	6	21	1	505	57.1	8.5	56.68	6	1	9A
FALSE	Master Protein	P81382	L-amino-acid oxidase OS=Calloselasma rhodostoma OX=8717 PE=1 SV=2	13	5	19	1	516	58.2	6.49	52.28	5	1	9A
FALSE	Master Protein	A0A0A1WCN2	Cysteine-Rich Secretory Protein B OS=Echis coloratus OX=64175 PE=2 SV=1	19	3	13	1	239	26.7	7.46	52.07	3	1	9A
FALSE	Master Protein	A0A8T1N4T2	Amine oxidase OS=Bothrops jararaca OX=8724 GN=JKG30_000039 PE=3 SV=1	16	4	17	1	516	58.4	6.24	51.69	4	1	9A
FALSE	Master Protein	A0A2I4HXH5	Snake venom 5'-nucleotidase (Fragment) OS=Naja atra OX=8656 PE=1 SV=1	17	7	12	1	529	58.2	7.37	39.23	7	1	9A
FALSE	Master Protein	Q7LZ61	Coagulation factor X-activating enzyme heavy chain OS=Daboia siamensis OX=343250 PE=1 SV=2	6	2	11	1	619	69.6	6.39	37.71	2	1	9A
FALSE	Master Protein	A6MFL0	L-amino-acid oxidase OS=Demansia vestigiata OX=412038 PE=2 SV=1	4	2	14	1	517	58.9	7.52	37.55	2	1	9A
FALSE	Master Protein	A0A6B2F663	5'-nucleotidase OS=Bothriechis nigroviridis OX=88079 PE=3 SV=1	16	7	11	1	589	64.7	8.51	34.9	7	1	9A
FALSE	Master Protein	P0DJE2	Zinc metalloproteinase-disintegrin-like ammodytagin (Fragment) OS=Vipera ammodytes ammodytes OX=8705 PE=1 SV=3	15	2	10	1	184	19.9	5.19	34.75	2	1	9A
FALSE	Master Protein	B5U6Y8	L-amino-acid oxidase OS=Echis ocellatus OX=99586 PE=1 SV=1	11	5	11	1	504	56.5	8.48	33.27	5	1	9A
FALSE	Master Protein	I2GAE3	CTLPs subunit alpha (Fragment) OS=Gloydius halys OX=8714 GN=pCTLP-1 PE=2 SV=1	12	1	9	1	129	14.8	4.7	30.74	1	1	9A
FALSE	Master Protein	E9KJZ6	Group III snake venom metalloproteinase (Fragment) OS=Echis ocellatus OX=99586 GN=Eoc00089 PE=2 SV=1	12	6	9	1	553	62.6	5.39	29.91	6	1	9A
FALSE	Master Protein	E9JG68	Metalloproteinase OS=Echis coloratus OX=64175 PE=2 SV=1	10	7	11	1	610	69.2	5.59	26.58	7	1	9A
FALSE	Master Protein	Q8JI40	Cysteine-rich venom protein ablomin OS=Gloydius blomhoffii OX=242054 PE=1 SV=1	15	3	10	1	240	26.9	5.96	24.81	3	1	9A
FALSE	Master Protein	F2Q6E5	Cysteine-rich seceretory protein Ch-CRPKa (Fragment) OS=Crotalus horridus OX=35024 PE=2 SV=1	15	3	10	1	221	24.7	7.43	24.72	3	1	9A
FALSE	Master Protein	A8CG87	Acidic phospholipase A2 Drk-a2 OS=Daboia russelii OX=8707 PE=2 SV=1	30	3	8	1	138	15.6	5.1	23.4	3	1	9A
FALSE	Master Protein	Q7LZQ5	Phospholipase A2 II (Fragment) OS=Vipera aspis OX=8706 PE=3 SV=1	58	3	7	1	52	5.9	8.27	21.73	3	1	9A
FALSE	Master Protein	Q90YA8	Glutaminyl-peptide cyclotransferase OS=Gloydius blomhoffii OX=242054 GN=QPCT PE=2 SV=1	24	7	7	1	368	42.2	8.1	21.5	7	1	9A
FALSE	Master Protein	E9JG96	Metalloproteinase OS=Echis coloratus OX=64175 PE=2 SV=1	4	2	7	1	614	69.2	5.72	21.29	2	1	9A
FALSE	Master Protein	A0A8T1N4T4	5'-nucleotidase OS=Bothrops jararaca OX=8724 GN=JKG30_000085 PE=3 SV=1	11	5	7	1	591	64.7	7.83	20.87	5	1	9A
FALSE	Master Protein	A0A0A1WDW9	C-type lectin J OS=Echis coloratus OX=64175 PE=2 SV=1	15	3	8	1	158	18.3	7.09	20.86	3	1	9A
FALSE	Master Protein	A0A1W7RB93	Cadam10_SVSP-11 OS=Crotalus adamanteus OX=8729 PE=3 SV=1	10	3	9	1	260	28.6	8.34	20.47	3	1	9A
FALSE	Master Protein	E9JGA2	Metalloproteinase OS=Echis coloratus OX=64175 PE=2 SV=1	11	4	6	1	621	69.2	6.51	20.11	4	1	9A
FALSE	Master Protein	P81743	Disintegrin EMF10B OS=Eristicophis macmahoni OX=110227 PE=1 SV=1	28	1	4	1	68	7.4	5.22	18.01	1	1	9A
FALSE	Master Protein	P24293	Acidic phospholipase A2 PLA-1 OS=Eristicophis macmahoni OX=110227 PE=1 SV=1	24	2	5	1	121	13.5	6.04	17.69	2	1	9A
FALSE	Master Protein	A0A6G5ZVN1	5'-nucleotidase (Fragment) OS=Vipera anatolica senliki OX=2604287 PE=2 SV=1	21	5	6	1	298	32.5	5.66	17.63	5	1	9A
FALSE	Master Protein	A0A1S5QJJ2	Kunitz/BPTI inhibitor-1 OS=Vipera ammodytes ammodytes OX=8705 PE=3 SV=1	28	2	7	1	93	10.3	8.7	17.07	2	1	9A
FALSE	Master Protein	Q6A362	Ammodytoxin B isoform OS=Vipera aspis aspis OX=194601 PE=2 SV=1	42	4	5	1	138	15.5	7.83	16.64	4	1	9A
FALSE	Master Protein	E9JG41	Metalloproteinase OS=Echis carinatus sochureki OX=124223 PE=2 SV=1	7	3	4	1	607	68.4	5.49	15.23	3	1	9A
FALSE	Master Protein	Q2UXQ1	Group III snake venom metalloproteinase (Fragment) OS=Echis ocellatus OX=99586 GN=Svmp3-Eoc186 PE=2 SV=1	6	3	6	1	584	65.5	5.1	15.03	3	1	9A
FALSE	Master Protein	Q6A363	Ammodytoxin C variant OS=Vipera aspis aspis OX=194601 PE=2 SV=1	36	4	5	1	137	15.3	7.84	14.97	4	1	9A
FALSE	Master Protein	O13069	Thrombin-like enzyme KN-BJ 2 OS=Bothrops jararaca OX=8724 PE=1 SV=1	11	3	6	1	257	27.9	8.34	13.48	3	1	9A
FALSE	Master Protein	P0DJG8	Helicopsin (Fragment) OS=Helicops angulatus OX=121331 PE=1 SV=1	100	2	5	1	21	2.6	4.75	12.93	2	1	9A
FALSE	Master Protein	A0A1S5QLZ2	Kunitz/BPTI inhibitor-9 OS=Vipera ammodytes ammodytes OX=8705 PE=3 SV=1	27	2	5	1	90	9.8	8.27	12.92	2	1	9A
FALSE	Master Protein	A0A6H0QTD6	MDC-3a OS=Crotalus atrox OX=8730 GN=mdc-3a PE=4 SV=1	7	2	3	1	607	68.3	5.21	12.23	2	1	9A
FALSE	Master Protein	P0C6A5	Disintegrin VA6 OS=Vipera ammodytes ammodytes OX=8705 PE=1 SV=1	23	1	4	1	64	7	8.02	11.45	1	1	9A
FALSE	Master Protein	A0A1L8D689	Snake venom metalloproteinase OS=Bothrops atrox OX=8725 PE=2 SV=1	3	1	3	1	602	67.6	5.59	11.32	1	1	9A
FALSE	Master Protein	E9JG39	Metalloproteinase OS=Echis carinatus sochureki OX=124223 PE=2 SV=1	10	4	5	1	610	69.5	5.38	11.25	4	1	9A
FALSE	Master Protein	Q8JH85	Alpha-fibrinogenase OS=Macrovipera lebetina OX=8709 PE=1 SV=1	12	2	4	1	258	28.6	9.14	11.25	2	1	9A
FALSE	Master Protein	Q1EL74	Transferrin OS=Boaedon fuliginosus OX=39328 GN=trfe PE=2 SV=1	4	2	3	1	711	78.3	6.79	11.24	2	1	9A
FALSE	Master Protein	A0A194AM91	Snake venom serine protease OS=Agkistrodon piscivorus OX=8715 PE=3 SV=1	7	1	3	1	257	28.1	8.46	10.36	1	1	9A
FALSE	Master Protein	C0HKZ6	Snaclec macrovipecetin subunit alpha OS=Macrovipera lebetina OX=8709 PE=1 SV=1	13	1	3	1	131	15.4	6.51	10.31	1	1	9A
FALSE	Master Protein	A0A6H0D994	Metalloproteinase disintegrin and cysteine-rich protein 8 OS=Crotalus horridus OX=35024 GN=mdc-8 PE=4 SV=1	8	3	4	1	615	68.3	5.95	10.3	3	1	9A
FALSE	Master Protein	V8ND68	Phospholipase B-like (Fragment) OS=Ophiophagus hannah OX=8665 GN=PLBD1 PE=3 SV=1	4	2	3	1	501	58.2	8.05	9.84	2	1	9A
FALSE	Master Protein	V8NYV8	Keratin, type II cytoskeletal 5 (Fragment) OS=Ophiophagus hannah OX=8665 GN=KRT1 PE=3 SV=1	1	2	3	1	2251	240.5	6.64	9.71	2	1	9A
FALSE	Master Protein	E9JGB4	Metalloproteinase (Fragment) OS=Echis pyramidum leakeyi OX=38415 PE=2 SV=1	16	3	4	1	397	44.3	5.74	9.6	3	1	9A
FALSE	Master Protein	A0A8C6X610	IF rod domain-containing protein OS=Naja naja OX=35670 PE=3 SV=1	5	2	3	1	483	53.2	6.49	9.58	2	1	9A
FALSE	Master Protein	A0A6B7FMQ9	Phospholipase B-like OS=Vipera ammodytes ammodytes OX=8705 PE=2 SV=1	7	3	3	1	553	64.3	8.5	9.23	3	1	9A
FALSE	Master Protein	A0A194AQ28	Metalloproteinase type III 11 OS=Sistrurus miliarius barbouri OX=8759 PE=4 SV=1	3	1	2	1	606	67.7	5.14	9	1	1	9A
FALSE	Master Protein	A0A6I9XJN0	Hepatic triacylglycerol lipase OS=Thamnophis sirtalis OX=35019 GN=LIPC PE=3 SV=1	3	1	4	1	559	63.1	8.44	8.83	1	1	9A
FALSE	Master Protein	A0A6I9XHL3	Keratin, type II cytoskeletal 6A-like OS=Thamnophis sirtalis OX=35019 GN=LOC106543677 PE=3 SV=1	4	2	3	1	559	59.7	6.27	8.76	2	1	9A
FALSE	Master Protein	Q5KQS3	Antihemorrhagic factor cHLP-A OS=Gloydius brevicaudus OX=259325 PE=2 SV=1	4	1	2	1	324	36.6	6.15	7.96	1	1	9A
FALSE	Master Protein	Q90WI6	C-type lectin BML-1 OS=Bungarus multicinctus OX=8616 PE=2 SV=1	5	1	3	1	158	18.7	8.02	7.16	1	1	9A
FALSE	Master Protein	A0A8C6XPF2	Deoxyribonuclease-2-alpha OS=Naja naja OX=35670 GN=DNASE2 PE=3 SV=1	3	1	2	1	357	40.3	5.97	7.05	1	1	9A
FALSE	Master Protein	A0A0A1WCC5	Snake venom metalloproteinase C (Fragment) OS=Echis coloratus OX=64175 PE=2 SV=1	12	2	3	1	154	17	5.82	7.01	2	1	9A
FALSE	Master Protein	P0DJJ5	Snake venom 5'-nucleotidase (Fragment) OS=Gloydius blomhoffii blomhoffii OX=417378 PE=1 SV=1	28	1	2	1	54	6	5.66	6.6	1	1	9A
FALSE	Master Protein	E9JG14	Serine protease (Fragment) OS=Echis carinatus sochureki OX=124223 PE=2 SV=1	8	2	2	1	237	26.2	9.19	6.41	2	1	9A
FALSE	Master Protein	A0A9F5J193	Alpha-2-macroglobulin-like OS=Python bivittatus OX=176946 GN=LOC103048567 PE=3 SV=1	2	3	3	1	1556	172.9	6.38	6.36	3	1	9A
FALSE	Master Protein	P0C6A8	Disintegrin VLO4 OS=Macrovipera lebetina obtusa OX=209528 PE=1 SV=1	25	1	2	1	65	7.1	8.19	6.19	1	1	9A
FALSE	Master Protein	A0A0A1WDU0	Phospholipase B-like OS=Echis coloratus OX=64175 PE=2 SV=1	6	2	2	1	553	64.5	7.77	6.01	2	1	9A
FALSE	Master Protein	A0A670YS67	Albumin domain-containing protein OS=Pseudonaja textilis OX=8673 PE=4 SV=1	5	2	2	1	484	55.2	6.14	5.36	2	1	9A
FALSE	Master Protein	Q92043	Zinc metalloproteinase-disintegrin-like atrolysin-A (Fragment) OS=Crotalus atrox OX=8730 PE=1 SV=1	4	1	2	1	419	46.8	6.39	5.26	1	1	9A
FALSE	Master Protein	A0A6J1U1J3	Gamma-aminobutyric acid receptor subunit beta-3 isoform X2 OS=Notechis scutatus OX=8663 GN=GABRB3 PE=3 SV=1	3	1	2	1	393	45.7	9.42	5.21	1	1	9A
FALSE	Master Protein	I7JX23	C-type lectin like protein 3 OS=Bitis rhinoceros OX=715877 PE=2 SV=1	25	2	2	1	156	18.1	5.62	4.84	2	1	9A
FALSE	Master Protein	A0A6P9C8R1	Serum albumin-like OS=Pantherophis guttatus OX=94885 GN=LOC117669029 PE=4 SV=1	4	2	2	1	614	69.3	5.63	4.81	2	1	9A
FALSE	Master Protein	A0A6P9B6H9	Zinc finger protein 260-like OS=Pantherophis guttatus OX=94885 GN=LOC117659713 PE=4 SV=1	3	1	2	1	605	70.5	9.55	4.79	1	1	9A
FALSE	Master Protein	E9JG31	Metalloproteinase (Fragment) OS=Echis carinatus sochureki OX=124223 PE=2 SV=1	3	2	2	1	348	39	4.89	4.79	2	1	9A
FALSE	Master Protein	A0A140DC06	C-type lectin 2 OS=Bitis arietans OX=8692 PE=2 SV=1	24	2	2	1	154	17.9	5.19	4.51	2	1	9A
FALSE	Master Protein	A0A8C6XNY9	Lactotransferrin OS=Naja naja OX=35670 GN=LTF PE=3 SV=1	3	2	2	1	664	73.9	8.21	4.3	2	1	9A
FALSE	Master Protein	A0A2D4HAZ6	Uncharacterized protein (Fragment) OS=Micrurus lemniscatus lemniscatus OX=129467 PE=4 SV=1	7	1	2	1	124	14.2	9.48	4.26	1	1	9A
FALSE	Master Protein	E9JG78	Metalloproteinase OS=Echis coloratus OX=64175 PE=2 SV=1	2	1	2	1	614	68.7	5.95	4.06	1	1	9A
FALSE	Master Protein	A0A8C5RES1	Fatty acid amide hydrolase OS=Laticauda laticaudata OX=8630 GN=FAAH PE=4 SV=1	1	1	2	1	575	63.8	8.47	4.03	1	1	9A
FALSE	Master Protein	A0A0A1WCF9	Vascular endothelial growth factor A OS=Echis coloratus OX=64175 PE=2 SV=1	7	1	1	1	192	22.5	7.83	3.91	1	1	9A
FALSE	Master Protein	A0A8C5SKE2	Methanethiol oxidase OS=Laticauda laticaudata OX=8630 PE=3 SV=1	2	1	2	1	431	49.3	5.9	3.9	1	1	9A
FALSE	Master Protein	A0A8C5SPN5	Nuclear receptor subfamily 1 group D member 1 OS=Laticauda laticaudata OX=8630 GN=NR1D1 PE=3 SV=1	2	1	2	1	596	65.3	7.93	3.8	1	1	9A
FALSE	Master Protein	P08935	Cystatin OS=Bitis arietans OX=8692 PE=1 SV=1	12	1	1	1	111	12.7	7.81	3.59	1	1	9A
FALSE	Master Protein	A0A6I9YX57	Alpha-2-macroglobulin-like OS=Thamnophis sirtalis OX=35019 GN=LOC106554413 PE=4 SV=1	3	1	1	1	382	43.5	7.84	3.56	1	1	9A
FALSE	Master Protein	A0A6H0QW77	MDC-8b OS=Crotalus atrox OX=8730 GN=mdc-8b PE=4 SV=1	5	1	1	1	610	68.3	6.55	3.46	1	1	9A
FALSE	Master Protein	A0A9F5J870	Keratin, type II cytoskeletal-like OS=Python bivittatus OX=176946 GN=LOC103059602 PE=3 SV=1	2	1	1	1	585	64.5	7.5	3.41	1	1	9A
FALSE	Master Protein	A0A670YIC6	Regulator of G-protein signaling 9-binding protein-like OS=Pseudonaja textilis OX=8673 GN=LOC113448373 PE=3 SV=1	16	1	1	1	237	25.7	5.77	3.2	1	1	9A
FALSE	Master Protein	P83255	Snake venom metalloproteinase fibrolase OS=Macrovipera lebetina OX=8709 PE=1 SV=1	7	1	1	1	202	22.8	5.64	3.16	1	1	9A
FALSE	Master Protein	V8NUQ8	Protein transport protein Sec16A (Fragment) OS=Ophiophagus hannah OX=8665 GN=SEC16A PE=4 SV=1	4	1	1	1	904	93.3	6.49	3.14	1	1	9A
FALSE	Master Protein	E9JGH6	Metalloproteinase OS=Echis carinatus sochureki OX=124223 PE=2 SV=1	15	1	1	1	128	14	7.96	3.11	1	1	9A
FALSE	Master Protein	A0A6G5ZW32	Serine protease 3 OS=Vipera anatolica senliki OX=2604287 PE=2 SV=1	5	1	1	1	356	38	5.17	3.04	1	1	9A
FALSE	Master Protein	A0A6P9BEM6	[histone H3]-lysine(4) N-methyltransferase OS=Pantherophis guttatus OX=94885 GN=KMT2D PE=4 SV=1	1	1	1	1	4027	440.3	8.15	3.02	1	1	9A
FALSE	Master Protein	V8PJ73	Cyclin-T1 (Fragment) OS=Ophiophagus hannah OX=8665 GN=CCNT1 PE=3 SV=1	1	1	1	1	2458	269.3	7.8	2.96	1	1	9A
FALSE	Master Protein	A0A0K8RXT0	Cordon-bleu protein-like 1 OS=Crotalus horridus OX=35024 PE=4 SV=1	3	1	1	1	1210	132.6	7.23	2.92	1	1	9A
FALSE	Master Protein	A0A6J1V9E3	Peptidyl-prolyl cis-trans isomerase OS=Notechis scutatus OX=8663 GN=PPIB PE=3 SV=1	5	1	1	1	230	25.4	9.64	2.89	1	1	9A
FALSE	Master Protein	A0A670Z7V7	Sodium/nucleoside cotransporter OS=Pseudonaja textilis OX=8673 PE=3 SV=1	6	1	1	1	556	61	7.69	2.85	1	1	9A
FALSE	Master Protein	A0A2D4FWS4	Uncharacterized protein (Fragment) OS=Micrurus corallinus OX=54390 PE=4 SV=1	19	1	1	1	108	12	9.94	2.84	1	1	9A
FALSE	Master Protein	A0A8C6XBU8	IF rod domain-containing protein OS=Naja naja OX=35670 PE=4 SV=1	3	1	1	1	454	50.3	6.8	2.84	1	1	9A
FALSE	Master Protein	A0A2D4PY09	Uncharacterized protein OS=Micrurus surinamensis OX=129470 PE=4 SV=1	31	1	1	1	103	11	10.13	2.84	1	1	9A
FALSE	Master Protein	A0A9F5J4G2	Zinc finger protein 485-like isoform X3 OS=Python bivittatus OX=176946 GN=LOC103066571 PE=4 SV=1	4	1	1	1	568	64.6	9.33	2.81	1	1	9A
FALSE	Master Protein	A0A2D4PP31	DUF1446 domain-containing protein OS=Micrurus surinamensis OX=129470 PE=4 SV=1	5	1	1	1	610	66.8	7.02	2.77	1	1	9A
FALSE	Master Protein	Q6IWF1	Snake venom serine protease BthaTL OS=Bothrops alternatus OX=64174 PE=2 SV=1	6	1	1	1	233	25.6	7.77	2.75	1	1	9A
FALSE	Master Protein	A0A6J1UHN1	DNA excision repair protein ERCC-6-like OS=Notechis scutatus OX=8663 GN=LOC113416599 PE=4 SV=1	2	1	1	1	1621	181.7	4.94	2.71	1	1	9A
FALSE	Master Protein	A0A8C5RCC5	Fibrinogen gamma chain OS=Laticauda laticaudata OX=8630 GN=FGG PE=4 SV=1	7	1	1	1	430	49.1	6.01	2.69	1	1	9A
FALSE	Master Protein	V8N5W7	Complement factor H (Fragment) OS=Ophiophagus hannah OX=8665 GN=CFH PE=4 SV=1	6	1	1	1	165	18.9	8.27	2.67	1	1	9A
FALSE	Master Protein	A0A6P9BVL7	Keratin-like protein KRT222 isoform X1 OS=Pantherophis guttatus OX=94885 GN=KRT222 PE=3 SV=1	3	1	1	1	282	33	6.81	2.64	1	1	9A
FALSE	Master Protein	A0A6P9B262	Zinc finger homeobox protein 2 isoform X1 OS=Pantherophis guttatus OX=94885 GN=ZFHX2 PE=4 SV=1	1	1	1	1	2618	282.3	6.01	2.62	1	1	9A
FALSE	Master Protein	A0A6P9DJX1	Glycine-rich cell wall structural protein 1.8-like OS=Pantherophis guttatus OX=94885 GN=LOC117676266 PE=4 SV=1	5	1	1	1	430	40.2	10.04	2.62	1	1	9A
FALSE	Master Protein	A0A898INC5	Hyaluronidase OS=Calliophis bivirgatus OX=8633 PE=2 SV=1	2	1	1	1	447	52.2	9.31	2.6	1	1	9A
FALSE	Master Protein	A0A670YHN0	R3H domain containing like OS=Pseudonaja textilis OX=8673 GN=R3HDML PE=3 SV=1	7	1	1	1	251	28.9	9.03	2.58	1	1	9A
FALSE	Master Protein	C0HLA2	Thrombin-like enzyme LmrSP-3 (Fragment) OS=Lachesis muta rhombeata OX=60219 PE=1 SV=1	50	1	1	1	26	2.9	4.28	2.57	1	1	9A
FALSE	Master Protein	A0A0F7Z1V6	Transferrin OS=Crotalus adamanteus OX=8729 PE=2 SV=1	2	1	1	1	711	77.7	6.48	2.56	1	1	9A
FALSE	Master Protein	A0A194AQN5	C-type lectin 9a OS=Agkistrodon piscivorus OX=8715 PE=4 SV=1	7	1	1	1	150	17.4	8.1	2.52	1	1	9A
FALSE	Master Protein	A0A194ARM6	Metalloproteinase type II 4 OS=Agkistrodon piscivorus OX=8715 PE=4 SV=1	5	1	1	1	481	53.9	6.04	2.51	1	1	9A
FALSE	Master Protein	A0A6I9X2J4	Programmed cell death protein 2 OS=Thamnophis sirtalis OX=35019 GN=PDCD2 PE=4 SV=1	8	1	1	1	352	39.8	4.98	2.49	1	1	9A
FALSE	Master Protein	A0A8C6VCH3	Far upstream element binding protein 1 OS=Naja naja OX=35670 GN=FUBP1 PE=4 SV=1	5	1	1	1	681	72.2	7.34	2.49	1	1	9A
FALSE	Master Protein	A0A6P9ANW0	CLIP-associating protein 2 isoform X6 OS=Pantherophis guttatus OX=94885 GN=CLASP2 PE=4 SV=1	2	1	1	1	1359	148.9	8.95	2.45	1	1	9A
FALSE	Master Protein	A0A9F5ILD7	Nuclear receptor corepressor 1 OS=Python bivittatus OX=176946 GN=NCOR1 PE=3 SV=1	0	1	1	1	2553	281.8	7.65	2.42	1	1	9A
FALSE	Master Protein	E9JGG6	Metalloproteinase OS=Echis coloratus OX=64175 PE=2 SV=1	15	1	1	1	128	13.9	7.75	2.42	1	1	9A
FALSE	Master Protein	V8NR77	Collagen alpha-1(IX) chain (Fragment) OS=Ophiophagus hannah OX=8665 GN=COL9A1 PE=4 SV=1	8	1	1	1	369	36.2	8.87	2.41	1	1	9A
FALSE	Master Protein	A0A6P9D003	Zinc finger protein 501-like OS=Pantherophis guttatus OX=94885 GN=LOC117674785 PE=4 SV=1	3	1	1	1	508	59.4	9.57	2.39	1	1	9A
FALSE	Master Protein	E9JGI1	Metalloproteinase OS=Echis pyramidum leakeyi OX=38415 PE=2 SV=1	2	1	1	1	488	54.2	6.92	2.38	1	1	9A
FALSE	Master Protein	A0A6I9YN07	Lipoxygenase homology domain-containing protein 1-like OS=Thamnophis sirtalis OX=35019 GN=LOC106551551 PE=3 SV=1	1	1	1	1	2024	228.9	6.93	2.35	1	1	9A
FALSE	Master Protein	A0A8C5SI15	Regulatory factor X1 OS=Laticauda laticaudata OX=8630 GN=RFX1 PE=4 SV=1	4	1	1	1	716	79.9	8.41	2.34	1	1	9A
FALSE	Master Protein	Q18DC8	Renin OS=Echis ocellatus OX=99586 GN=Asp-Eoc123 PE=1 SV=1	2	1	1	1	395	43.8	5.49	2.32	1	1	9A
FALSE	Master Protein	A0A6I9Z0R2	Zinc finger protein 536 OS=Thamnophis sirtalis OX=35019 GN=ZNF536 PE=3 SV=1	2	1	2	1	1298	142.4	7.49	2.31	1	1	9A
FALSE	Master Protein	A0A6I9YNB7	Uncharacterized protein LOC106552258 isoform X1 OS=Thamnophis sirtalis OX=35019 GN=LOC106552258 PE=4 SV=1	4	1	1	1	640	72.1	5.17	2.3	1	1	9A
FALSE	Master Protein	J3S1D9	Triosephosphate isomerase OS=Crotalus adamanteus OX=8729 PE=2 SV=1	5	1	1	1	248	26.9	6.87	2.29	1	1	9A
FALSE	Master Protein	T1E6L9	Aminopeptidase OS=Crotalus horridus OX=35024 PE=2 SV=1	1	1	1	1	934	107.3	6.7	2.24	1	1	9A
FALSE	Master Protein	A0A2D4H9W9	Ribosomal RNA-processing protein 14/surfeit locus protein 6 C-terminal domain-containing protein (Fragment) OS=Micrurus lemniscatus lemniscatus OX=129467 PE=4 SV=1	7	1	1	1	153	18.6	9.72	2.21	1	1	9A
FALSE	Master Protein	A0A6I9YIG3	Cochlin OS=Thamnophis sirtalis OX=35019 GN=COCH PE=4 SV=1	2	1	1	1	546	59.6	8.82	2.18	1	1	9A
FALSE	Master Protein	A0A9F5IRL0	NADH dehydrogenase [ubiquinone] 1 alpha subcomplex assembly factor 3 OS=Python bivittatus OX=176946 GN=NDUFAF3 PE=4 SV=1	6	1	1	1	174	19.2	7.96	2.17	1	1	9A
FALSE	Master Protein	V8NKK6	Glycine-rich cell wall structural protein 1 (Fragment) OS=Ophiophagus hannah OX=8665 GN=GRP-1 PE=4 SV=1	4	1	1	1	473	47.1	9.74	2.15	1	1	9A
FALSE	Master Protein	V8N7C9	Acyl-CoA dehydrogenase family member 11 (Fragment) OS=Ophiophagus hannah OX=8665 GN=ACAD11 PE=4 SV=1	3	1	1	1	255	28	9.22	2.11	1	1	9A
FALSE	Master Protein	A0A6P9CR58	Ras-associated and pleckstrin homology domains-containing protein 1 isoform X1 OS=Pantherophis guttatus OX=94885 GN=RAPH1 PE=4 SV=1	1	1	1	1	1274	137.7	9	2.11	1	1	9A
FALSE	Master Protein	V8NH90	Helicase POLQ-like protein OS=Ophiophagus hannah OX=8665 GN=HELQ PE=4 SV=1	1	1	1	1	845	94.6	6.16	2.1	1	1	9A
FALSE	Master Protein	V8PEG9	E3 ubiquitin-protein ligase FANCL (Fragment) OS=Ophiophagus hannah OX=8665 GN=Fancl PE=4 SV=1	3	1	1	1	329	38	6.61	2.08	1	1	9A
FALSE	Master Protein	A0A8C5SLE6	Synembryn OS=Laticauda laticaudata OX=8630 GN=RIC8A PE=3 SV=1	2	1	1	1	458	52.5	8.28	2.08	1	1	9A
FALSE	Master Protein	A0A9F5IFI5	Peroxisomal coenzyme A diphosphatase NUDT7 isoform X2 OS=Python bivittatus OX=176946 GN=NUDT7 PE=3 SV=1	5	1	1	1	229	26.1	6.92	2.07	1	1	9A
FALSE	Master Protein	A0A2D4H3K2	C-type lectin domain-containing protein (Fragment) OS=Micrurus corallinus OX=54390 PE=3 SV=1	5	1	1	1	133	15.8	6.89	2.06	1	1	9A
FALSE	Master Protein	A0A1W7RCA4	Tumor protein p63-regulated 1-like protein OS=Agkistrodon contortrix contortrix OX=8713 PE=3 SV=1	3	1	1	1	269	30.3	6.79	2.06	1	1	9A
FALSE	Master Protein	A0A8C5SEB3	AAA+ ATPase domain-containing protein OS=Laticauda laticaudata OX=8630 PE=3 SV=1	0	1	1	1	2384	270.5	7.05	2.05	1	1	9A
FALSE	Master Protein	A0A6I9XU31	MARCKS-related protein OS=Thamnophis sirtalis OX=35019 GN=MARCKSL1 PE=3 SV=1	8	1	1	1	246	25	4.59	2.05	1	1	9A
FALSE	Master Protein	A0A8C6YE25	Myosin light chain kinase OS=Naja naja OX=35670 GN=MYLK PE=3 SV=1	1	1	1	1	1966	218.7	5.94	2.03	1	1	9A
FALSE	Master Protein	A0A6I9YHT9	ADP-ribosylation factor-like protein 14 isoform X3 OS=Thamnophis sirtalis OX=35019 GN=ARL14 PE=3 SV=1	12	1	1	1	154	17.4	5.63	2.03	1	1	9A
FALSE	Master Protein	Q9YI19	Zinc metalloproteinase/disintegrin OS=Gloydius brevicaudus OX=259325 PE=1 SV=1	2	1	1	1	476	52.8	4.88	2	1	1	9A
FALSE	Master Protein	A0A6J1VQ76	von Willebrand factor A domain-containing protein 7-like OS=Notechis scutatus OX=8663 GN=LOC113424589 PE=4 SV=1	2	1	1	1	463	50.9	8	2	1	1	9A
FALSE	Master Protein	A0A6P9DPZ3	Calcineurin-binding protein cabin-1 isoform X4 OS=Pantherophis guttatus OX=94885 GN=CABIN1 PE=4 SV=1	1	1	1	1	2160	240.6	5.49	2	1	1	9A
FALSE	Master Protein	A0A1W7RJX6	glycerophosphocholine cholinephosphodiesterase OS=Agkistrodon contortrix contortrix OX=8713 PE=3 SV=1	2	1	1	1	438	50.3	6.87	1.99	1	1	9A
FALSE	Master Protein	A0A8C6V833	Follicle-stimulating hormone receptor OS=Naja naja OX=35670 GN=FSHR PE=3 SV=1	1	1	1	1	671	76.6	6.74	1.99	1	1	9A
FALSE	Master Protein	V8NWP9	Octapeptide-repeat protein T2 (Fragment) OS=Ophiophagus hannah OX=8665 GN=L345_07833 PE=4 SV=1	3	1	1	1	388	44.8	10.56	1.98	1	1	9A
FALSE	Master Protein	A0A670ZD36	Centrobin, centriole duplication and spindle assembly protein OS=Pseudonaja textilis OX=8673 GN=CNTROB PE=4 SV=1	1	1	1	1	508	57.9	6.35	1.98	1	1	9A
FALSE	Master Protein	A0A670XRR3	Bestrophin-1-like OS=Pseudonaja textilis OX=8673 GN=LOC113440207 PE=3 SV=1	1	1	1	1	761	85.9	5.82	1.98	1	1	9A
FALSE	Master Protein	A0A6P9CYS2	Transmembrane protein 68-like OS=Pantherophis guttatus OX=94885 GN=LOC117672412 PE=4 SV=1	3	1	1	1	320	36.8	8.63	1.97	1	1	9A
FALSE	Master Protein	E9KJZ1	Group III snake venom metalloproteinase (Fragment) OS=Echis ocellatus OX=99586 GN=Eoc00063 PE=2 SV=1	2	1	1	1	345	39.2	5.87	1.97	1	1	9A
FALSE	Master Protein	A0A194AS35	Metalloproteinase type III 7a OS=Sistrurus miliarius barbouri OX=8759 PE=4 SV=1	2	1	1	1	609	68.4	6.87	1.96	1	1	9A
FALSE	Master Protein	U3ERT9	Peptidyl-glycine alpha-amidating monooxygenase OS=Micrurus fulvius OX=8637 PE=2 SV=1	1	1	1	1	869	96.6	6.61	1.96	1	1	9A
FALSE	Master Protein	A0A8T1N158	Snake venom metalloproteinase OS=Bothrops jararaca OX=8724 GN=JKG30_000066 PE=4 SV=1	4	1	1	1	607	68.1	5.69	1.95	1	1	9A
FALSE	Master Protein	U3FCW8	DNA-binding protein inhibitor ID-3 OS=Micrurus fulvius OX=8637 PE=2 SV=1	12	1	1	1	127	14	5.26	1.95	1	1	9A
FALSE	Master Protein	A0A6P9C2R4	Ribosomal protein S6 kinase-like 1 OS=Pantherophis guttatus OX=94885 GN=RPS6KL1 PE=4 SV=1	3	1	1	1	631	71.1	6.74	1.95	1	1	9A
FALSE	Master Protein	A0A6I9YFU8	Uncharacterized protein LOC106549905 OS=Thamnophis sirtalis OX=35019 GN=LOC106549905 PE=4 SV=1	2	1	1	1	709	76.9	4.86	1.94	1	1	9A
FALSE	Master Protein	A0A6P9BUY5	LIM domain-containing protein OS=Pantherophis guttatus OX=94885 GN=LIMS1 PE=4 SV=1	3	1	1	1	386	44.3	7.88	1.9	1	1	9A
FALSE	Master Protein	V8NL24	Ubiquitin carboxyl-terminal hydrolase 7 (Fragment) OS=Ophiophagus hannah OX=8665 GN=USP7 PE=3 SV=1	1	1	1	1	1024	118.3	5.39	1.9	1	1	9A
FALSE	Master Protein	A8I4N5	Phospholipase A2 inhibitor OS=Bothrops moojeni OX=98334 PE=2 SV=1	7	1	1	1	200	22.2	6.42	1.9	1	1	9A
FALSE	Master Protein	A0A2D4G2G7	Uncharacterized protein (Fragment) OS=Micrurus corallinus OX=54390 PE=4 SV=1	21	1	1	1	164	19.2	6.18	0	1	1	9A
FALSE	Master Protein	A0A9F5N1Y9	MAX gene-associated protein isoform X1 OS=Python bivittatus OX=176946 GN=MGA PE=4 SV=1	3	1	2	1	1257	140.8	8.73	0	1	1	9A
FALSE	Master Protein	Q69AJ0	NADH-ubiquinone oxidoreductase chain 2 OS=Eirenis levantinus OX=256113 GN=ND2 PE=3 SV=1	10	1	1	1	342	37.7	9.85	0	1	1	9A
FALSE	Master Protein	V8PCJ9	IF rod domain-containing protein (Fragment) OS=Ophiophagus hannah OX=8665 GN=L345_02105 PE=4 SV=1	2	1	1	1	1616	174.3	4.28	0	1	1	9A
FALSE	Master Protein	A0A8C5RNX9	TAR DNA-binding protein 43 OS=Laticauda laticaudata OX=8630 GN=TARDBP PE=4 SV=1	11	1	1	1	415	44.6	6.7	0	1	1	9A
FALSE	Master Protein	V8NR21	Phospholipase A2 OS=Ophiophagus hannah OX=8665 GN=PLA2G4D PE=4 SV=1	3	1	1	1	1549	178.9	5.9	0	1	1	9A
FALSE	Master Protein	A0A670ZJT1	Ankyrin repeat domain 28 OS=Pseudonaja textilis OX=8673 GN=ANKRD28 PE=4 SV=1	3	1	1	1	1051	113.3	6.3	0	1	1	9A
FALSE	Master Protein	A0A1W7RCZ0	Suppressor of tumorigenicity 14 protein homolog OS=Agkistrodon contortrix contortrix OX=8713 PE=3 SV=1	5	1	1	1	826	91.9	7.14	0	1	1	9A
FALSE	Master Protein	A0A9F5IQ49	Calcium-transporting ATPase OS=Python bivittatus OX=176946 GN=ATP2A2 PE=3 SV=1	4	1	1	1	872	95.6	5.68	0	1	1	9A
FALSE	Master Protein	A0A1I9KNT0	Metalloproteinase of class P-II MPII-1 OS=Vipera ammodytes ammodytes OX=8705 PE=2 SV=1	44	16	115	1	478	53.4	5.5	506.37	16	1	10A
FALSE	Master Protein	Q3ZD74	Snake venom metalloproteinase lebetase-4 (Fragment) OS=Macrovipera lebetina OX=8709 PE=2 SV=1	29	6	50	1	217	24.5	6.51	192.09	6	1	10A
FALSE	Master Protein	P0DPS3	Snake venom serine protease VaSP1 (Fragment) OS=Vipera ammodytes ammodytes OX=8705 PE=1 SV=1	43	5	49	1	200	22.1	8.31	191.1	5	1	10A
FALSE	Master Protein	Q6A3I4	Ammodytin I1(C) variant OS=Vipera aspis aspis OX=194601 PE=2 SV=1	52	6	32	1	138	15.4	5.08	111.08	6	1	10A
FALSE	Master Protein	Q6A3L1	Ammodytin I1(E) isoform OS=Vipera aspis aspis OX=194601 PE=2 SV=1	45	6	31	1	138	15.4	5.27	109.87	6	1	10A
FALSE	Master Protein	A0A1I9KNR5	Serine proteinase SP-5 (Fragment) OS=Vipera ammodytes ammodytes OX=8705 PE=2 SV=1	53	8	22	1	229	25.2	6.74	98.9	8	1	10A
FALSE	Master Protein	Q6A370	Ammodytin L(3) variant OS=Vipera ammodytes montandoni OX=235554 PE=2 SV=1	49	7	17	1	138	15.6	8.5	85.93	7	1	10A
FALSE	Master Protein	E9JGE7	Metalloproteinase OS=Echis coloratus OX=64175 PE=2 SV=1	7	2	24	1	479	53.5	6.06	82.73	2	1	10A
FALSE	Master Protein	B4XT06	Snaclec B7 (Fragment) OS=Macrovipera lebetina OX=8709 PE=2 SV=1	38	7	26	1	125	15	8.19	69.51	7	1	10A
FALSE	Master Protein	E9JG09	Serine protease (Fragment) OS=Echis coloratus OX=64175 PE=2 SV=1	15	4	24	1	260	28.8	8.87	61.15	4	1	10A
FALSE	Master Protein	E5AJX2	Snake venom serine protease nikobin OS=Vipera berus nikolskii OX=1808362 GN=sp-VN PE=2 SV=1	31	7	21	1	257	28.2	7.77	60.97	7	1	10A
FALSE	Master Protein	A0A0A1WCN2	Cysteine-Rich Secretory Protein B OS=Echis coloratus OX=64175 PE=2 SV=1	19	3	13	1	239	26.7	7.46	55.22	3	1	10A
FALSE	Master Protein	E9JG93	Metalloproteinase (Fragment) OS=Echis coloratus OX=64175 PE=2 SV=1	7	3	18	1	541	61.8	6.61	54.8	3	1	10A
FALSE	Master Protein	E9JGA3	Metalloproteinase (Fragment) OS=Echis coloratus OX=64175 PE=2 SV=1	8	3	16	1	492	55.1	5.69	53.48	3	1	10A
FALSE	Master Protein	Q90YA8	Glutaminyl-peptide cyclotransferase OS=Gloydius blomhoffii OX=242054 GN=QPCT PE=2 SV=1	33	9	15	1	368	42.2	8.1	52.07	9	1	10A
FALSE	Master Protein	A0A8C6XX20	X-prolyl aminopeptidase 2 OS=Naja naja OX=35670 GN=XPNPEP2 PE=3 SV=1	17	9	16	1	679	77.1	6.14	50.69	9	1	10A
FALSE	Master Protein	A0A2I7YS41	Serine endopeptidase OS=Crotalus atrox OX=8730 PE=2 SV=1	14	4	19	1	263	29.1	5.31	49.71	4	1	10A
FALSE	Master Protein	A0A2I4HXH5	Snake venom 5'-nucleotidase (Fragment) OS=Naja atra OX=8656 PE=1 SV=1	16	6	13	1	529	58.2	7.37	49.3	6	1	10A
FALSE	Master Protein	P0C6B0	Disintegrin VLO5B OS=Macrovipera lebetina obtusa OX=209528 PE=1 SV=1	42	4	15	1	69	7.7	6.89	43.96	4	1	10A
FALSE	Master Protein	T1E6T7	Kallikrein-CohID-1 OS=Crotalus oreganus helleri OX=8741 PE=2 SV=1	11	2	15	1	259	28.2	5.24	41.17	2	1	10A
FALSE	Master Protein	A0A1J0CZM6	Snaclec-8 OS=Vipera ammodytes ammodytes OX=8705 PE=2 SV=1	47	5	11	1	148	17.1	6.37	40.39	5	1	10A
FALSE	Master Protein	A0A6B2F663	5'-nucleotidase OS=Bothriechis nigroviridis OX=88079 PE=3 SV=1	16	7	12	1	589	64.7	8.51	40.29	7	1	10A
FALSE	Master Protein	A0A8T1N2W5	Snake venom serine protease OS=Bothrops jararaca OX=8724 GN=JKG30_000051 PE=3 SV=1	16	2	15	1	257	28.4	8.56	40	2	1	10A
FALSE	Master Protein	A0A194ARJ8	Snake venom serine protease OS=Agkistrodon piscivorus OX=8715 PE=3 SV=1	9	2	15	1	258	28.2	7.94	39.04	2	1	10A
FALSE	Master Protein	P0DJE2	Zinc metalloproteinase-disintegrin-like ammodytagin (Fragment) OS=Vipera ammodytes ammodytes OX=8705 PE=1 SV=3	15	2	9	1	184	19.9	5.19	34.78	2	1	10A
FALSE	Master Protein	C0HKZ7	Snaclec macrovipecetin subunit beta OS=Macrovipera lebetina OX=8709 PE=1 SV=1	23	2	9	1	127	15	6.98	33.9	2	1	10A
FALSE	Master Protein	E9JG34	Metalloproteinase OS=Echis carinatus sochureki OX=124223 PE=2 SV=1	12	5	11	1	610	69.2	5.06	33.29	5	1	10A
FALSE	Master Protein	Q8JI40	Cysteine-rich venom protein ablomin OS=Gloydius blomhoffii OX=242054 PE=1 SV=1	16	4	11	1	240	26.9	5.96	32.88	4	1	10A
FALSE	Master Protein	F2Q6E5	Cysteine-rich seceretory protein Ch-CRPKa (Fragment) OS=Crotalus horridus OX=35024 PE=2 SV=1	16	4	11	1	221	24.7	7.43	32.25	4	1	10A
FALSE	Master Protein	P0DJL5	Snaclec VP12 subunit B OS=Daboia palaestinae OX=1170828 PE=1 SV=1	38	3	7	1	125	15.1	5.02	31.11	3	1	10A
FALSE	Master Protein	A0A8T1N4T4	5'-nucleotidase OS=Bothrops jararaca OX=8724 GN=JKG30_000085 PE=3 SV=1	21	7	9	1	591	64.7	7.83	31.1	7	1	10A
FALSE	Master Protein	A6MFL0	L-amino-acid oxidase OS=Demansia vestigiata OX=412038 PE=2 SV=1	4	2	11	1	517	58.9	7.52	30.1	2	1	10A
FALSE	Master Protein	A0A0A1WDU0	Phospholipase B-like OS=Echis coloratus OX=64175 PE=2 SV=1	16	5	8	1	553	64.5	7.77	27.66	5	1	10A
FALSE	Master Protein	A0A0C5DGP5	C-type lectin-like protein 4B OS=Macrovipera lebetina OX=8709 PE=2 SV=1	12	1	6	1	150	17.1	8.12	26.96	1	1	10A
FALSE	Master Protein	Q7LZQ5	Phospholipase A2 II (Fragment) OS=Vipera aspis OX=8706 PE=3 SV=1	58	3	8	1	52	5.9	8.27	26.32	3	1	10A
FALSE	Master Protein	A0A0F7Z1K6	5'-nucleotidase OS=Crotalus adamanteus OX=8729 PE=2 SV=1	16	6	8	1	588	64.6	8.34	25.81	6	1	10A
FALSE	Master Protein	Q2UXR0	Zinc metalloproteinase-disintegrin-like Eoc1 OS=Echis ocellatus OX=99586 GN=Svmp3-Eoc1 PE=2 SV=1	7	5	8	1	614	68.7	6.34	22.56	5	1	10A
FALSE	Master Protein	E9JG14	Serine protease (Fragment) OS=Echis carinatus sochureki OX=124223 PE=2 SV=1	8	2	9	1	237	26.2	9.19	22.22	2	1	10A
FALSE	Master Protein	E9JG68	Metalloproteinase OS=Echis coloratus OX=64175 PE=2 SV=1	9	6	8	1	610	69.2	5.59	19.12	6	1	10A
FALSE	Master Protein	E9JG41	Metalloproteinase OS=Echis carinatus sochureki OX=124223 PE=2 SV=1	7	3	5	1	607	68.4	5.49	18.57	3	1	10A
FALSE	Master Protein	Q6A362	Ammodytoxin B isoform OS=Vipera aspis aspis OX=194601 PE=2 SV=1	42	4	5	1	138	15.5	7.83	18.56	4	1	10A
FALSE	Master Protein	P81742	Disintegrin EMF10A OS=Eristicophis macmahoni OX=110227 PE=1 SV=1	19	3	8	1	69	7.5	7.47	18.37	3	1	10A
FALSE	Master Protein	A0A6H0D994	Metalloproteinase disintegrin and cysteine-rich protein 8 OS=Crotalus horridus OX=35024 GN=mdc-8 PE=4 SV=1	8	4	6	1	615	68.3	5.95	18.03	4	1	10A
FALSE	Master Protein	Q7LZ61	Coagulation factor X-activating enzyme heavy chain OS=Daboia siamensis OX=343250 PE=1 SV=2	6	2	5	1	619	69.6	6.39	17.07	2	1	10A
FALSE	Master Protein	A0A6B2F4F1	ShKT domain-containing protein OS=Bothriechis nubestris OX=1766655 PE=3 SV=1	16	2	5	1	240	26.5	6.27	16.07	2	1	10A
FALSE	Master Protein	A0A1S5QJJ2	Kunitz/BPTI inhibitor-1 OS=Vipera ammodytes ammodytes OX=8705 PE=3 SV=1	28	2	6	1	93	10.3	8.7	15.91	2	1	10A
FALSE	Master Protein	P0DJG8	Helicopsin (Fragment) OS=Helicops angulatus OX=121331 PE=1 SV=1	100	2	5	1	21	2.6	4.75	15.69	2	1	10A
FALSE	Master Protein	A0A6G5ZVM7	5'-nucleotidase (Fragment) OS=Vipera anatolica senliki OX=2604287 PE=2 SV=1	19	1	4	1	113	12.3	9.52	13.62	1	1	10A
FALSE	Master Protein	E9JG39	Metalloproteinase OS=Echis carinatus sochureki OX=124223 PE=2 SV=1	8	3	5	1	610	69.5	5.38	13.07	3	1	10A
FALSE	Master Protein	A0A8T1N169	Snake venom metalloproteinase OS=Bothrops jararaca OX=8724 GN=JKG30_000034 PE=4 SV=1	5	2	3	1	613	68.5	5.53	11.67	2	1	10A
FALSE	Master Protein	A0A6P9C8R1	Serum albumin-like OS=Pantherophis guttatus OX=94885 GN=LOC117669029 PE=4 SV=1	5	3	4	1	614	69.3	5.63	10.23	3	1	10A
FALSE	Master Protein	A0A194AQ28	Metalloproteinase type III 11 OS=Sistrurus miliarius barbouri OX=8759 PE=4 SV=1	3	1	2	1	606	67.7	5.14	9.82	1	1	10A
FALSE	Master Protein	Q92043	Zinc metalloproteinase-disintegrin-like atrolysin-A (Fragment) OS=Crotalus atrox OX=8730 PE=1 SV=1	4	1	3	1	419	46.8	6.39	9.21	1	1	10A
FALSE	Master Protein	A0A1S5QLZ2	Kunitz/BPTI inhibitor-9 OS=Vipera ammodytes ammodytes OX=8705 PE=3 SV=1	27	2	3	1	90	9.8	8.27	8.38	2	1	10A
FALSE	Master Protein	A0A6I9XJN0	Hepatic triacylglycerol lipase OS=Thamnophis sirtalis OX=35019 GN=LIPC PE=3 SV=1	3	1	4	1	559	63.1	8.44	8.35	1	1	10A
FALSE	Master Protein	P0DJJ5	Snake venom 5'-nucleotidase (Fragment) OS=Gloydius blomhoffii blomhoffii OX=417378 PE=1 SV=1	28	1	2	1	54	6	5.66	7.75	1	1	10A
FALSE	Master Protein	C0HKZ6	Snaclec macrovipecetin subunit alpha OS=Macrovipera lebetina OX=8709 PE=1 SV=1	13	1	2	1	131	15.4	6.51	7.51	1	1	10A
FALSE	Master Protein	A0A0B8RPR5	Transferrin OS=Boiga irregularis OX=92519 PE=3 SV=1	4	2	2	1	711	77.9	6.58	7.44	2	1	10A
FALSE	Master Protein	A0A0A1WDP8	renin (Fragment) OS=Echis coloratus OX=64175 PE=2 SV=1	24	1	2	1	113	12.1	6.01	7.21	1	1	10A
FALSE	Master Protein	Q9YI19	Zinc metalloproteinase/disintegrin OS=Gloydius brevicaudus OX=259325 PE=1 SV=1	2	1	3	1	476	52.8	4.88	6.97	1	1	10A
FALSE	Master Protein	A0A1J0CZM4	Snaclec-5 OS=Vipera ammodytes ammodytes OX=8705 PE=2 SV=1	7	1	2	1	158	18.1	5.3	6.91	1	1	10A
FALSE	Master Protein	A0A6H0QSH4	MDC-6 OS=Crotalus horridus OX=35024 GN=mdc-6 PE=4 SV=1	4	1	4	1	611	68.3	6.38	6.73	1	1	10A
FALSE	Master Protein	E9JGH6	Metalloproteinase OS=Echis carinatus sochureki OX=124223 PE=2 SV=1	15	1	2	1	128	14	7.96	6.54	1	1	10A
FALSE	Master Protein	A0A670XN11	Family with sequence similarity 151 member B OS=Pseudonaja textilis OX=8673 GN=FAM151B PE=3 SV=1	14	1	2	1	279	31.3	5.67	6.52	1	1	10A
FALSE	Master Protein	I2GAE3	CTLPs subunit alpha (Fragment) OS=Gloydius halys OX=8714 GN=pCTLP-1 PE=2 SV=1	12	1	2	1	129	14.8	4.7	6.01	1	1	10A
FALSE	Master Protein	Q2UXQ1	Group III snake venom metalloproteinase (Fragment) OS=Echis ocellatus OX=99586 GN=Svmp3-Eoc186 PE=2 SV=1	5	2	2	1	584	65.5	5.1	5.93	2	1	10A
FALSE	Master Protein	Q1EL74	Transferrin OS=Boaedon fuliginosus OX=39328 GN=trfe PE=2 SV=1	4	2	2	1	711	78.3	6.79	5.88	2	1	10A
FALSE	Master Protein	V8NZG3	Collagen alpha-2(V) chain OS=Ophiophagus hannah OX=8665 GN=COL5A2 PE=4 SV=1	3	1	2	1	1222	117	6.9	5.73	1	1	10A
FALSE	Master Protein	A0A6J1UIK9	Sodium channel protein OS=Notechis scutatus OX=8663 GN=LOC113416492 PE=3 SV=1	2	1	2	1	1822	207.5	5.34	5.62	1	1	10A
FALSE	Master Protein	A0A0F7Z9Q2	Mediator of RNA polymerase II transcription subunit 26 OS=Crotalus adamanteus OX=8729 PE=2 SV=1	3	1	2	1	610	66.9	8.47	5.45	1	1	10A
FALSE	Master Protein	A0A9F2REZ7	Olfactory receptor OS=Python bivittatus OX=176946 GN=LOC103056776 PE=3 SV=1	11	1	2	1	313	35.3	8.37	5.4	1	1	10A
FALSE	Master Protein	A0A194ARM6	Metalloproteinase type II 4 OS=Agkistrodon piscivorus OX=8715 PE=4 SV=1	5	1	2	1	481	53.9	6.04	5.1	1	1	10A
FALSE	Master Protein	A0A6J1VNL8	Autophagy-related protein 2 homolog A isoform X2 OS=Notechis scutatus OX=8663 GN=ATG2A PE=3 SV=1	1	1	2	1	1737	190.2	5.99	5.09	1	1	10A
FALSE	Master Protein	A0A6P9B6H9	Zinc finger protein 260-like OS=Pantherophis guttatus OX=94885 GN=LOC117659713 PE=4 SV=1	3	1	2	1	605	70.5	9.55	4.93	1	1	10A
FALSE	Master Protein	A0A6J1U1J3	Gamma-aminobutyric acid receptor subunit beta-3 isoform X2 OS=Notechis scutatus OX=8663 GN=GABRB3 PE=3 SV=1	3	1	2	1	393	45.7	9.42	4.85	1	1	10A
FALSE	Master Protein	A0A670YS67	Albumin domain-containing protein OS=Pseudonaja textilis OX=8673 PE=4 SV=1	5	2	2	1	484	55.2	6.14	4.78	2	1	10A
FALSE	Master Protein	V8NKK6	Glycine-rich cell wall structural protein 1 (Fragment) OS=Ophiophagus hannah OX=8665 GN=GRP-1 PE=4 SV=1	4	1	2	1	473	47.1	9.74	4.73	1	1	10A
FALSE	Master Protein	E9JG78	Metalloproteinase OS=Echis coloratus OX=64175 PE=2 SV=1	2	1	2	1	614	68.7	5.95	4.73	1	1	10A
FALSE	Master Protein	A0A8C7E4Y6	Phospholipase B-like OS=Naja naja OX=35670 GN=PLBD1 PE=3 SV=1	6	2	2	1	303	35.1	9.1	4.32	2	1	10A
FALSE	Master Protein	A0A077L6V8	Metalloprotease P-II 3 (Fragment) OS=Protobothrops flavoviridis OX=88087 PE=2 SV=1	15	1	1	1	172	19.9	9.01	4.17	1	1	10A
FALSE	Master Protein	A0A8C5RXJ1	Nuclear receptor subfamily 4 group A member 1 OS=Laticauda laticaudata OX=8630 GN=NR4A1 PE=3 SV=1	1	1	2	1	539	59.6	6.67	4.08	1	1	10A
FALSE	Master Protein	A0A6P9BYC3	Zinc finger protein GLI1 isoform X2 OS=Pantherophis guttatus OX=94885 GN=GLI1 PE=3 SV=1	3	1	1	1	1211	131.1	7.03	4.06	1	1	10A
FALSE	Master Protein	A0A9F5MX16	Keratin, type II cytoskeletal 5-like OS=Python bivittatus OX=176946 GN=LOC103059211 PE=3 SV=1	2	1	2	1	471	52.3	5.85	4	1	1	10A
FALSE	Master Protein	A0A6I9Y9I3	Short transient receptor potential channel 7 OS=Thamnophis sirtalis OX=35019 GN=TRPC7 PE=4 SV=1	2	1	2	1	843	97	7.33	3.88	1	1	10A
FALSE	Master Protein	A0A6P9AFP0	WD repeat-containing protein 17 isoform X3 OS=Pantherophis guttatus OX=94885 GN=WDR17 PE=4 SV=1	4	1	1	1	1101	122.8	7.11	3.71	1	1	10A
FALSE	Master Protein	A0A6P9D7W6	BTB/POZ domain-containing protein 16 OS=Pantherophis guttatus OX=94885 GN=BTBD16 PE=4 SV=1	5	1	1	1	605	70	8.73	3.64	1	1	10A
FALSE	Master Protein	A0A6P9B9R3	Mastermind-like protein 2 OS=Pantherophis guttatus OX=94885 GN=MAML2 PE=3 SV=1	4	1	1	1	1066	113.7	8.78	3.62	1	1	10A
FALSE	Master Protein	V8NP10	Proline and serine-rich protein 2 (Fragment) OS=Ophiophagus hannah OX=8665 GN=L345_10533 PE=4 SV=1	8	1	1	1	454	49.9	5.25	3.55	1	1	10A
FALSE	Master Protein	A0A8C6XPF2	Deoxyribonuclease-2-alpha OS=Naja naja OX=35670 GN=DNASE2 PE=3 SV=1	3	1	1	1	357	40.3	5.97	3.54	1	1	10A
FALSE	Master Protein	A0A8C6Y6Y2	NME/NM23 family member 8 OS=Naja naja OX=35670 GN=NME8 PE=3 SV=1	6	1	1	1	506	58.8	6.32	3.41	1	1	10A
FALSE	Master Protein	A0A9F2NV43	Ran-binding protein 10 isoform X2 OS=Python bivittatus OX=176946 GN=RANBP10 PE=3 SV=1	7	1	1	1	616	67.4	6.71	3.39	1	1	10A
FALSE	Master Protein	A0A6I9YB61	Beta-1,4-N-acetylgalactosaminyltransferase OS=Thamnophis sirtalis OX=35019 GN=B4GALNT3 PE=3 SV=1	3	1	1	1	1021	118.4	8.68	3.37	1	1	10A
FALSE	Master Protein	A0A9F5IZ96	Phosphodiesterase OS=Python bivittatus OX=176946 GN=PDE2A PE=3 SV=1	4	1	1	1	911	102.9	5.59	3.37	1	1	10A
FALSE	Master Protein	A0A670Z8D6	Glutathione peroxidase OS=Pseudonaja textilis OX=8673 PE=3 SV=1	7	1	1	1	201	23	9.14	3.34	1	1	10A
FALSE	Master Protein	A0A670YUZ4	ATPase family AAA domain containing 3A OS=Pseudonaja textilis OX=8673 GN=ATAD3A PE=4 SV=1	7	1	1	1	598	66.8	9.14	3.3	1	1	10A
FALSE	Master Protein	A0A6P9CTL9	NPC1-like intracellular cholesterol transporter 1 OS=Pantherophis guttatus OX=94885 GN=NPC1L1 PE=3 SV=1	3	1	1	1	1327	146.7	6.58	3.22	1	1	10A
FALSE	Master Protein	A0A2D4L480	Spt6 SH2 domain-containing protein (Fragment) OS=Micrurus paraensis OX=1970185 PE=4 SV=1	19	1	1	1	191	21.4	8.66	3.16	1	1	10A
FALSE	Master Protein	A0A6J1VPN1	IgGFc-binding protein-like OS=Notechis scutatus OX=8663 GN=LOC113426783 PE=4 SV=1	2	1	1	1	2267	248.5	7.21	3.13	1	1	10A
FALSE	Master Protein	A0A2D4GTG9	Uncharacterized protein (Fragment) OS=Micrurus corallinus OX=54390 PE=4 SV=1	25	1	1	1	137	14.2	7.59	3.13	1	1	10A
FALSE	Master Protein	A0A6P9AHY1	3-hydroxyisobutyrate dehydrogenase OS=Pantherophis guttatus OX=94885 GN=HIBADH PE=3 SV=1	11	1	1	1	332	35.2	7.61	3.11	1	1	10A
FALSE	Master Protein	A0A8C5S625	VAC14 component of PIKFYVE complex OS=Laticauda laticaudata OX=8630 PE=4 SV=1	10	1	1	1	309	34.8	7.17	3.07	1	1	10A
FALSE	Master Protein	A0A8C6VNT5	CCAAT/enhancer-binding protein OS=Naja naja OX=35670 GN=CEBPA PE=3 SV=1	12	1	1	1	328	35.1	7.42	3.07	1	1	10A
FALSE	Master Protein	A0A6P9CBH7	NEDD4-binding protein 2 isoform X1 OS=Pantherophis guttatus OX=94885 GN=N4BP2 PE=4 SV=1	2	1	1	1	1725	193	5.49	3.06	1	1	10A
FALSE	Master Protein	A0A8C5RB52	Complement factor B Ba fragment OS=Laticauda laticaudata OX=8630 PE=3 SV=1	5	1	1	1	785	88	6.01	3.03	1	1	10A
FALSE	Master Protein	A0A6P9DBS8	A-kinase anchor protein 4-like OS=Pantherophis guttatus OX=94885 GN=LOC117675264 PE=3 SV=1	6	1	1	1	513	57.5	8.41	3.03	1	1	10A
FALSE	Master Protein	A0A9F5IJS0	TOG array regulator of axonemal microtubules protein 1 OS=Python bivittatus OX=176946 GN=TOGARAM1 PE=4 SV=1	3	1	1	1	1485	162.3	8.78	3.02	1	1	10A
FALSE	Master Protein	P08935	Cystatin OS=Bitis arietans OX=8692 PE=1 SV=1	12	1	1	1	111	12.7	7.81	3.02	1	1	10A
FALSE	Master Protein	D3TTC2	Zinc metalloproteinase-disintegrin-like atragin OS=Naja atra OX=8656 PE=1 SV=1	2	1	1	1	613	69.1	6.47	3	1	1	10A
FALSE	Master Protein	A0A0K8RXT0	Cordon-bleu protein-like 1 OS=Crotalus horridus OX=35024 PE=4 SV=1	3	1	1	1	1210	132.6	7.23	2.99	1	1	10A
FALSE	Master Protein	A0A6I9YDA0	Uncharacterized protein LOC106549015 OS=Thamnophis sirtalis OX=35019 GN=LOC106549015 PE=4 SV=1	5	1	1	1	639	68.3	9.82	2.98	1	1	10A
FALSE	Master Protein	A0A8C6VHY1	High affinity choline transporter 1 OS=Naja naja OX=35670 PE=3 SV=1	5	1	1	1	580	64.2	6.9	2.95	1	1	10A
FALSE	Master Protein	A0A9F5MVT7	Transcription factor RelB isoform X1 OS=Python bivittatus OX=176946 GN=RELB PE=4 SV=1	5	1	1	1	632	70	5.44	2.94	1	1	10A
FALSE	Master Protein	K4HG78	Activity-dependent neuroprotector (Fragment) OS=Pareas hamptoni OX=258775 GN=ADNP PE=4 SV=1	11	1	1	1	262	28.1	10.04	2.94	1	1	10A
FALSE	Master Protein	A0A6I9YM87	Olfactory receptor 52E8-like OS=Thamnophis sirtalis OX=35019 GN=LOC106551871 PE=4 SV=1	14	1	1	1	229	25.9	9.09	2.93	1	1	10A
FALSE	Master Protein	Q1PBD1	Zinc metalloproteinase/disintegrin OS=Gloydius halys OX=8714 PE=2 SV=1	5	1	1	1	477	53.1	5.55	2.92	1	1	10A
FALSE	Master Protein	A0A6J1V5K7	Wilms tumor protein 1-interacting protein isoform X1 OS=Notechis scutatus OX=8663 GN=WTIP PE=4 SV=1	7	1	1	1	486	51.9	7.64	2.92	1	1	10A
FALSE	Master Protein	A0A6P9C1H4	Pecanex-like protein OS=Pantherophis guttatus OX=94885 GN=PCNX1 PE=3 SV=1	2	1	1	1	2327	258.7	6.96	2.91	1	1	10A
FALSE	Master Protein	A0A0F7ZBZ2	Transcription elongation factor SPT5 OS=Crotalus adamanteus OX=8729 PE=2 SV=1	3	1	1	1	1073	119.5	5.15	2.91	1	1	10A
FALSE	Master Protein	A0A670XXI0	exodeoxyribonuclease III OS=Pseudonaja textilis OX=8673 PE=3 SV=1	11	1	1	1	226	26.5	8.87	2.9	1	1	10A
FALSE	Master Protein	A0A6J1UJT4	phosphatidylinositol-3-phosphatase OS=Notechis scutatus OX=8663 GN=LOC113416756 PE=3 SV=1	6	1	1	1	506	58.5	7.56	2.89	1	1	10A
FALSE	Master Protein	A0A9F2WF59	Complement component C6 OS=Python bivittatus OX=176946 GN=LOC103059458 PE=3 SV=1	3	1	1	1	933	105	7.14	2.89	1	1	10A
FALSE	Master Protein	A0A6I9XBV8	Uncharacterized protein C9orf172 homolog OS=Thamnophis sirtalis OX=35019 GN=LOC106541993 PE=4 SV=1	3	1	1	1	1073	120.1	8.32	2.88	1	1	10A
FALSE	Master Protein	A0A8C5S763	Even-skipped homeobox 1 OS=Laticauda laticaudata OX=8630 GN=EVX1 PE=3 SV=1	9	1	1	1	400	42.9	7.28	2.87	1	1	10A
FALSE	Master Protein	A0A8C6X2R2	Cytochrome P450 family 24 subfamily A member 1 OS=Naja naja OX=35670 GN=CYP24A1 PE=3 SV=1	6	1	1	1	460	53.3	8.47	2.86	1	1	10A
FALSE	Master Protein	A0A6I9Y757	Collagen alpha-6(IV) chain-like OS=Thamnophis sirtalis OX=35019 GN=LOC106543193 PE=4 SV=1	4	1	1	1	876	82.6	8.73	2.86	1	1	10A
FALSE	Master Protein	A0A2D4G9B5	C-type lectin domain-containing protein (Fragment) OS=Micrurus corallinus OX=54390 PE=3 SV=1	9	1	1	1	106	11.8	6.51	2.85	1	1	10A
FALSE	Master Protein	A0A8C6XGQ2	Folliculin interacting protein 1 OS=Naja naja OX=35670 GN=FNIP1 PE=3 SV=1	3	1	1	1	1096	122.8	5.52	2.84	1	1	10A
FALSE	Master Protein	A0A8C6XHD9	Prostaglandin-H2 D-isomerase OS=Naja naja OX=35670 GN=PTGDS PE=3 SV=1	18	1	1	1	183	20.6	5.6	2.82	1	1	10A
FALSE	Master Protein	A0A670Z0C0	Dystrophin OS=Pseudonaja textilis OX=8673 GN=DMD PE=4 SV=1	1	1	1	1	3629	419.9	5.9	2.81	1	1	10A
FALSE	Master Protein	E9JG31	Metalloproteinase (Fragment) OS=Echis carinatus sochureki OX=124223 PE=2 SV=1	3	1	1	1	348	39	4.89	2.79	1	1	10A
FALSE	Master Protein	A0A2D4J8B8	Uncharacterized protein (Fragment) OS=Micrurus lemniscatus lemniscatus OX=129467 PE=4 SV=1	25	1	1	1	146	15.8	11.22	2.76	1	1	10A
FALSE	Master Protein	V8PEJ9	Synaptotagmin-7 (Fragment) OS=Ophiophagus hannah OX=8665 GN=SYT7 PE=3 SV=1	3	1	1	1	793	89.4	9.01	2.76	1	1	10A
FALSE	Master Protein	A0A8C6VAU5	Transporter OS=Naja naja OX=35670 GN=SLC6A18 PE=3 SV=1	3	1	1	1	526	59.6	7.61	2.75	1	1	10A
FALSE	Master Protein	A0A8C6XBU8	IF rod domain-containing protein OS=Naja naja OX=35670 PE=4 SV=1	3	1	1	1	454	50.3	6.8	2.71	1	1	10A
FALSE	Master Protein	Q5EE07	Disintegrin (Fragment) OS=Echis carinatus OX=40353 PE=1 SV=1	30	1	1	1	64	7.1	7.56	2.71	1	1	10A
FALSE	Master Protein	V8P3D2	Reelin (Fragment) OS=Ophiophagus hannah OX=8665 GN=RELN PE=3 SV=1	8	1	1	1	506	57.7	5.63	2.71	1	1	10A
FALSE	Master Protein	A0A9F5J785	Myelin expression factor 2 isoform X1 OS=Python bivittatus OX=176946 GN=MYEF2 PE=4 SV=1	6	1	2	1	515	54.4	8.88	2.7	1	1	10A
FALSE	Master Protein	A0A9F5JE98	Sacsin-like isoform X1 OS=Python bivittatus OX=176946 GN=LOC112542625 PE=4 SV=1	1	1	1	1	4225	474.6	6.55	2.7	1	1	10A
FALSE	Master Protein	A0A8C5SPR7	Saposin B-type domain-containing protein OS=Laticauda laticaudata OX=8630 PE=4 SV=1	6	1	1	1	233	25.9	4.63	2.68	1	1	10A
FALSE	Master Protein	U3ERW8	Paraspeckle component 1 OS=Micrurus fulvius OX=8637 PE=2 SV=1	7	1	1	1	526	58.9	7.2	2.68	1	1	10A
FALSE	Master Protein	A0A670Z6D5	Uncharacterized protein OS=Pseudonaja textilis OX=8673 PE=4 SV=1	5	1	1	1	649	72.4	5.77	2.67	1	1	10A
FALSE	Master Protein	A0A670YJX2	receptor protein-tyrosine kinase OS=Pseudonaja textilis OX=8673 GN=MST1R PE=3 SV=1	3	1	1	1	1165	130.5	7.05	2.67	1	1	10A
FALSE	Master Protein	A0A8C6VH23	Protein CREG1 OS=Naja naja OX=35670 PE=3 SV=1	17	1	1	1	186	20.8	7.02	2.67	1	1	10A
FALSE	Master Protein	A0A0F7ZAM7	Hemopexin OS=Crotalus adamanteus OX=8729 PE=2 SV=1	3	1	1	1	401	45.1	7.91	2.66	1	1	10A
FALSE	Master Protein	P83906	Vascular endothelial growth factor A OS=Bitis gabonica OX=8694 PE=1 SV=1	17	1	1	1	191	22.3	7.96	2.65	1	1	10A
FALSE	Master Protein	A0A6P9DQI8	Arrestin domain-containing protein 2 isoform X2 OS=Pantherophis guttatus OX=94885 GN=ARRDC2 PE=3 SV=1	6	1	1	1	404	44.8	9.1	2.65	1	1	10A
FALSE	Master Protein	E9JG20	Serine protease (Fragment) OS=Echis pyramidum leakeyi OX=38415 PE=2 SV=1	12	1	1	1	236	26.3	8.27	2.65	1	1	10A
FALSE	Master Protein	D3YHA0	Olfactory receptor KSOR4 (Fragment) OS=Lampropeltis getula OX=94887 PE=4 SV=1	29	1	1	1	118	13	7.24	2.64	1	1	10A
FALSE	Master Protein	A0A670ZWK3	C2H2-type domain-containing protein OS=Pseudonaja textilis OX=8673 PE=4 SV=1	31	1	1	1	131	14.8	6.93	2.64	1	1	10A
FALSE	Master Protein	A0A0F7Z1E9	E3 ubiquitin-protein ligase ZNRF1 OS=Crotalus adamanteus OX=8729 PE=2 SV=1	19	1	1	1	257	25.7	6.35	2.64	1	1	10A
FALSE	Master Protein	A0A6P9D003	Zinc finger protein 501-like OS=Pantherophis guttatus OX=94885 GN=LOC117674785 PE=4 SV=1	3	1	1	1	508	59.4	9.57	2.63	1	1	10A
FALSE	Master Protein	A0A2D4M9H0	STI1 domain-containing protein (Fragment) OS=Micrurus spixii OX=129469 PE=4 SV=1	8	1	1	1	371	40.5	4.64	2.63	1	1	10A
FALSE	Master Protein	B8K1W0	Zinc metalloproteinase-disintegrin-like daborhagin-K OS=Daboia russelii OX=8707 PE=1 SV=1	4	1	1	1	615	69.5	6.38	2.62	1	1	10A
FALSE	Master Protein	A0A6P9AL36	A-kinase anchor protein 9-like isoform X1 OS=Pantherophis guttatus OX=94885 GN=LOC117655133 PE=4 SV=1	2	1	2	1	2093	243.6	5.11	2.62	1	1	10A
FALSE	Master Protein	A0A9F2WEF8	Collagen alpha-1(XVIII) chain OS=Python bivittatus OX=176946 GN=COL18A1 PE=4 SV=1	3	1	1	1	1210	122.6	5.66	2.61	1	1	10A
FALSE	Master Protein	A0A6J1WAH1	Galactose-3-O-sulfotransferase 2 isoform X2 OS=Notechis scutatus OX=8663 GN=GAL3ST2 PE=3 SV=1	4	1	1	1	388	46.8	8.57	2.57	1	1	10A
FALSE	Master Protein	V8PE11	Beta-2-glycoprotein 1 (Fragment) OS=Ophiophagus hannah OX=8665 GN=Apoh PE=4 SV=1	10	1	1	1	335	37.7	7.42	2.57	1	1	10A
FALSE	Master Protein	A0A6P9DJX1	Glycine-rich cell wall structural protein 1.8-like OS=Pantherophis guttatus OX=94885 GN=LOC117676266 PE=4 SV=1	5	1	1	1	430	40.2	10.04	2.55	1	1	10A
FALSE	Master Protein	A0A6J1VLX6	Retinoblastoma-like protein 1 OS=Notechis scutatus OX=8663 GN=RBL1 PE=3 SV=1	2	1	1	1	853	96.8	7.74	2.54	1	1	10A
FALSE	Master Protein	A0A6B7FNM6	MPi-3 OS=Vipera ammodytes ammodytes OX=8705 PE=2 SV=1	5	1	1	1	208	22.9	9.06	2.53	1	1	10A
FALSE	Master Protein	A0A8C5SL51	Myosin-11 OS=Laticauda laticaudata OX=8630 GN=MYH11 PE=3 SV=1	1	1	1	1	1559	179.2	5.87	2.53	1	1	10A
FALSE	Master Protein	E9JGC4	Metalloproteinase (Fragment) OS=Echis pyramidum leakeyi OX=38415 PE=2 SV=1	4	1	1	1	432	49	5.99	2.51	1	1	10A
FALSE	Master Protein	A0A8C5SNK0	Rho GTPase activating protein 25 OS=Laticauda laticaudata OX=8630 GN=ARHGAP25 PE=4 SV=1	6	1	1	1	604	68.1	6.77	2.51	1	1	10A
FALSE	Master Protein	A0A6I9XHL3	Keratin, type II cytoskeletal 6A-like OS=Thamnophis sirtalis OX=35019 GN=LOC106543677 PE=3 SV=1	2	1	1	1	559	59.7	6.27	2.51	1	1	10A
FALSE	Master Protein	V8P8N6	Fatty acid synthase (Fragment) OS=Ophiophagus hannah OX=8665 GN=FASN PE=4 SV=1	1	1	1	1	2457	269.1	6.39	2.49	1	1	10A
FALSE	Master Protein	A0A8C6XH94	G-protein coupled receptors family 3 profile domain-containing protein OS=Naja naja OX=35670 PE=4 SV=1	5	1	1	1	502	55.9	7.68	2.46	1	1	10A
FALSE	Master Protein	A0A1W7RE50	Uncharacterized protein OS=Agkistrodon contortrix contortrix OX=8713 PE=3 SV=1	5	1	1	1	258	30.4	6.21	2.46	1	1	10A
FALSE	Master Protein	A0A6B2F3K2	Fibronectin type-III domain-containing protein OS=Bothriechis nigroviridis OX=88079 PE=4 SV=1	9	1	1	1	312	35.9	5.78	2.45	1	1	10A
FALSE	Master Protein	A0A2D4K177	Dolichyl-diphosphooligosaccharide--protein glycosyltransferase subunit 1 (Fragment) OS=Micrurus paraensis OX=1970185 PE=3 SV=1	3	1	1	1	629	71.1	6.76	2.44	1	1	10A
FALSE	Master Protein	A0A8C6XWU8	Ubiquilin-1 OS=Naja naja OX=35670 PE=4 SV=1	4	1	1	1	561	61.9	4.56	2.42	1	1	10A
FALSE	Master Protein	A0A670YCH5	Golgi apparatus protein 1 OS=Pseudonaja textilis OX=8673 GN=GLG1 PE=4 SV=1	1	1	1	1	1170	133.1	7.02	2.4	1	1	10A
FALSE	Master Protein	A0A8C5SEB3	AAA+ ATPase domain-containing protein OS=Laticauda laticaudata OX=8630 PE=3 SV=1	0	1	1	1	2384	270.5	7.05	2.39	1	1	10A
FALSE	Master Protein	A0A0B8RXL7	Glycerol-3-phosphate acyltransferase 3-like OS=Boiga irregularis OX=92519 PE=3 SV=1	4	1	1	1	442	49.9	8.95	2.37	1	1	10A
FALSE	Master Protein	A0A2D4JK98	Uncharacterized protein (Fragment) OS=Micrurus lemniscatus lemniscatus OX=129467 PE=4 SV=1	15	1	1	1	161	19.2	5.16	2.36	1	1	10A
FALSE	Master Protein	A0A6I9X6G4	Peroxisome proliferator-activated receptor gamma coactivator-related protein 1 isoform X2 OS=Thamnophis sirtalis OX=35019 GN=PPRC1 PE=4 SV=1	1	1	1	1	1656	181.2	7.62	2.35	1	1	10A
FALSE	Master Protein	A0A8C6XEK8	Poly [ADP-ribose] polymerase OS=Naja naja OX=35670 GN=PARP2 PE=3 SV=1	3	1	1	1	559	63.2	9.11	2.34	1	1	10A
FALSE	Master Protein	V8N6S1	Galactose-3-O-sulfotransferase 2 (Fragment) OS=Ophiophagus hannah OX=8665 GN=GAL3ST2 PE=3 SV=1	6	1	1	1	400	44	9.98	2.34	1	1	10A
FALSE	Master Protein	A0A6P9CX91	Collagen alpha-1(IX) chain OS=Pantherophis guttatus OX=94885 GN=COL9A1 PE=4 SV=1	1	1	1	1	921	91.7	8.78	2.33	1	1	10A
FALSE	Master Protein	A0A6I9X1K5	DNA-directed RNA polymerase subunit OS=Thamnophis sirtalis OX=35019 GN=POLR3H PE=3 SV=1	5	1	1	1	206	23.4	4.58	2.32	1	1	10A
FALSE	Master Protein	Q71QI1	Snake venom serine protease KN12 OS=Trimeresurus stejnegeri OX=39682 PE=2 SV=1	14	1	1	1	258	28.4	7.58	2.32	1	1	10A
FALSE	Master Protein	U5L3N6	NADH-ubiquinone oxidoreductase chain 5 OS=Trimeresurus albolabris OX=8765 GN=ND5 PE=3 SV=1	5	1	1	1	595	66.6	9.04	2.31	1	1	10A
FALSE	Master Protein	A0A6P9ANW0	CLIP-associating protein 2 isoform X6 OS=Pantherophis guttatus OX=94885 GN=CLASP2 PE=4 SV=1	2	1	1	1	1359	148.9	8.95	2.31	1	1	10A
FALSE	Master Protein	A0A8C5RD63	ELL associated factor 1 OS=Laticauda laticaudata OX=8630 GN=EAF1 PE=3 SV=1	12	1	1	1	196	21.1	5.96	2.31	1	1	10A
FALSE	Master Protein	A0A2D4JQC6	RING-type domain-containing protein (Fragment) OS=Micrurus lemniscatus lemniscatus OX=129467 PE=4 SV=1	9	1	1	1	263	29.8	8.1	2.3	1	1	10A
FALSE	Master Protein	A0A9F5IFI5	Peroxisomal coenzyme A diphosphatase NUDT7 isoform X2 OS=Python bivittatus OX=176946 GN=NUDT7 PE=3 SV=1	5	1	1	1	229	26.1	6.92	2.25	1	1	10A
FALSE	Master Protein	A0A6I9YB07	Uncharacterized protein LOC106548447 isoform X1 OS=Thamnophis sirtalis OX=35019 GN=LOC106548447 PE=4 SV=1	5	1	1	1	239	26.4	9.45	2.21	1	1	10A
FALSE	Master Protein	A0A670YHF7	Fucose kinase OS=Pseudonaja textilis OX=8673 GN=FCSK PE=3 SV=1	1	1	1	1	1085	118	6.43	2.19	1	1	10A
FALSE	Master Protein	A0A3G1E3T4	Venom metalloprotease PIII-SVMP EOC00089 OS=Echis ocellatus OX=99586 PE=4 SV=1	2	1	1	1	607	68.4	5.19	2.17	1	1	10A
FALSE	Master Protein	A0A6I9YTN4	Nitrilase homolog 1 isoform X2 OS=Thamnophis sirtalis OX=35019 GN=NIT1 PE=3 SV=1	8	1	1	1	251	27.9	6.6	2.17	1	1	10A
FALSE	Master Protein	A0A9F5J127	C-type lectin domain family 17, member A-like OS=Python bivittatus OX=176946 GN=LOC103065817 PE=4 SV=1	4	1	1	1	332	38.3	6.27	2.15	1	1	10A
FALSE	Master Protein	V8NEX1	Protein FAM171B (Fragment) OS=Ophiophagus hannah OX=8665 GN=L345_14149 PE=3 SV=1	2	1	1	1	634	71	9.04	2.14	1	1	10A
FALSE	Master Protein	A0A2D4FWS4	Uncharacterized protein (Fragment) OS=Micrurus corallinus OX=54390 PE=4 SV=1	19	1	1	1	108	12	9.94	2.08	1	1	10A
FALSE	Master Protein	A0A670XRR3	Bestrophin-1-like OS=Pseudonaja textilis OX=8673 GN=LOC113440207 PE=3 SV=1	1	1	1	1	761	85.9	5.82	2.07	1	1	10A
FALSE	Master Protein	A0A8C5SPN5	Nuclear receptor subfamily 1 group D member 1 OS=Laticauda laticaudata OX=8630 GN=NR1D1 PE=3 SV=1	2	1	1	1	596	65.3	7.93	2.03	1	1	10A
FALSE	Master Protein	A0A6J1VG81	Laccase domain-containing protein 1 OS=Notechis scutatus OX=8663 GN=LACC1 PE=3 SV=1	2	1	1	1	445	49.3	7.97	2.02	1	1	10A
FALSE	Master Protein	A0A2D4LRV9	Uncharacterized protein (Fragment) OS=Micrurus spixii OX=129469 PE=4 SV=1	9	1	1	1	134	14.6	10.68	2.01	1	1	10A
FALSE	Master Protein	A0A6I9XD80	Leucine-rich repeat-containing protein 46 OS=Thamnophis sirtalis OX=35019 GN=LRRC46 PE=4 SV=1	3	1	1	1	328	37.3	5.94	1.99	1	1	10A
FALSE	Master Protein	A0A6I9YNQ6	Uncharacterized protein C7orf26 homolog OS=Thamnophis sirtalis OX=35019 GN=LOC106551731 PE=4 SV=1	3	1	1	1	442	47.9	6.79	1.99	1	1	10A
FALSE	Master Protein	A0A9F3QRY9	Bardet-Biedl syndrome 2 protein homolog OS=Python bivittatus OX=176946 GN=BBS2 PE=4 SV=1	2	1	1	1	687	76.2	5.21	1.96	1	1	10A
FALSE	Master Protein	A0A670Z8P1	A-kinase anchoring protein 12 OS=Pseudonaja textilis OX=8673 GN=AKAP12 PE=4 SV=1	1	1	1	1	1749	194.1	4.5	1.95	1	1	10A
FALSE	Master Protein	A0A8C5RR19	Cytoplasmic dynein 2 light intermediate chain 1 OS=Laticauda laticaudata OX=8630 GN=DYNC2LI1 PE=3 SV=1	3	1	1	1	353	40.2	7.17	1.95	1	1	10A
FALSE	Master Protein	A0A182C6C0	Metalloproteinase (Fragment) OS=Phalotris mertensi OX=1260334 PE=4 SV=1	2	1	1	1	571	64.3	5.43	1.94	1	1	10A
FALSE	Master Protein	A0A9F5J870	Keratin, type II cytoskeletal-like OS=Python bivittatus OX=176946 GN=LOC103059602 PE=3 SV=1	2	1	1	1	585	64.5	7.5	1.94	1	1	10A
FALSE	Master Protein	A0A670YV06	non-specific serine/threonine protein kinase OS=Pseudonaja textilis OX=8673 GN=DCLK2 PE=4 SV=1	2	1	1	1	723	80.3	8.82	1.94	1	1	10A
FALSE	Master Protein	A0A0F7Z5I3	TATA-box-binding protein OS=Crotalus adamanteus OX=8729 PE=2 SV=1	5	1	1	1	301	33	9.79	1.93	1	1	10A
FALSE	Master Protein	A0A8C5WS64	unspecific monooxygenase OS=Laticauda laticaudata OX=8630 PE=3 SV=1	2	1	1	1	322	36.8	8.97	1.92	1	1	10A
FALSE	Master Protein	A0A2D4FQ87	SCAN box domain-containing protein (Fragment) OS=Micrurus corallinus OX=54390 PE=4 SV=1	11	1	1	1	111	12.7	5.27	1.91	1	1	10A
FALSE	Master Protein	A0A8C5SE08	Membrane associated guanylate kinase, WW and PDZ domain containing 1 OS=Laticauda laticaudata OX=8630 GN=MAGI1 PE=4 SV=1	2	1	1	1	826	92.8	9.54	1.91	1	1	10A
FALSE	Master Protein	A0A6P9BU67	Succinate--hydroxymethylglutarate CoA-transferase isoform X2 OS=Pantherophis guttatus OX=94885 GN=SUGCT PE=3 SV=1	4	1	1	1	471	51	8.65	1.91	1	1	10A
FALSE	Master Protein	A0A6I9XW08	LOW QUALITY PROTEIN: protein TANC2 OS=Thamnophis sirtalis OX=35019 GN=TANC2 PE=3 SV=1	1	1	1	1	2060	227.4	8.21	1.9	1	1	10A
FALSE	Master Protein	A0A9F2N7Q2	LOW QUALITY PROTEIN: homeobox even-skipped homolog protein 2 OS=Python bivittatus OX=176946 GN=EVX2 PE=3 SV=1	5	1	1	1	302	33	9.38	1.9	1	1	10A
FALSE	Master Protein	V8NJ78	Multimerin-2 (Fragment) OS=Ophiophagus hannah OX=8665 GN=Mmrn2 PE=4 SV=1	2	1	1	1	774	89.8	6.55	1.9	1	1	10A
FALSE	Master Protein	A0A2D4HAZ6	Uncharacterized protein (Fragment) OS=Micrurus lemniscatus lemniscatus OX=129467 PE=4 SV=1	7	1	1	1	124	14.2	9.48	1.9	1	1	10A
FALSE	Master Protein	A0A2D4KTY8	Neurobeachin beta-propeller domain-containing protein OS=Micrurus paraensis OX=1970185 PE=4 SV=1	17	1	1	1	244	27.2	6.13	0	1	1	10A
FALSE	Master Protein	A0A9F2KWS1	Phosphoinositide phospholipase C OS=Python bivittatus OX=176946 GN=PLCE1 PE=4 SV=1	2	1	1	1	2215	249.4	6.83	0	1	1	10A
FALSE	Master Protein	R4G2I0	SVMP-Hop-46 (Fragment) OS=Hoplocephalus bungaroides OX=83403 PE=2 SV=1	9	1	1	1	477	53.5	7.01	0	1	1	10A
FALSE	Master Protein	A0A6I9XXP5	Presequence protease, mitochondrial OS=Thamnophis sirtalis OX=35019 GN=PITRM1 PE=3 SV=1	4	1	1	1	881	100.1	6.86	0	1	1	10A
FALSE	Master Protein	V8NC23	Splicing factor U2af large subunit A (Fragment) OS=Ophiophagus hannah OX=8665 GN=U2AF65A PE=4 SV=1	8	1	1	1	466	52.7	9.11	0	1	1	10A
FALSE	Master Protein	A0A0F7Z9Q0	Fas-binding factor 1 homolog OS=Crotalus adamanteus OX=8729 PE=2 SV=1	2	1	1	1	1154	131.4	5.99	0	1	1	10A
FALSE	Master Protein	A0A6P9AVW8	non-specific serine/threonine protein kinase OS=Pantherophis guttatus OX=94885 GN=STK10 PE=4 SV=1	5	1	1	1	979	113.9	6.6	0	1	1	10A
FALSE	Master Protein	V8PEK6	Sodium channel protein type 1 subunit alpha (Fragment) OS=Ophiophagus hannah OX=8665 GN=SCN1A PE=4 SV=1	2	1	1	1	1431	163	5.92	0	1	1	10A
FALSE	Master Protein	A0A1W7RFQ8	Methylmalonic aciduria and homocystinuria type D, mitochondrial-like protein OS=Agkistrodon contortrix contortrix OX=8713 PE=4 SV=1	13	1	1	1	298	33.3	5.21	0	1	1	10A
FALSE	Master Protein	A0A5B9CPP3	NADH-ubiquinone oxidoreductase chain 2 (Fragment) OS=Pseudoxenodon macrops OX=1082482 GN=ND2 PE=3 SV=1	15	1	1	1	193	21.4	9.5	0	1	1	10A
FALSE	Master Protein	A0A6P9CT27	Zinc finger protein 469 OS=Pantherophis guttatus OX=94885 GN=ZNF469 PE=4 SV=1	1	1	1	1	4143	455.2	6.55	0	1	1	10A
FALSE	Master Protein	A0A6I9YYR2	Protein EMSY-like OS=Thamnophis sirtalis OX=35019 GN=LOC106554532 PE=4 SV=1	8	1	1	1	466	50	6.8	0	1	1	10A
FALSE	Master Protein	A0A8C6XPN8	PATJ crumbs cell polarity complex component OS=Naja naja OX=35670 GN=PATJ PE=4 SV=1	2	1	1	1	1521	167.4	5.21	0	1	1	10A
FALSE	Master Protein	A0A9F2R5U6	Zinc finger and BTB domain-containing protein 39 OS=Python bivittatus OX=176946 GN=ZBTB39 PE=4 SV=1	5	1	1	1	699	78.5	6.67	0	1	1	10A
FALSE	Master Protein	A0A670Y0P9	Dmx like 1 OS=Pseudonaja textilis OX=8673 GN=DMXL1 PE=4 SV=1	1	1	1	1	2990	335.2	6.54	0	1	1	10A
FALSE	Master Protein	A0A6J1WBC0	Ribosome biogenesis protein BRX1 homolog OS=Notechis scutatus OX=8663 GN=LOC113431710 PE=3 SV=1	16	1	1	1	184	21.8	9.54	0	1	1	10A
FALSE	Master Protein	A0A6P9D7R1	Splicing factor, suppressor of white-apricot homolog isoform X3 OS=Pantherophis guttatus OX=94885 GN=SFSWAP PE=4 SV=1	4	1	1	1	912	101.1	6.86	0	1	1	10A
FALSE	Master Protein	A0A8C5WWR6	DEP domain-containing protein 7 OS=Laticauda laticaudata OX=8630 GN=DEPDC7 PE=3 SV=1	6	1	1	1	509	58.1	8.44	0	1	1	10A
FALSE	Master Protein	V8NRV2	Acetyl-CoA carboxylase (Fragment) OS=Ophiophagus hannah OX=8665 GN=ACAC PE=4 SV=1	13	1	1	1	228	25.9	9.19	0	1	1	10A
FALSE	Master Protein	A0A6J1VFA5	Protein Wnt OS=Notechis scutatus OX=8663 GN=WNT3 PE=3 SV=1	10	1	1	1	355	39.8	7.36	0	1	1	10A
FALSE	Master Protein	A0A6P9DVD0	Gypsy retrotransposon integrase-like protein 1 OS=Pantherophis guttatus OX=94885 GN=GIN1 PE=4 SV=1	10	1	1	1	383	43	8.5	0	1	1	10A
FALSE	Master Protein	V8PE41	ubiquitinyl hydrolase 1 (Fragment) OS=Ophiophagus hannah OX=8665 GN=USP28 PE=4 SV=1	6	1	1	1	613	69.5	4.91	0	1	1	10A
FALSE	Master Protein	A0A6P9D3J7	Hepatocyte nuclear factor 1-beta OS=Pantherophis guttatus OX=94885 GN=HNF1B PE=4 SV=1	23	1	1	1	181	19.5	7.75	0	1	1	10A
FALSE	Master Protein	P81382	L-amino-acid oxidase OS=Calloselasma rhodostoma OX=8717 PE=1 SV=2	6	3	17	0	516	58.2	6.49	48.73	3	1	0
FALSE	Master Protein	T2HQ57	Amine oxidase OS=Ovophis okinavensis OX=8769 PE=2 SV=1	10	6	26	0	516	58.1	6.49	70.4	6	1	3A
FALSE	Master Protein	P81382	L-amino-acid oxidase OS=Calloselasma rhodostoma OX=8717 PE=1 SV=2	6	3	12	0	516	58.2	6.49	31.17	3	1	3A
FALSE	Master Protein	Q4VM08	Zinc metalloproteinase-disintegrin-like VLAIP-A OS=Macrovipera lebetina OX=8709 PE=1 SV=1	17	9	21	0	616	68.7	5.68	60.67	9	1	5A
FALSE	Master Protein	P81382	L-amino-acid oxidase OS=Calloselasma rhodostoma OX=8717 PE=1 SV=2	6	3	14	0	516	58.2	6.49	38.74	3	1	5A
FALSE	Master Protein	P81382	L-amino-acid oxidase OS=Calloselasma rhodostoma OX=8717 PE=1 SV=2	6	3	16	0	516	58.2	6.49	40.43	3	1	8A
FALSE	Master Protein	P81382	L-amino-acid oxidase OS=Calloselasma rhodostoma OX=8717 PE=1 SV=2	6	3	11	0	516	58.2	6.49	30.96	3	1	10A

## Sheet: Sve frakcije Pivotal table
Master	(All)
# Unique Peptides	(Multiple Items)
Count of Coverage [%]	Column Labels
Row Labels	0	10A	3A	5A	8A	9A	Grand Total
A0A0A1WCF9		1					1
A0A0A1WDN5		1				1	2
A0A0B4U9L8	1	1	1	1	1	1	6
A0A0B8RNS9		1	1		1	1	4
A0A0C5DGP5						1	1
A0A0C5DM02	1	1	1	1	1	1	6
A0A0F7Z1V6		1					1
A0A194AM91		1					1
A0A194APJ3	1	1					2
A0A194APV2					1		1
A0A1I9KNL5	1	1	1	1	1	1	6
A0A1I9KNM0	1	1	1	1	1	1	6
A0A1I9KNN1	1	1	1	1	1	1	6
A0A1I9KNN4	1	1	1	1	1	1	6
A0A1I9KNP0		1	1		1		3
A0A1I9KNP1	1	1	1	1	1	1	6
A0A1I9KNP6	1	1	1	1	1	1	6
A0A1I9KNR6	1	1	1	1	1	1	6
A0A1I9KNR7		1		1	1	1	4
A0A1I9KNR8	1	1	1	1	1	1	6
A0A1I9KNS1	1	1					2
A0A1I9KNS2	1	1	1	1	1	1	6
A0A1I9KNS3	1	1	1	1	1	1	6
A0A1I9KNT0				1		1	2
A0A1J0CZM4						1	1
A0A1J0CZM6						1	1
A0A1J0CZM7	1	1	1	1	1	1	6
A0A1J0CZN0		1		1	1		3
A0A1L8D663						1	1
A0A1S5QJJ1	1	1		1		1	4
A0A1S5QJJ2				1			1
A0A1S5QJK2			1		1		2
A0A1W7RJX8		1					1
A0A2D4M0J4						1	1
A0A2H4Z2X4		1					1
A0A670YCH5						1	1
A0A6B2F663					1		1
A0A6B7FMP6	1	1	1	1	1	1	6
A0A6B7FMQ9		1	1				2
A0A6B7FMR4	1	1	1	1	1	1	6
A0A6B7FMR5	1	1	1	1	1	1	6
A0A6B7FNN4	1	1	1	1	1	1	6
A0A6B7FPJ0	1	1	1	1	1	1	6
A0A6B7FQF8		1	1	1	1		4
A0A6B7FRF2	1	1	1	1	1	1	6
A0A6B7FRK6	1	1	1	1	1	1	6
A0A6G5ZUZ2	1	1	1			1	4
A0A6G5ZVN1		1	1		1		3
A0A6G5ZVQ9					1		1
A0A6G5ZVU9	1	1	1	1	1		5
A0A6G5ZW53	1	1	1	1	1	1	6
A0A6I9YXS1		1					1
A0A6J1UPV4		1				1	2
A0A6J1UYG3		1			1		2
A0A6J1VT72		1					1
A0A6P9C8R1					1		1
A0A6P9CBQ5					1	1	2
A0A8C5RLA0						1	1
A0A8C5SH03	1						1
A0A8C6VCT1			1				1
A0A8C6VQ12					1		1
A0A8C6XPF2				1			1
A0A8C6XX20	1			1			2
A0A9F2QYB6		1					1
A0A9F2WFL4					1		1
A0A9F5J181		1					1
A0A9F5J5F3						1	1
A5HUI5						1	1
D3YLG9		1					1
D8MIA2	1						1
E0Y418		1					1
E5AJX2	1			1	1	1	4
E9JG31	1		1				2
E9JG39					1		1
E9JG62		1	1	1			3
E9JG68				1			1
E9JG75	1					1	2
E9JG96		1					1
E9JGE7					1		1
E9KJX9				1			1
E9KJZ6	1	1		1			3
G8XQX1		1			1	1	3
J3S3W1		1				1	2
J9ZZN7					1	1	2
M9NCG3	1	1			1	1	4
P0C2D7	1	1	1	1			4
P0C6A5		1			1		2
P0C6B0			1				1
P0DJL4		1	1	1	1	1	5
P0DPS3				1		1	2
P0DQQ4		1					1
P24293		1					1
P25428						1	1
P33589		1					1
P67863	1	1	1	1	1	1	6
P81743		1					1
P82981	1	1					2
P83254		1					1
Q2UXQ6	1	1	1		1	1	5
Q3BK16	1						1
Q4VM07	1	1	1	1	1	1	6
Q5NTZ2		1				1	2
Q696W1		1				1	2
Q6A361		1					1
Q6A362			1				1
Q6A363	1						1
Q6A378	1	1	1	1	1	1	6
Q6A3A3	1	1	1	1	1	1	6
Q6A3C6		1	1		1	1	4
Q6A3G5		1					1
Q6A3J3						1	1
Q6A3K3			1		1		2
Q6A3L1	1						1
Q6IWF1	1	1					2
Q7LZQ7	1	1	1	1	1	1	6
Q8JH85					1		1
Q90500		1	1	1			3
Q98995	1	1	1	1	1	1	6
T2HQ57	1	1		1	1	1	5
V5TBK6	1	1	1	1	1	1	6
V8ND68	1						1
W8E7D1	1	1	1	1	1	1	6
W8EEP5					1		1
W8EFS0	1	1	1	1	1	1	6
Grand Total	52	80	49	49	60	62	352
