# Supplementary material for: The Venom of Vipera ammodytes ammodytes: Proteomics, Neurotoxic Effect and Neutralization by Antivenom
Source: Vet Sci. 2024 Nov 28;11(12):605. doi: 10.3390/vetsci11120605 (PMC11680118; doi:10.3390/vetsci11120605)
Supplement: Supplementary file 1 [file vetsci-11-00605-s001.zip › Table_S3_Venom_Vaa_identified_proteins_Vipera_DB.xlsx]

## Sheet: Frakcija 0
Checked	Master	Accession	Description	Coverage [%]	# Peptides	# PSMs	# Unique Peptides	# AAs	MW [kDa]	calc. pI	Score Sequest HT: Sequest HT	# Peptides (by Search Engine): Sequest HT	# Protein Groups
FALSE	Master Protein	V5TBK6	Zinc metalloproteinase-disintegrin-like protein H4 subunit A OS=Vipera ammodytes ammodytes OX=8705 PE=1 SV=1	30	10	32	9	614	68.6	5.38	119.31	10	1
FALSE	Master Protein	W8EFS0	Snake venom 5'-nucleotidase (Fragment) OS=Macrovipera lebetina OX=8709 PE=1 SV=1	29	9	23	9	408	45	6.9	74.11	9	1
FALSE	Master Protein	A0A0B4U9L8	Zinc metalloproteinase-disintegrin-like protein F1 OS=Vipera ammodytes ammodytes OX=8705 PE=1 SV=1	18	9	31	8	614	68.7	6.3	110.05	9	1
FALSE	Master Protein	P17935	Basic phospholipase A2 homolog ammodytin L OS=Vipera ammodytes ammodytes OX=8705 PE=1 SV=1	50	7	65	6	138	15.6	8.5	299.77	7	1
FALSE	Master Protein	E5AJX2	Snake venom serine protease nikobin OS=Vipera berus nikolskii OX=1808362 GN=sp-VN PE=2 SV=1	27	7	43	6	257	28.2	7.77	125.84	7	1
FALSE	Master Protein	A0A6B7FMR5	Disintegrin-like/cysteine-rich protein MPIII-3 OS=Vipera ammodytes ammodytes OX=8705 PE=1 SV=1	15	6	36	6	324	36.8	5.03	119.38	6	1
FALSE	Master Protein	B7FDI1	Cysteine-rich venom protein OS=Vipera berus OX=31155 PE=1 SV=1	56	9	79	5	239	26.5	6.81	257.89	9	1
FALSE	Master Protein	R4NNL0	Zinc metalloproteinase-disintegrin-like protein H3 OS=Vipera ammodytes ammodytes OX=8705 PE=1 SV=1	30	13	41	5	616	68.5	5.74	124.69	13	1
FALSE	Master Protein	W8E7D1	Venom phosphodiesterase OS=Macrovipera lebetina OX=8709 PE=1 SV=1	12	10	17	5	851	96.1	7.25	43.5	10	1
FALSE	Master Protein	Q4VM07	Zinc metalloproteinase-disintegrin-like VLAIP-B OS=Macrovipera lebetina OX=8709 PE=1 SV=1	12	6	14	5	614	68.8	6.33	41.48	6	1
FALSE	Master Protein	Q7T046	Coagulation factor X-activating enzyme heavy chain OS=Macrovipera lebetina OX=8709 PE=1 SV=1	6	6	10	5	612	68.7	6.15	23.96	6	1
FALSE	Master Protein	Q90YA8	Glutaminyl-peptide cyclotransferase OS=Gloydius blomhoffii OX=242054 GN=QPCT PE=2 SV=1	14	5	7	5	368	42.2	8.1	19.6	5	1
FALSE	Master Protein	P34180	Neutral phospholipase A2 ammodytin I2 OS=Vipera ammodytes ammodytes OX=8705 PE=1 SV=2	50	6	63	4	137	15.3	6.47	238.41	6	1
FALSE	Master Protein	Q910A1	Acidic phospholipase A2 ammodytin I1 OS=Vipera ammodytes ammodytes OX=8705 PE=2 SV=1	48	6	68	4	138	15.4	5.25	212.3	6	1
FALSE	Master Protein	P0C2D7	L-amino-acid oxidase (Fragment) OS=Vipera berus berus OX=31156 PE=1 SV=1	50	5	15	4	88	10.3	5.21	45.13	5	1
FALSE	Master Protein	B4XT06	Snaclec B7 (Fragment) OS=Macrovipera lebetina OX=8709 PE=2 SV=1	26	4	14	4	125	15	8.19	33.89	4	1
FALSE	Master Protein	Q6TGQ8	L-amino-acid oxidase BmooLAAO-I OS=Bothrops moojeni OX=98334 PE=1 SV=2	8	6	41	3	502	56.8	6.24	107.29	6	1
FALSE	Master Protein	Q98995	Zinc metalloproteinase/disintegrin OS=Macrovipera lebetina OX=8709 PE=1 SV=1	12	4	29	3	478	53.4	5.52	104.33	4	1
FALSE	Master Protein	Q3BK16	Disintegrin CV-11-alpha OS=Cerastes vipera OX=8698 PE=2 SV=1	28	3	22	3	111	12.1	7.75	87.03	3	1
FALSE	Master Protein	P67863	Snake venom vascular endothelial growth factor toxin vammin OS=Vipera ammodytes ammodytes OX=8705 PE=1 SV=2	33	3	28	3	145	16.3	8.41	81.6	3	1
FALSE	Master Protein	P0DI84	L-amino-acid oxidase OS=Vipera ammodytes ammodytes OX=8705 PE=1 SV=1	10	6	26	3	484	54.7	7.75	80.4	6	1
FALSE	Master Protein	P00626	Basic phospholipase A2 ammodytoxin A OS=Vipera ammodytes ammodytes OX=8705 PE=1 SV=2	36	4	18	3	138	15.5	7.97	66.85	4	1
FALSE	Master Protein	P0C6B0	Disintegrin VLO5B OS=Macrovipera lebetina obtusa OX=209528 PE=1 SV=1	58	4	15	3	69	7.7	6.89	48.66	4	1
FALSE	Master Protein	P00992	Kunitz-type serine protease inhibitor 3 OS=Vipera ammodytes ammodytes OX=8705 PE=1 SV=2	48	4	17	3	93	10.3	8.7	42.65	4	1
FALSE	Master Protein	Q3ZD74	Snake venom metalloproteinase lebetase-4 (Fragment) OS=Macrovipera lebetina OX=8709 PE=2 SV=1	19	3	20	2	217	24.5	6.51	75.11	3	1
FALSE	Master Protein	B4XSY9	Snaclec A14 OS=Macrovipera lebetina OX=8709 PE=2 SV=1	15	2	17	2	156	17.7	5.33	55.69	2	1
FALSE	Master Protein	P0DJL5	Snaclec VP12 subunit B OS=Daboia palaestinae OX=1170828 PE=1 SV=1	18	2	14	2	125	15.1	5.02	39.36	2	1
FALSE	Master Protein	Q4PRD0	Snaclec 3 OS=Daboia siamensis OX=343250 PE=2 SV=1	13	2	7	2	148	16.9	6.51	19.25	2	1
FALSE	Master Protein	P25428	Venom nerve growth factor OS=Macrovipera lebetina OX=8709 PE=1 SV=2	11	2	6	2	244	27.3	8.46	16.62	2	1
FALSE	Master Protein	Q6IWF1	Snake venom serine protease BthaTL OS=Bothrops alternatus OX=64174 PE=2 SV=1	9	2	5	2	233	25.6	7.77	13.24	2	1
FALSE	Master Protein	Q2UXQ5	Zinc metalloproteinase-disintegrin-like EoVMP2 OS=Echis ocellatus OX=99586 GN=Svmp3-Eoc22 PE=1 SV=1	4	2	3	2	613	69.4	5.57	11.01	2	1
FALSE	Master Protein	P82981	Thrombin-like enzyme contortrixobin OS=Agkistrodon contortrix contortrix OX=8713 PE=1 SV=1	15	2	3	2	234	25.4	5.12	8.22	2	1
FALSE	Master Protein	F8S101	Phospholipase B OS=Crotalus adamanteus OX=8729 PE=1 SV=1	5	2	2	2	553	64	8.51	5.57	2	1
FALSE	Master Protein	D8MIA2	Snake venom serine protease rhinocerase 4 (Fragment) OS=Bitis rhinoceros OX=715877 PE=1 SV=1	6	2	2	2	257	28.2	8.82	3.83	2	1
FALSE	Master Protein	B4XSY8	Snaclec A13 OS=Macrovipera lebetina OX=8709 PE=2 SV=1	21	2	63	1	131	15.3	7.96	228.92	2	1
FALSE	Master Protein	P0DMT4	Cysteine-rich venom protein OS=Echis coloratus OX=64175 PE=1 SV=1	20	3	51	1	220	24.7	7.46	195.01	3	1
FALSE	Master Protein	C0HKZ7	Snaclec macrovipecetin subunit beta OS=Macrovipera lebetina OX=8709 PE=1 SV=1	23	2	44	1	127	15	6.98	166.95	2	1
FALSE	Master Protein	A0A1I9KNP0	Vaa serine proteinase homolog 1 OS=Vipera ammodytes ammodytes OX=8705 PE=1 SV=1	32	6	55	1	260	28.9	8.46	160.56	6	1
FALSE	Master Protein	P0DPS3	Snake venom serine protease VaSP1 (Fragment) OS=Vipera ammodytes ammodytes OX=8705 PE=1 SV=1	43	5	48	1	200	22.1	8.31	151.57	5	1
FALSE	Master Protein	O13069	Thrombin-like enzyme KN-BJ 2 OS=Bothrops jararaca OX=8724 PE=1 SV=1	11	3	48	1	257	27.9	8.34	117.39	3	1
FALSE	Master Protein	E0Y420	Serine protease VLSP-3 OS=Macrovipera lebetina OX=8709 PE=2 SV=1	11	2	26	1	258	28.3	7.58	117.28	2	1
FALSE	Master Protein	Q8JI40	Cysteine-rich venom protein ablomin OS=Gloydius blomhoffii OX=242054 PE=1 SV=1	16	4	44	1	240	26.9	5.96	111.33	4	1
FALSE	Master Protein	Q4VM08	Zinc metalloproteinase-disintegrin-like VLAIP-A OS=Macrovipera lebetina OX=8709 PE=1 SV=1	19	9	30	1	616	68.7	5.68	85.57	9	1
FALSE	Master Protein	A8CG87	Acidic phospholipase A2 Drk-a2 OS=Daboia russelii OX=8707 PE=2 SV=1	37	4	27	1	138	15.6	5.1	75.32	4	1
FALSE	Master Protein	P82465	Disintegrin EC6 subunit alpha OS=Echis carinatus sochureki OX=124223 PE=1 SV=2	17	1	18	1	115	12.6	5.88	71.43	1	1
FALSE	Master Protein	P81382	L-amino-acid oxidase OS=Calloselasma rhodostoma OX=8717 PE=1 SV=2	6	3	17	1	516	58.2	6.49	48.73	3	1
FALSE	Master Protein	P24293	Acidic phospholipase A2 PLA-1 OS=Eristicophis macmahoni OX=110227 PE=1 SV=1	24	2	12	1	121	13.5	6.04	38.68	2	1
FALSE	Master Protein	P0DJE2	Zinc metalloproteinase-disintegrin-like ammodytagin (Fragment) OS=Vipera ammodytes ammodytes OX=8705 PE=1 SV=3	15	2	9	1	184	19.9	5.19	37.13	2	1
FALSE	Master Protein	B0VXV0	Snaclec 1 OS=Sistrurus catenatus edwardsii OX=8762 PE=2 SV=1	6	1	13	1	146	17	4.91	33.73	1	1
FALSE	Master Protein	E0Y419	Beta-fibrinogenase OS=Macrovipera lebetina OX=8709 PE=1 SV=1	9	2	11	1	257	28.3	7.34	30.08	2	1
FALSE	Master Protein	B7U492	Snake venom metalloproteinase VMP1 OS=Agkistrodon piscivorus leucostoma OX=459671 PE=2 SV=1	3	1	10	1	411	46.6	5.78	29.89	1	1
FALSE	Master Protein	Q7LZ61	Coagulation factor X-activating enzyme heavy chain OS=Daboia siamensis OX=343250 PE=1 SV=2	5	2	9	1	619	69.6	6.39	27.6	2	1
FALSE	Master Protein	J3SBP3	Venom phosphodiesterase 2 OS=Crotalus adamanteus OX=8729 PE=1 SV=1	8	6	10	1	810	91.7	8.07	25.37	6	1
FALSE	Master Protein	P0DJL4	Snaclec VP12 subunit A (Fragment) OS=Daboia palaestinae OX=1170828 PE=1 SV=1	16	1	7	1	107	12.1	5.02	24.12	1	1
FALSE	Master Protein	P00991	Kunitz-type serine protease inhibitor 1 OS=Vipera ammodytes ammodytes OX=8705 PE=1 SV=2	27	2	10	1	90	9.8	8.27	23.78	2	1
FALSE	Master Protein	Q38L02	Snaclec dabocetin subunit alpha OS=Daboia siamensis OX=343250 PE=1 SV=1	5	1	10	1	154	17.5	7.42	21.63	1	1
FALSE	Master Protein	P0C6A5	Disintegrin VA6 OS=Vipera ammodytes ammodytes OX=8705 PE=1 SV=1	42	2	5	1	64	7	8.02	19.01	2	1
FALSE	Master Protein	C0HLA2	Thrombin-like enzyme LmrSP-3 (Fragment) OS=Lachesis muta rhombeata OX=60219 PE=1 SV=1	50	1	6	1	26	2.9	4.28	18.01	1	1
FALSE	Master Protein	Q6X5S6	Snaclec 8 OS=Echis carinatus sochureki OX=124223 PE=2 SV=1	12	1	3	1	148	16.9	5.06	16.22	1	1
FALSE	Master Protein	P81743	Disintegrin EMF10B OS=Eristicophis macmahoni OX=110227 PE=1 SV=1	28	1	4	1	68	7.4	5.22	15.15	1	1
FALSE	Master Protein	Q9YGJ2	Snake venom serine protease pallabin OS=Gloydius halys OX=8714 GN=JZTHR5 PE=2 SV=1	8	2	6	1	260	28.7	6.21	14.18	2	1
FALSE	Master Protein	I7ICN3	Snaclec rhinocetin subunit beta OS=Bitis rhinoceros OX=715877 PE=1 SV=1	5	1	5	1	150	17.7	7.87	12.64	1	1
FALSE	Master Protein	P0DMG5	Cysteine-rich venom protein Bco13 (Fragment) OS=Bothrops cotiara OX=8727 PE=1 SV=1	67	1	4	1	15	1.7	4.46	10.19	1	1
FALSE	Master Protein	Q92043	Zinc metalloproteinase-disintegrin-like atrolysin-A (Fragment) OS=Crotalus atrox OX=8730 PE=1 SV=1	4	1	3	1	419	46.8	6.39	8.5	1	1
FALSE	Master Protein	C0HKZ6	Snaclec macrovipecetin subunit alpha OS=Macrovipera lebetina OX=8709 PE=1 SV=1	13	1	2	1	131	15.4	6.51	6.68	1	1
FALSE	Master Protein	Q696W1	Snaclec coagulation factor X-activating enzyme light chain 2 OS=Macrovipera lebetina OX=8709 GN=LC2 PE=1 SV=1	10	1	2	1	158	18.1	7.58	4.98	1	1
FALSE	Master Protein	C0HLB2	Kunitz-type serine protease inhibitor PPTI OS=Pseudocerastes persicus OX=47769 PE=1 SV=1	13	1	2	1	68	7.7	8.72	4.96	1	1
FALSE	Master Protein	Q3BK14	Disintegrin lebestatin OS=Macrovipera lebetina OX=8709 PE=1 SV=1	9	1	2	1	107	11.5	8.56	4.71	1	1
FALSE	Master Protein	P08935	Cystatin OS=Bitis arietans OX=8692 PE=1 SV=1	12	1	1	1	111	12.7	7.81	3.3	1	1
FALSE	Master Protein	Q9DF68	Snake venom serine protease homolog OS=Protobothrops jerdonii OX=242841 PE=2 SV=1	6	1	1	1	260	28.6	8.47	2.69	1	1
FALSE	Master Protein	J3S830	Zinc metalloproteinase-disintegrin-like 3a OS=Crotalus adamanteus OX=8729 PE=1 SV=1	1	1	1	1	610	68.8	5.4	2.6	1	1
FALSE	Master Protein	P59171	Acidic phospholipase A2 5 OS=Echis ocellatus OX=99586 PE=2 SV=1	13	1	1	1	138	15.7	5.6	2.32	1	1
FALSE	Master Protein	Q6X1T6	Zinc metalloproteinase-disintegrin-like EoMP06 (Fragment) OS=Echis ocellatus OX=99586 PE=2 SV=1	2	1	1	1	515	57.6	6.06	1.92	1	1

## Sheet: DiffPOP frakcije
Checked	Master	Accession	Description	Coverage [%]	# Peptides	# PSMs	# Unique Peptides	# AAs	MW [kDa]	calc. pI	Score Sequest HT: Sequest HT	# Peptides (by Search Engine): Sequest HT	# Protein Groups	Fraction number
FALSE	Master Protein	B7FDI1	Cysteine-rich venom protein OS=Vipera berus OX=31155 PE=1 SV=1	52	7	51	4	239	26.5	6.81	205.21	7	1	3A
FALSE	Master Protein	P17935	Basic phospholipase A2 homolog ammodytin L OS=Vipera ammodytes ammodytes OX=8705 PE=1 SV=1	42	5	33	4	138	15.6	8.5	156.6	5	1	3A
FALSE	Master Protein	P34180	Neutral phospholipase A2 ammodytin I2 OS=Vipera ammodytes ammodytes OX=8705 PE=1 SV=2	57	7	41	5	137	15.3	6.47	141	7	1	3A
FALSE	Master Protein	P0DMT4	Cysteine-rich venom protein OS=Echis coloratus OX=64175 PE=1 SV=1	20	3	29	1	220	24.7	7.46	131.71	3	1	3A
FALSE	Master Protein	Q910A1	Acidic phospholipase A2 ammodytin I1 OS=Vipera ammodytes ammodytes OX=8705 PE=2 SV=1	70	9	30	7	138	15.4	5.25	97.99	9	1	3A
FALSE	Master Protein	V5TBK6	Zinc metalloproteinase-disintegrin-like protein H4 subunit A OS=Vipera ammodytes ammodytes OX=8705 PE=1 SV=1	29	12	24	11	614	68.6	5.38	89.69	12	1	3A
FALSE	Master Protein	R4NNL0	Zinc metalloproteinase-disintegrin-like protein H3 OS=Vipera ammodytes ammodytes OX=8705 PE=1 SV=1	31	14	29	6	616	68.5	5.74	86.73	14	1	3A
FALSE	Master Protein	A0A6B7FMR5	Disintegrin-like/cysteine-rich protein MPIII-3 OS=Vipera ammodytes ammodytes OX=8705 PE=1 SV=1	15	6	27	6	324	36.8	5.03	79.53	6	1	3A
FALSE	Master Protein	E5AJX2	Snake venom serine protease nikobin OS=Vipera berus nikolskii OX=1808362 GN=sp-VN PE=2 SV=1	30	6	25	5	257	28.2	7.77	76.37	6	1	3A
FALSE	Master Protein	A0A0B4U9L8	Zinc metalloproteinase-disintegrin-like protein F1 OS=Vipera ammodytes ammodytes OX=8705 PE=1 SV=1	19	10	21	9	614	68.7	6.3	72.77	10	1	3A
FALSE	Master Protein	A0A1I9KNP0	Vaa serine proteinase homolog 1 OS=Vipera ammodytes ammodytes OX=8705 PE=1 SV=1	33	7	22	5	260	28.9	8.46	66.27	7	1	3A
FALSE	Master Protein	Q6TGQ8	L-amino-acid oxidase BmooLAAO-I OS=Bothrops moojeni OX=98334 PE=1 SV=2	8	5	25	2	502	56.8	6.24	62.2	5	1	3A
FALSE	Master Protein	P0DI84	L-amino-acid oxidase OS=Vipera ammodytes ammodytes OX=8705 PE=1 SV=1	14	6	20	3	484	54.7	7.75	53.77	6	1	3A
FALSE	Master Protein	W8EFS0	Snake venom 5'-nucleotidase (Fragment) OS=Macrovipera lebetina OX=8709 PE=1 SV=1	35	10	17	7	408	45	6.9	51.94	10	1	3A
FALSE	Master Protein	Q4VM08	Zinc metalloproteinase-disintegrin-like VLAIP-A OS=Macrovipera lebetina OX=8709 PE=1 SV=1	15	8	19	1	616	68.7	5.68	51.15	8	1	3A
FALSE	Master Protein	E0Y420	Serine protease VLSP-3 OS=Macrovipera lebetina OX=8709 PE=2 SV=1	15	3	11	2	258	28.3	7.58	44.35	3	1	3A
FALSE	Master Protein	P83253	Disintegrin lebein-1-alpha OS=Macrovipera lebetina OX=8709 PE=1 SV=2	26	2	12	1	111	12.1	7.43	44.05	2	1	3A
FALSE	Master Protein	Q98995	Zinc metalloproteinase/disintegrin OS=Macrovipera lebetina OX=8709 PE=1 SV=1	13	6	12	4	478	53.4	5.52	44.01	6	1	3A
FALSE	Master Protein	P83254	Disintegrin lebein-1-beta OS=Macrovipera lebetina OX=8709 PE=1 SV=1	50	2	12	1	64	7.1	7.8	43.53	2	1	3A
FALSE	Master Protein	Q3BK16	Disintegrin CV-11-alpha OS=Cerastes vipera OX=8698 PE=2 SV=1	17	2	12	1	111	12.1	7.75	43.42	2	1	3A
FALSE	Master Protein	Q3ZD74	Snake venom metalloproteinase lebetase-4 (Fragment) OS=Macrovipera lebetina OX=8709 PE=2 SV=1	26	5	11	3	217	24.5	6.51	43.05	5	1	3A
FALSE	Master Protein	Q6X5S6	Snaclec 8 OS=Echis carinatus sochureki OX=124223 PE=2 SV=1	12	1	9	1	148	16.9	5.06	41.98	1	1	3A
FALSE	Master Protein	P67863	Snake venom vascular endothelial growth factor toxin vammin OS=Vipera ammodytes ammodytes OX=8705 PE=1 SV=2	33	3	13	3	145	16.3	8.41	39.24	3	1	3A
FALSE	Master Protein	P0C2D7	L-amino-acid oxidase (Fragment) OS=Vipera berus berus OX=31156 PE=1 SV=1	50	5	12	4	88	10.3	5.21	36.9	5	1	3A
FALSE	Master Protein	A8CG87	Acidic phospholipase A2 Drk-a2 OS=Daboia russelii OX=8707 PE=2 SV=1	37	4	12	1	138	15.6	5.1	34.46	4	1	3A
FALSE	Master Protein	B4XSY8	Snaclec A13 OS=Macrovipera lebetina OX=8709 PE=2 SV=1	21	2	11	1	131	15.3	7.96	34.32	2	1	3A
FALSE	Master Protein	Q4VM07	Zinc metalloproteinase-disintegrin-like VLAIP-B OS=Macrovipera lebetina OX=8709 PE=1 SV=1	11	5	11	4	614	68.8	6.33	31.66	5	1	3A
FALSE	Master Protein	P81382	L-amino-acid oxidase OS=Calloselasma rhodostoma OX=8717 PE=1 SV=2	6	3	12	1	516	58.2	6.49	31.17	3	1	3A
FALSE	Master Protein	C0HKZ7	Snaclec macrovipecetin subunit beta OS=Macrovipera lebetina OX=8709 PE=1 SV=1	23	2	10	1	127	15	6.98	30.97	2	1	3A
FALSE	Master Protein	Q8JI40	Cysteine-rich venom protein ablomin OS=Gloydius blomhoffii OX=242054 PE=1 SV=1	15	3	12	1	240	26.9	5.96	30.65	3	1	3A
FALSE	Master Protein	O13069	Thrombin-like enzyme KN-BJ 2 OS=Bothrops jararaca OX=8724 PE=1 SV=1	11	3	12	1	257	27.9	8.34	29.01	3	1	3A
FALSE	Master Protein	P0C6B0	Disintegrin VLO5B OS=Macrovipera lebetina obtusa OX=209528 PE=1 SV=1	65	4	10	4	69	7.7	6.89	28.79	4	1	3A
FALSE	Master Protein	P14424	Basic phospholipase A2 ammodytoxin B OS=Vipera ammodytes ammodytes OX=8705 PE=1 SV=2	31	3	8	2	138	15.5	7.83	27.04	3	1	3A
FALSE	Master Protein	B4XT06	Snaclec B7 (Fragment) OS=Macrovipera lebetina OX=8709 PE=2 SV=1	26	5	8	5	125	15	8.19	26.65	5	1	3A
FALSE	Master Protein	P82465	Disintegrin EC6 subunit alpha OS=Echis carinatus sochureki OX=124223 PE=1 SV=2	17	1	7	1	115	12.6	5.88	24.08	1	1	3A
FALSE	Master Protein	B4XSY9	Snaclec A14 OS=Macrovipera lebetina OX=8709 PE=2 SV=1	15	2	7	2	156	17.7	5.33	23.2	2	1	3A
FALSE	Master Protein	B7U492	Snake venom metalloproteinase VMP1 OS=Agkistrodon piscivorus leucostoma OX=459671 PE=2 SV=1	3	1	7	1	411	46.6	5.78	21	1	1	3A
FALSE	Master Protein	P0C6A5	Disintegrin VA6 OS=Vipera ammodytes ammodytes OX=8705 PE=1 SV=1	23	1	5	1	64	7	8.02	20.38	1	1	3A
FALSE	Master Protein	P25428	Venom nerve growth factor OS=Macrovipera lebetina OX=8709 PE=1 SV=2	15	3	6	3	244	27.3	8.46	17.38	3	1	3A
FALSE	Master Protein	P00992	Kunitz-type serine protease inhibitor 3 OS=Vipera ammodytes ammodytes OX=8705 PE=1 SV=2	48	4	8	3	93	10.3	8.7	17.29	4	1	3A
FALSE	Master Protein	B6EWW8	Snake venom 5'-nucleotidase OS=Gloydius brevicaudus OX=259325 PE=2 SV=1	9	4	6	1	588	64.4	8.38	16.52	4	1	3A
FALSE	Master Protein	P0DJE2	Zinc metalloproteinase-disintegrin-like ammodytagin (Fragment) OS=Vipera ammodytes ammodytes OX=8705 PE=1 SV=3	15	2	5	1	184	19.9	5.19	15.7	2	1	3A
FALSE	Master Protein	Q7LZ61	Coagulation factor X-activating enzyme heavy chain OS=Daboia siamensis OX=343250 PE=1 SV=2	5	2	5	1	619	69.6	6.39	15.23	2	1	3A
FALSE	Master Protein	E0Y419	Beta-fibrinogenase OS=Macrovipera lebetina OX=8709 PE=1 SV=1	9	2	5	1	257	28.3	7.34	14.83	2	1	3A
FALSE	Master Protein	Q7T046	Coagulation factor X-activating enzyme heavy chain OS=Macrovipera lebetina OX=8709 PE=1 SV=1	5	5	6	4	612	68.7	6.15	13.92	5	1	3A
FALSE	Master Protein	P0DJL5	Snaclec VP12 subunit B OS=Daboia palaestinae OX=1170828 PE=1 SV=1	38	3	4	3	125	15.1	5.02	12.36	3	1	3A
FALSE	Master Protein	W8E7D1	Venom phosphodiesterase OS=Macrovipera lebetina OX=8709 PE=1 SV=1	6	5	5	2	851	96.1	7.25	11.86	5	1	3A
FALSE	Master Protein	Q6IWF1	Snake venom serine protease BthaTL OS=Bothrops alternatus OX=64174 PE=2 SV=1	6	1	4	1	233	25.6	7.77	11.57	1	1	3A
FALSE	Master Protein	Q4PRD0	Snaclec 3 OS=Daboia siamensis OX=343250 PE=2 SV=1	13	2	4	2	148	16.9	6.51	11.21	2	1	3A
FALSE	Master Protein	B0VXV0	Snaclec 1 OS=Sistrurus catenatus edwardsii OX=8762 PE=2 SV=1	6	1	4	1	146	17	4.91	10.66	1	1	3A
FALSE	Master Protein	P0DJL4	Snaclec VP12 subunit A (Fragment) OS=Daboia palaestinae OX=1170828 PE=1 SV=1	25	2	3	2	107	12.1	5.02	10.21	2	1	3A
FALSE	Master Protein	Q90YA8	Glutaminyl-peptide cyclotransferase OS=Gloydius blomhoffii OX=242054 GN=QPCT PE=2 SV=1	10	3	4	3	368	42.2	8.1	9.68	3	1	3A
FALSE	Master Protein	Q38L02	Snaclec dabocetin subunit alpha OS=Daboia siamensis OX=343250 PE=1 SV=1	5	1	4	1	154	17.5	7.42	9.39	1	1	3A
FALSE	Master Protein	P00991	Kunitz-type serine protease inhibitor 1 OS=Vipera ammodytes ammodytes OX=8705 PE=1 SV=2	27	2	4	1	90	9.8	8.27	9.38	2	1	3A
FALSE	Master Protein	J3SBP3	Venom phosphodiesterase 2 OS=Crotalus adamanteus OX=8729 PE=1 SV=1	6	4	4	1	810	91.7	8.07	9.35	4	1	3A
FALSE	Master Protein	C0HLA2	Thrombin-like enzyme LmrSP-3 (Fragment) OS=Lachesis muta rhombeata OX=60219 PE=1 SV=1	50	1	3	1	26	2.9	4.28	8.59	1	1	3A
FALSE	Master Protein	I7ICN3	Snaclec rhinocetin subunit beta OS=Bitis rhinoceros OX=715877 PE=1 SV=1	5	1	3	1	150	17.7	7.87	6.84	1	1	3A
FALSE	Master Protein	Q92043	Zinc metalloproteinase-disintegrin-like atrolysin-A (Fragment) OS=Crotalus atrox OX=8730 PE=1 SV=1	4	1	2	1	419	46.8	6.39	5.48	1	1	3A
FALSE	Master Protein	P0DMG5	Cysteine-rich venom protein Bco13 (Fragment) OS=Bothrops cotiara OX=8727 PE=1 SV=1	67	1	2	1	15	1.7	4.46	5.18	1	1	3A
FALSE	Master Protein	Q9YGJ2	Snake venom serine protease pallabin OS=Gloydius halys OX=8714 GN=JZTHR5 PE=2 SV=1	8	2	2	1	260	28.7	6.21	4.33	2	1	3A
FALSE	Master Protein	Q8AY79	Beta-fibrinogenase stejnefibrase-2 OS=Trimeresurus stejnegeri OX=39682 PE=1 SV=1	5	1	2	1	258	28	5.6	4.31	1	1	3A
FALSE	Master Protein	Q2UXQ5	Zinc metalloproteinase-disintegrin-like EoVMP2 OS=Echis ocellatus OX=99586 GN=Svmp3-Eoc22 PE=1 SV=1	3	1	1	1	613	69.4	5.57	4.3	1	1	3A
FALSE	Master Protein	C0HLB2	Kunitz-type serine protease inhibitor PPTI OS=Pseudocerastes persicus OX=47769 PE=1 SV=1	13	1	2	1	68	7.7	8.72	4.26	1	1	3A
FALSE	Master Protein	I2G9B4	Kunitz-type serine protease inhibitor PIVL OS=Macrovipera lebetina transmediterranea OX=384075 PE=1 SV=1	8	1	2	1	95	10.6	8.7	3.94	1	1	3A
FALSE	Master Protein	P81743	Disintegrin EMF10B OS=Eristicophis macmahoni OX=110227 PE=1 SV=1	28	1	1	1	68	7.4	5.22	3.88	1	1	3A
FALSE	Master Protein	C0HKZ6	Snaclec macrovipecetin subunit alpha OS=Macrovipera lebetina OX=8709 PE=1 SV=1	13	1	1	1	131	15.4	6.51	3.35	1	1	3A
FALSE	Master Protein	E0Y418	Serine protease VLSP-1 OS=Macrovipera lebetina OX=8709 PE=2 SV=1	5	1	1	1	260	28.7	6.51	2.88	1	1	3A
FALSE	Master Protein	P08935	Cystatin OS=Bitis arietans OX=8692 PE=1 SV=1	12	1	1	1	111	12.7	7.81	2.56	1	1	3A
FALSE	Master Protein	Q3BK14	Disintegrin lebestatin OS=Macrovipera lebetina OX=8709 PE=1 SV=1	9	1	1	1	107	11.5	8.56	2.54	1	1	3A
FALSE	Master Protein	Q1PBD1	Zinc metalloproteinase/disintegrin OS=Gloydius halys OX=8714 PE=2 SV=1	5	1	1	1	477	53.1	5.55	2.51	1	1	3A
FALSE	Master Protein	F8S101	Phospholipase B OS=Crotalus adamanteus OX=8729 PE=1 SV=1	3	1	1	1	553	64	8.51	2.34	1	1	3A
FALSE	Master Protein	J3S830	Zinc metalloproteinase-disintegrin-like 3a OS=Crotalus adamanteus OX=8729 PE=1 SV=1	1	1	1	1	610	68.8	5.4	2.08	1	1	3A
FALSE	Master Protein	Q7LZF5	Thrombin-like enzyme catroxobin-1 (Fragment) OS=Crotalus atrox OX=8730 PE=1 SV=1	17	1	1	1	75	7.6	4.13	1.94	1	1	3A
FALSE	Master Protein	B7FDI1	Cysteine-rich venom protein OS=Vipera berus OX=31155 PE=1 SV=1	52	7	39	4	239	26.5	6.81	161.03	7	1	5A
FALSE	Master Protein	Q6X5S6	Snaclec 8 OS=Echis carinatus sochureki OX=124223 PE=2 SV=1	12	1	39	1	148	16.9	5.06	136.7	1	1	5A
FALSE	Master Protein	V5TBK6	Zinc metalloproteinase-disintegrin-like protein H4 subunit A OS=Vipera ammodytes ammodytes OX=8705 PE=1 SV=1	34	13	35	12	614	68.6	5.38	124.32	13	1	5A
FALSE	Master Protein	P0DMT4	Cysteine-rich venom protein OS=Echis coloratus OX=64175 PE=1 SV=1	20	3	29	1	220	24.7	7.46	122.67	3	1	5A
FALSE	Master Protein	P79845	Cysteine-rich venom protein OS=Protobothrops mucrosquamatus OX=103944 PE=2 SV=2	27	4	26	1	240	26.7	7.46	111.9	4	1	5A
FALSE	Master Protein	P34180	Neutral phospholipase A2 ammodytin I2 OS=Vipera ammodytes ammodytes OX=8705 PE=1 SV=2	50	6	29	5	137	15.3	6.47	109.62	6	1	5A
FALSE	Master Protein	P17935	Basic phospholipase A2 homolog ammodytin L OS=Vipera ammodytes ammodytes OX=8705 PE=1 SV=1	46	6	29	5	138	15.6	8.5	102.06	6	1	5A
FALSE	Master Protein	R4NNL0	Zinc metalloproteinase-disintegrin-like protein H3 OS=Vipera ammodytes ammodytes OX=8705 PE=1 SV=1	23	13	32	4	616	68.5	5.74	99.82	13	1	5A
FALSE	Master Protein	E5AJX2	Snake venom serine protease nikobin OS=Vipera berus nikolskii OX=1808362 GN=sp-VN PE=2 SV=1	30	6	34	5	257	28.2	7.77	95.67	6	1	5A
FALSE	Master Protein	P0C2D7	L-amino-acid oxidase (Fragment) OS=Vipera berus berus OX=31156 PE=1 SV=1	50	4	27	4	88	10.3	5.21	88.17	4	1	5A
FALSE	Master Protein	P0DPS3	Snake venom serine protease VaSP1 (Fragment) OS=Vipera ammodytes ammodytes OX=8705 PE=1 SV=1	43	5	22	1	200	22.1	8.31	81.45	5	1	5A
FALSE	Master Protein	Q3ZD74	Snake venom metalloproteinase lebetase-4 (Fragment) OS=Macrovipera lebetina OX=8709 PE=2 SV=1	26	5	20	3	217	24.5	6.51	75.95	5	1	5A
FALSE	Master Protein	A0A1I9KNP0	Vaa serine proteinase homolog 1 OS=Vipera ammodytes ammodytes OX=8705 PE=1 SV=1	32	6	21	1	260	28.9	8.46	73.69	6	1	5A
FALSE	Master Protein	B5AR80	L-amino-acid oxidase (Fragment) OS=Bothrops pauloensis OX=1042543 PE=1 SV=1	6	5	28	3	503	56.8	6.76	72.77	5	1	5A
FALSE	Master Protein	Q4VM08	Zinc metalloproteinase-disintegrin-like VLAIP-A OS=Macrovipera lebetina OX=8709 PE=1 SV=1	17	9	21	1	616	68.7	5.68	60.67	9	1	5A
FALSE	Master Protein	A0A6B7FMR5	Disintegrin-like/cysteine-rich protein MPIII-3 OS=Vipera ammodytes ammodytes OX=8705 PE=1 SV=1	13	5	18	5	324	36.8	5.03	56.16	5	1	5A
FALSE	Master Protein	E0Y420	Serine protease VLSP-3 OS=Macrovipera lebetina OX=8709 PE=2 SV=1	15	3	13	1	258	28.3	7.58	54.62	3	1	5A
FALSE	Master Protein	P0DI84	L-amino-acid oxidase OS=Vipera ammodytes ammodytes OX=8705 PE=1 SV=1	9	5	19	3	484	54.7	7.75	52.67	5	1	5A
FALSE	Master Protein	P67863	Snake venom vascular endothelial growth factor toxin vammin OS=Vipera ammodytes ammodytes OX=8705 PE=1 SV=2	33	3	16	3	145	16.3	8.41	51.44	3	1	5A
FALSE	Master Protein	B4XSY8	Snaclec A13 OS=Macrovipera lebetina OX=8709 PE=2 SV=1	21	2	16	1	131	15.3	7.96	51.18	2	1	5A
FALSE	Master Protein	A0A0B4U9L8	Zinc metalloproteinase-disintegrin-like protein F1 OS=Vipera ammodytes ammodytes OX=8705 PE=1 SV=1	20	9	16	8	614	68.7	6.3	49.39	9	1	5A
FALSE	Master Protein	Q910A1	Acidic phospholipase A2 ammodytin I1 OS=Vipera ammodytes ammodytes OX=8705 PE=2 SV=1	46	6	15	4	138	15.4	5.25	48.29	6	1	5A
FALSE	Master Protein	B4XSY9	Snaclec A14 OS=Macrovipera lebetina OX=8709 PE=2 SV=1	15	2	12	2	156	17.7	5.33	43.45	2	1	5A
FALSE	Master Protein	P81382	L-amino-acid oxidase OS=Calloselasma rhodostoma OX=8717 PE=1 SV=2	6	3	14	1	516	58.2	6.49	38.74	3	1	5A
FALSE	Master Protein	C0HKZ7	Snaclec macrovipecetin subunit beta OS=Macrovipera lebetina OX=8709 PE=1 SV=1	23	2	11	1	127	15	6.98	37.53	2	1	5A
FALSE	Master Protein	Q98995	Zinc metalloproteinase/disintegrin OS=Macrovipera lebetina OX=8709 PE=1 SV=1	12	5	11	3	478	53.4	5.52	37	5	1	5A
FALSE	Master Protein	W8EFS0	Snake venom 5'-nucleotidase (Fragment) OS=Macrovipera lebetina OX=8709 PE=1 SV=1	32	10	12	6	408	45	6.9	36.9	10	1	5A
FALSE	Master Protein	P14424	Basic phospholipase A2 ammodytoxin B OS=Vipera ammodytes ammodytes OX=8705 PE=1 SV=2	42	4	12	1	138	15.5	7.83	35.92	4	1	5A
FALSE	Master Protein	Q4VM07	Zinc metalloproteinase-disintegrin-like VLAIP-B OS=Macrovipera lebetina OX=8709 PE=1 SV=1	16	7	12	6	614	68.8	6.33	35.1	7	1	5A
FALSE	Master Protein	P00626	Basic phospholipase A2 ammodytoxin A OS=Vipera ammodytes ammodytes OX=8705 PE=1 SV=2	36	4	11	1	138	15.5	7.97	32.78	4	1	5A
FALSE	Master Protein	Q90YA8	Glutaminyl-peptide cyclotransferase OS=Gloydius blomhoffii OX=242054 GN=QPCT PE=2 SV=1	19	6	8	6	368	42.2	8.1	25	6	1	5A
FALSE	Master Protein	P24293	Acidic phospholipase A2 PLA-1 OS=Eristicophis macmahoni OX=110227 PE=1 SV=1	24	2	7	1	121	13.5	6.04	24.89	2	1	5A
FALSE	Master Protein	A8CG87	Acidic phospholipase A2 Drk-a2 OS=Daboia russelii OX=8707 PE=2 SV=1	20	3	8	1	138	15.6	5.1	24.33	3	1	5A
FALSE	Master Protein	Q7LZ61	Coagulation factor X-activating enzyme heavy chain OS=Daboia siamensis OX=343250 PE=1 SV=2	8	3	8	2	619	69.6	6.39	23.43	3	1	5A
FALSE	Master Protein	B0VXV0	Snaclec 1 OS=Sistrurus catenatus edwardsii OX=8762 PE=2 SV=1	6	1	8	1	146	17	4.91	18.68	1	1	5A
FALSE	Master Protein	Q7T046	Coagulation factor X-activating enzyme heavy chain OS=Macrovipera lebetina OX=8709 PE=1 SV=1	6	5	8	4	612	68.7	6.15	18.18	5	1	5A
FALSE	Master Protein	B6EWW8	Snake venom 5'-nucleotidase OS=Gloydius brevicaudus OX=259325 PE=2 SV=1	11	5	6	1	588	64.4	8.38	16.78	5	1	5A
FALSE	Master Protein	B7U492	Snake venom metalloproteinase VMP1 OS=Agkistrodon piscivorus leucostoma OX=459671 PE=2 SV=1	3	1	5	1	411	46.6	5.78	15.51	1	1	5A
FALSE	Master Protein	P82465	Disintegrin EC6 subunit alpha OS=Echis carinatus sochureki OX=124223 PE=1 SV=2	17	1	4	1	115	12.6	5.88	15.06	1	1	5A
FALSE	Master Protein	B4XT06	Snaclec B7 (Fragment) OS=Macrovipera lebetina OX=8709 PE=2 SV=1	26	4	6	4	125	15	8.19	14.26	4	1	5A
FALSE	Master Protein	O13069	Thrombin-like enzyme KN-BJ 2 OS=Bothrops jararaca OX=8724 PE=1 SV=1	11	3	6	1	257	27.9	8.34	14.23	3	1	5A
FALSE	Master Protein	W8E7D1	Venom phosphodiesterase OS=Macrovipera lebetina OX=8709 PE=1 SV=1	6	4	5	4	851	96.1	7.25	13.96	4	1	5A
FALSE	Master Protein	P25428	Venom nerve growth factor OS=Macrovipera lebetina OX=8709 PE=1 SV=2	18	4	4	4	244	27.3	8.46	12.99	4	1	5A
FALSE	Master Protein	Q9DG83	Snake venom serine protease serpentokallikrein-1 OS=Protobothrops mucrosquamatus OX=103944 PE=2 SV=1	11	2	4	1	260	28.6	7.4	12.3	2	1	5A
FALSE	Master Protein	Q6WP39	L-amino-acid oxidase OS=Trimeresurus stejnegeri OX=39682 PE=1 SV=1	8	2	4	1	516	58.6	6.24	12.29	2	1	5A
FALSE	Master Protein	P0DJL4	Snaclec VP12 subunit A (Fragment) OS=Daboia palaestinae OX=1170828 PE=1 SV=1	36	3	4	3	107	12.1	5.02	12.29	3	1	5A
FALSE	Master Protein	B0FXM3	Thrombin-like enzyme gyroxin B1.7 OS=Crotalus durissus terrificus OX=8732 PE=2 SV=1	12	2	4	1	259	28.2	4.93	12.02	2	1	5A
FALSE	Master Protein	B5U6Y8	L-amino-acid oxidase OS=Echis ocellatus OX=99586 PE=1 SV=1	6	2	4	1	504	56.5	8.48	11.38	2	1	5A
FALSE	Master Protein	C0HLA2	Thrombin-like enzyme LmrSP-3 (Fragment) OS=Lachesis muta rhombeata OX=60219 PE=1 SV=1	50	1	4	1	26	2.9	4.28	11.32	1	1	5A
FALSE	Master Protein	P00991	Kunitz-type serine protease inhibitor 1 OS=Vipera ammodytes ammodytes OX=8705 PE=1 SV=2	16	1	4	1	90	9.8	8.27	11.3	1	1	5A
FALSE	Master Protein	P0DJL5	Snaclec VP12 subunit B OS=Daboia palaestinae OX=1170828 PE=1 SV=1	18	2	4	2	125	15.1	5.02	11.14	2	1	5A
FALSE	Master Protein	P0C6A5	Disintegrin VA6 OS=Vipera ammodytes ammodytes OX=8705 PE=1 SV=1	23	1	3	1	64	7	8.02	10.26	1	1	5A
FALSE	Master Protein	Q8JH85	Alpha-fibrinogenase OS=Macrovipera lebetina OX=8709 PE=1 SV=1	12	2	4	1	258	28.6	9.14	10.15	2	1	5A
FALSE	Master Protein	P0DJE2	Zinc metalloproteinase-disintegrin-like ammodytagin (Fragment) OS=Vipera ammodytes ammodytes OX=8705 PE=1 SV=3	15	2	3	1	184	19.9	5.19	10.09	2	1	5A
FALSE	Master Protein	E0Y419	Beta-fibrinogenase OS=Macrovipera lebetina OX=8709 PE=1 SV=1	9	2	3	1	257	28.3	7.34	9.89	2	1	5A
FALSE	Master Protein	I7ICN3	Snaclec rhinocetin subunit beta OS=Bitis rhinoceros OX=715877 PE=1 SV=1	5	1	4	1	150	17.7	7.87	9.74	1	1	5A
FALSE	Master Protein	P83254	Disintegrin lebein-1-beta OS=Macrovipera lebetina OX=8709 PE=1 SV=1	27	1	3	1	64	7.1	7.8	9.7	1	1	5A
FALSE	Master Protein	Q6IWF1	Snake venom serine protease BthaTL OS=Bothrops alternatus OX=64174 PE=2 SV=1	6	1	3	1	233	25.6	7.77	7.69	1	1	5A
FALSE	Master Protein	Q4PRD0	Snaclec 3 OS=Daboia siamensis OX=343250 PE=2 SV=1	8	1	2	1	148	16.9	6.51	7.01	1	1	5A
FALSE	Master Protein	P0DMG5	Cysteine-rich venom protein Bco13 (Fragment) OS=Bothrops cotiara OX=8727 PE=1 SV=1	67	1	2	1	15	1.7	4.46	5.23	1	1	5A
FALSE	Master Protein	Q38L02	Snaclec dabocetin subunit alpha OS=Daboia siamensis OX=343250 PE=1 SV=1	6	2	2	2	154	17.5	7.42	4.89	2	1	5A
FALSE	Master Protein	E5AJX3	Kunitz-type serine protease inhibitor ki-VN OS=Vipera berus nikolskii OX=1808362 PE=2 SV=1	8	1	2	1	95	10.4	8.48	4.73	1	1	5A
FALSE	Master Protein	P81742	Disintegrin EMF10A OS=Eristicophis macmahoni OX=110227 PE=1 SV=1	13	1	2	1	69	7.5	7.47	4.32	1	1	5A
FALSE	Master Protein	P81743	Disintegrin EMF10B OS=Eristicophis macmahoni OX=110227 PE=1 SV=1	28	1	1	1	68	7.4	5.22	4.07	1	1	5A
FALSE	Master Protein	I2G9B4	Kunitz-type serine protease inhibitor PIVL OS=Macrovipera lebetina transmediterranea OX=384075 PE=1 SV=1	8	1	2	1	95	10.6	8.7	3.93	1	1	5A
FALSE	Master Protein	C0HKZ6	Snaclec macrovipecetin subunit alpha OS=Macrovipera lebetina OX=8709 PE=1 SV=1	13	1	1	1	131	15.4	6.51	3.87	1	1	5A
FALSE	Master Protein	P08935	Cystatin OS=Bitis arietans OX=8692 PE=1 SV=1	12	1	1	1	111	12.7	7.81	3.53	1	1	5A
FALSE	Master Protein	P0DJJ5	Snake venom 5'-nucleotidase (Fragment) OS=Gloydius blomhoffii blomhoffii OX=417378 PE=1 SV=1	28	1	1	1	54	6	5.66	3.5	1	1	5A
FALSE	Master Protein	Q2UXQ5	Zinc metalloproteinase-disintegrin-like EoVMP2 OS=Echis ocellatus OX=99586 GN=Svmp3-Eoc22 PE=1 SV=1	3	1	1	1	613	69.4	5.57	3.35	1	1	5A
FALSE	Master Protein	P0C6A8	Disintegrin VLO4 OS=Macrovipera lebetina obtusa OX=209528 PE=1 SV=1	25	1	1	1	65	7.1	8.19	3.11	1	1	5A
FALSE	Master Protein	J3S830	Zinc metalloproteinase-disintegrin-like 3a OS=Crotalus adamanteus OX=8729 PE=1 SV=1	1	1	1	1	610	68.8	5.4	2.48	1	1	5A
FALSE	Master Protein	Q3BK14	Disintegrin lebestatin OS=Macrovipera lebetina OX=8709 PE=1 SV=1	9	1	1	1	107	11.5	8.56	2.44	1	1	5A
FALSE	Master Protein	Q92043	Zinc metalloproteinase-disintegrin-like atrolysin-A (Fragment) OS=Crotalus atrox OX=8730 PE=1 SV=1	4	1	1	1	419	46.8	6.39	2.39	1	1	5A
FALSE	Master Protein	Q696W1	Snaclec coagulation factor X-activating enzyme light chain 2 OS=Macrovipera lebetina OX=8709 GN=LC2 PE=1 SV=1	10	1	1	1	158	18.1	7.58	2.26	1	1	5A
FALSE	Master Protein	Q6X1T6	Zinc metalloproteinase-disintegrin-like EoMP06 (Fragment) OS=Echis ocellatus OX=99586 PE=2 SV=1	2	1	1	1	515	57.6	6.06	2.15	1	1	5A
FALSE	Master Protein	C0HLB2	Kunitz-type serine protease inhibitor PPTI OS=Pseudocerastes persicus OX=47769 PE=1 SV=1	13	1	1	1	68	7.7	8.72	2.11	1	1	5A
FALSE	Master Protein	C0K3N5	Vascular endothelial growth factor A OS=Vipera ammodytes ammodytes OX=8705 PE=2 SV=1	7	1	1	1	192	22.4	7.83	2.1	1	1	5A
FALSE	Master Protein	B5U6Y3	Serine protease sp-Eoc49 OS=Echis ocellatus OX=99586 PE=2 SV=1	3	1	1	1	258	28.2	8.1	2.04	1	1	5A
FALSE	Master Protein	V5TBK6	Zinc metalloproteinase-disintegrin-like protein H4 subunit A OS=Vipera ammodytes ammodytes OX=8705 PE=1 SV=1	44	16	58	15	614	68.6	5.38	220.95	16	1	8A
FALSE	Master Protein	Q6X5S6	Snaclec 8 OS=Echis carinatus sochureki OX=124223 PE=2 SV=1	13	2	37	2	148	16.9	5.06	171.52	2	1	8A
FALSE	Master Protein	P17935	Basic phospholipase A2 homolog ammodytin L OS=Vipera ammodytes ammodytes OX=8705 PE=1 SV=1	50	7	33	6	138	15.6	8.5	138.14	7	1	8A
FALSE	Master Protein	A0A0B4U9L8	Zinc metalloproteinase-disintegrin-like protein F1 OS=Vipera ammodytes ammodytes OX=8705 PE=1 SV=1	41	16	41	15	614	68.7	6.3	135.47	16	1	8A
FALSE	Master Protein	P34180	Neutral phospholipase A2 ammodytin I2 OS=Vipera ammodytes ammodytes OX=8705 PE=1 SV=2	50	6	30	5	137	15.3	6.47	111.99	6	1	8A
FALSE	Master Protein	Q910A1	Acidic phospholipase A2 ammodytin I1 OS=Vipera ammodytes ammodytes OX=8705 PE=2 SV=1	64	8	30	7	138	15.4	5.25	99.18	8	1	8A
FALSE	Master Protein	W8EFS0	Snake venom 5'-nucleotidase (Fragment) OS=Macrovipera lebetina OX=8709 PE=1 SV=1	43	13	27	8	408	45	6.9	97.62	13	1	8A
FALSE	Master Protein	Q6TGQ8	L-amino-acid oxidase BmooLAAO-I OS=Bothrops moojeni OX=98334 PE=1 SV=2	8	6	38	3	502	56.8	6.24	96.7	6	1	8A
FALSE	Master Protein	B7FDI1	Cysteine-rich venom protein OS=Vipera berus OX=31155 PE=1 SV=1	38	6	25	3	239	26.5	6.81	90.28	6	1	8A
FALSE	Master Protein	R4NNL0	Zinc metalloproteinase-disintegrin-like protein H3 OS=Vipera ammodytes ammodytes OX=8705 PE=1 SV=1	23	12	28	4	616	68.5	5.74	84.99	12	1	8A
FALSE	Master Protein	P0DPS3	Snake venom serine protease VaSP1 (Fragment) OS=Vipera ammodytes ammodytes OX=8705 PE=1 SV=1	43	5	20	1	200	22.1	8.31	72.83	5	1	8A
FALSE	Master Protein	Q4VM08	Zinc metalloproteinase-disintegrin-like VLAIP-A OS=Macrovipera lebetina OX=8709 PE=1 SV=1	17	9	24	1	616	68.7	5.68	66.27	9	1	8A
FALSE	Master Protein	P0DMT4	Cysteine-rich venom protein OS=Echis coloratus OX=64175 PE=1 SV=1	20	3	15	1	220	24.7	7.46	60.48	3	1	8A
FALSE	Master Protein	Q98995	Zinc metalloproteinase/disintegrin OS=Macrovipera lebetina OX=8709 PE=1 SV=1	12	4	18	3	478	53.4	5.52	59.54	4	1	8A
FALSE	Master Protein	P0DI84	L-amino-acid oxidase OS=Vipera ammodytes ammodytes OX=8705 PE=1 SV=1	8	5	21	2	484	54.7	7.75	57.17	5	1	8A
FALSE	Master Protein	P82465	Disintegrin EC6 subunit alpha OS=Echis carinatus sochureki OX=124223 PE=1 SV=2	17	1	14	1	115	12.6	5.88	56.72	1	1	8A
FALSE	Master Protein	Q4VM07	Zinc metalloproteinase-disintegrin-like VLAIP-B OS=Macrovipera lebetina OX=8709 PE=1 SV=1	21	9	17	8	614	68.8	6.33	55.3	9	1	8A
FALSE	Master Protein	A0A6B7FMR5	Disintegrin-like/cysteine-rich protein MPIII-3 OS=Vipera ammodytes ammodytes OX=8705 PE=1 SV=1	15	6	18	6	324	36.8	5.03	55.23	6	1	8A
FALSE	Master Protein	P83254	Disintegrin lebein-1-beta OS=Macrovipera lebetina OX=8709 PE=1 SV=1	27	1	14	1	64	7.1	7.8	55.04	1	1	8A
FALSE	Master Protein	P0C2D7	L-amino-acid oxidase (Fragment) OS=Vipera berus berus OX=31156 PE=1 SV=1	50	5	16	1	88	10.3	5.21	54.19	5	1	8A
FALSE	Master Protein	Q3ZD74	Snake venom metalloproteinase lebetase-4 (Fragment) OS=Macrovipera lebetina OX=8709 PE=2 SV=1	26	4	13	3	217	24.5	6.51	53.35	4	1	8A
FALSE	Master Protein	W8E7D1	Venom phosphodiesterase OS=Macrovipera lebetina OX=8709 PE=1 SV=1	23	15	18	11	851	96.1	7.25	51.37	15	1	8A
FALSE	Master Protein	B4XSY9	Snaclec A14 OS=Macrovipera lebetina OX=8709 PE=2 SV=1	25	6	16	6	156	17.7	5.33	50.53	6	1	8A
FALSE	Master Protein	E5AJX2	Snake venom serine protease nikobin OS=Vipera berus nikolskii OX=1808362 GN=sp-VN PE=2 SV=1	28	5	17	5	257	28.2	7.77	49.67	5	1	8A
FALSE	Master Protein	A0A1I9KNP0	Vaa serine proteinase homolog 1 OS=Vipera ammodytes ammodytes OX=8705 PE=1 SV=1	40	7	15	3	260	28.9	8.46	47.64	7	1	8A
FALSE	Master Protein	B6EWW8	Snake venom 5'-nucleotidase OS=Gloydius brevicaudus OX=259325 PE=2 SV=1	14	7	15	2	588	64.4	8.38	47.62	7	1	8A
FALSE	Master Protein	G8XQX1	L-amino-acid oxidase OS=Daboia russelii OX=8707 PE=1 SV=1	15	7	16	2	504	56.9	8.37	47.42	7	1	8A
FALSE	Master Protein	B4XSY8	Snaclec A13 OS=Macrovipera lebetina OX=8709 PE=2 SV=1	21	2	13	1	131	15.3	7.96	43.94	2	1	8A
FALSE	Master Protein	P67863	Snake venom vascular endothelial growth factor toxin vammin OS=Vipera ammodytes ammodytes OX=8705 PE=1 SV=2	25	2	13	2	145	16.3	8.41	43.03	2	1	8A
FALSE	Master Protein	P81382	L-amino-acid oxidase OS=Calloselasma rhodostoma OX=8717 PE=1 SV=2	6	3	16	1	516	58.2	6.49	40.43	3	1	8A
FALSE	Master Protein	Q4F867	L-amino-acid oxidase (Fragment) OS=Daboia siamensis OX=343250 PE=1 SV=2	15	4	12	1	407	46.3	7.72	37.11	4	1	8A
FALSE	Master Protein	P24293	Acidic phospholipase A2 PLA-1 OS=Eristicophis macmahoni OX=110227 PE=1 SV=1	24	2	10	1	121	13.5	6.04	34.78	2	1	8A
FALSE	Master Protein	Q4PRD0	Snaclec 3 OS=Daboia siamensis OX=343250 PE=2 SV=1	29	3	10	3	148	16.9	6.51	34.55	3	1	8A
FALSE	Master Protein	Q90YA8	Glutaminyl-peptide cyclotransferase OS=Gloydius blomhoffii OX=242054 GN=QPCT PE=2 SV=1	33	9	11	9	368	42.2	8.1	34.52	9	1	8A
FALSE	Master Protein	Q8JI40	Cysteine-rich venom protein ablomin OS=Gloydius blomhoffii OX=242054 PE=1 SV=1	15	3	12	1	240	26.9	5.96	32.3	3	1	8A
FALSE	Master Protein	P14424	Basic phospholipase A2 ammodytoxin B OS=Vipera ammodytes ammodytes OX=8705 PE=1 SV=2	42	4	9	1	138	15.5	7.83	30.08	4	1	8A
FALSE	Master Protein	E0Y420	Serine protease VLSP-3 OS=Macrovipera lebetina OX=8709 PE=2 SV=1	12	2	6	1	258	28.3	7.58	26.86	2	1	8A
FALSE	Master Protein	C0HKZ7	Snaclec macrovipecetin subunit beta OS=Macrovipera lebetina OX=8709 PE=1 SV=1	23	2	7	1	127	15	6.98	26.59	2	1	8A
FALSE	Master Protein	P0C6B0	Disintegrin VLO5B OS=Macrovipera lebetina obtusa OX=209528 PE=1 SV=1	36	2	8	2	69	7.7	6.89	26.02	2	1	8A
FALSE	Master Protein	P00626	Basic phospholipase A2 ammodytoxin A OS=Vipera ammodytes ammodytes OX=8705 PE=1 SV=2	36	4	8	1	138	15.5	7.97	25.01	4	1	8A
FALSE	Master Protein	P0DJE2	Zinc metalloproteinase-disintegrin-like ammodytagin (Fragment) OS=Vipera ammodytes ammodytes OX=8705 PE=1 SV=3	15	2	7	1	184	19.9	5.19	23.33	2	1	8A
FALSE	Master Protein	B4XT06	Snaclec B7 (Fragment) OS=Macrovipera lebetina OX=8709 PE=2 SV=1	26	4	9	4	125	15	8.19	22.69	4	1	8A
FALSE	Master Protein	P25428	Venom nerve growth factor OS=Macrovipera lebetina OX=8709 PE=1 SV=2	15	3	7	3	244	27.3	8.46	21.67	3	1	8A
FALSE	Master Protein	P85109	Thrombin-like enzyme kangshuanmei OS=Gloydius brevicaudus OX=259325 PE=1 SV=1	9	2	8	1	236	26.4	7.94	20.79	2	1	8A
FALSE	Master Protein	Q6WP39	L-amino-acid oxidase OS=Trimeresurus stejnegeri OX=39682 PE=1 SV=1	10	3	7	1	516	58.6	6.24	20	3	1	8A
FALSE	Master Protein	O13069	Thrombin-like enzyme KN-BJ 2 OS=Bothrops jararaca OX=8724 PE=1 SV=1	8	2	8	1	257	27.9	8.34	18.75	2	1	8A
FALSE	Master Protein	Q7T046	Coagulation factor X-activating enzyme heavy chain OS=Macrovipera lebetina OX=8709 PE=1 SV=1	5	4	8	3	612	68.7	6.15	18.13	4	1	8A
FALSE	Master Protein	P0C6A5	Disintegrin VA6 OS=Vipera ammodytes ammodytes OX=8705 PE=1 SV=1	50	2	5	2	64	7	8.02	16.61	2	1	8A
FALSE	Master Protein	Q9DG83	Snake venom serine protease serpentokallikrein-1 OS=Protobothrops mucrosquamatus OX=103944 PE=2 SV=1	11	2	6	1	260	28.6	7.4	16.58	2	1	8A
FALSE	Master Protein	Q7LZ61	Coagulation factor X-activating enzyme heavy chain OS=Daboia siamensis OX=343250 PE=1 SV=2	8	3	5	2	619	69.6	6.39	14.57	3	1	8A
FALSE	Master Protein	J3SBP3	Venom phosphodiesterase 2 OS=Crotalus adamanteus OX=8729 PE=1 SV=1	8	5	5	1	810	91.7	8.07	13.62	5	1	8A
FALSE	Master Protein	P0DJL5	Snaclec VP12 subunit B OS=Daboia palaestinae OX=1170828 PE=1 SV=1	18	2	4	2	125	15.1	5.02	12.77	2	1	8A
FALSE	Master Protein	P00992	Kunitz-type serine protease inhibitor 3 OS=Vipera ammodytes ammodytes OX=8705 PE=1 SV=2	48	4	5	3	93	10.3	8.7	12.17	4	1	8A
FALSE	Master Protein	B7U492	Snake venom metalloproteinase VMP1 OS=Agkistrodon piscivorus leucostoma OX=459671 PE=2 SV=1	3	1	4	1	411	46.6	5.78	11.86	1	1	8A
FALSE	Master Protein	Q2UXQ5	Zinc metalloproteinase-disintegrin-like EoVMP2 OS=Echis ocellatus OX=99586 GN=Svmp3-Eoc22 PE=1 SV=1	4	2	3	2	613	69.4	5.57	10.75	2	1	8A
FALSE	Master Protein	P0DJL4	Snaclec VP12 subunit A (Fragment) OS=Daboia palaestinae OX=1170828 PE=1 SV=1	36	3	3	3	107	12.1	5.02	9.75	3	1	8A
FALSE	Master Protein	B0VXV0	Snaclec 1 OS=Sistrurus catenatus edwardsii OX=8762 PE=2 SV=1	6	1	4	1	146	17	4.91	9.31	1	1	8A
FALSE	Master Protein	Q8JH85	Alpha-fibrinogenase OS=Macrovipera lebetina OX=8709 PE=1 SV=1	12	2	3	1	258	28.6	9.14	8.86	2	1	8A
FALSE	Master Protein	P00991	Kunitz-type serine protease inhibitor 1 OS=Vipera ammodytes ammodytes OX=8705 PE=1 SV=2	27	2	3	1	90	9.8	8.27	8.52	2	1	8A
FALSE	Master Protein	C0HLA2	Thrombin-like enzyme LmrSP-3 (Fragment) OS=Lachesis muta rhombeata OX=60219 PE=1 SV=1	50	1	3	1	26	2.9	4.28	8.21	1	1	8A
FALSE	Master Protein	P81743	Disintegrin EMF10B OS=Eristicophis macmahoni OX=110227 PE=1 SV=1	28	1	2	1	68	7.4	5.22	8.08	1	1	8A
FALSE	Master Protein	Q92043	Zinc metalloproteinase-disintegrin-like atrolysin-A (Fragment) OS=Crotalus atrox OX=8730 PE=1 SV=1	4	1	3	1	419	46.8	6.39	7.83	1	1	8A
FALSE	Master Protein	P0DMG5	Cysteine-rich venom protein Bco13 (Fragment) OS=Bothrops cotiara OX=8727 PE=1 SV=1	67	1	3	1	15	1.7	4.46	7.61	1	1	8A
FALSE	Master Protein	Q38L02	Snaclec dabocetin subunit alpha OS=Daboia siamensis OX=343250 PE=1 SV=1	6	2	3	2	154	17.5	7.42	7.48	2	1	8A
FALSE	Master Protein	Q696W1	Snaclec coagulation factor X-activating enzyme light chain 2 OS=Macrovipera lebetina OX=8709 GN=LC2 PE=1 SV=1	10	1	2	1	158	18.1	7.58	7.41	1	1	8A
FALSE	Master Protein	P0DJJ5	Snake venom 5'-nucleotidase (Fragment) OS=Gloydius blomhoffii blomhoffii OX=417378 PE=1 SV=1	28	1	2	1	54	6	5.66	7.28	1	1	8A
FALSE	Master Protein	E0Y419	Beta-fibrinogenase OS=Macrovipera lebetina OX=8709 PE=1 SV=1	6	1	2	1	257	28.3	7.34	7.07	1	1	8A
FALSE	Master Protein	C0HKZ6	Snaclec macrovipecetin subunit alpha OS=Macrovipera lebetina OX=8709 PE=1 SV=1	13	1	2	1	131	15.4	6.51	6.73	1	1	8A
FALSE	Master Protein	Q5EE07	Disintegrin (Fragment) OS=Echis carinatus OX=40353 PE=1 SV=1	30	1	2	1	64	7.1	7.56	5.19	1	1	8A
FALSE	Master Protein	A3QVN2	Hyaluronidase OS=Echis ocellatus OX=99586 PE=2 SV=1	5	2	2	2	449	52.5	8.84	5.14	2	1	8A
FALSE	Master Protein	B5U6Y3	Serine protease sp-Eoc49 OS=Echis ocellatus OX=99586 PE=2 SV=1	3	1	2	1	258	28.2	8.1	3.88	1	1	8A
FALSE	Master Protein	Q6IWF1	Snake venom serine protease BthaTL OS=Bothrops alternatus OX=64174 PE=2 SV=1	6	1	1	1	233	25.6	7.77	3.38	1	1	8A
FALSE	Master Protein	P20897	Snake venom metalloproteinase HT-2 OS=Crotalus ruber ruber OX=8736 PE=1 SV=2	14	1	1	1	202	23.3	7.56	2.97	1	1	8A
FALSE	Master Protein	I7ICN3	Snaclec rhinocetin subunit beta OS=Bitis rhinoceros OX=715877 PE=1 SV=1	5	1	1	1	150	17.7	7.87	2.62	1	1	8A
FALSE	Master Protein	C0HLB2	Kunitz-type serine protease inhibitor PPTI OS=Pseudocerastes persicus OX=47769 PE=1 SV=1	13	1	1	1	68	7.7	8.72	2.57	1	1	8A
FALSE	Master Protein	P14530	Zinc metalloproteinase/disintegrin OS=Protobothrops flavoviridis OX=88087 PE=1 SV=3	4	1	1	1	478	53.6	5.49	2.48	1	1	8A
FALSE	Master Protein	J3S830	Zinc metalloproteinase-disintegrin-like 3a OS=Crotalus adamanteus OX=8729 PE=1 SV=1	1	1	1	1	610	68.8	5.4	2.45	1	1	8A
FALSE	Master Protein	Q18DC8	Renin OS=Echis ocellatus OX=99586 GN=Asp-Eoc123 PE=1 SV=1	2	1	1	1	395	43.8	5.49	2.38	1	1	8A
FALSE	Master Protein	Q7T247	Snaclec echicetin subunit beta OS=Echis carinatus OX=40353 PE=1 SV=1	9	1	1	1	146	17.2	6.73	2.35	1	1	8A
FALSE	Master Protein	P0CV91	Peroxiredoxin-4 (Fragment) OS=Crotalus atrox OX=8730 PE=1 SV=1	28	1	1	1	36	4.1	4.73	2.2	1	1	8A
FALSE	Master Protein	P86530	Vipera russelli proteinase RVV-V homolog 1 (Fragment) OS=Daboia russelii OX=8707 PE=1 SV=1	100	1	1	1	16	1.7	4.22	2.14	1	1	8A
FALSE	Master Protein	I2G9B4	Kunitz-type serine protease inhibitor PIVL OS=Macrovipera lebetina transmediterranea OX=384075 PE=1 SV=1	8	1	1	1	95	10.6	8.7	2.03	1	1	8A
FALSE	Master Protein	Q6X1T6	Zinc metalloproteinase-disintegrin-like EoMP06 (Fragment) OS=Echis ocellatus OX=99586 PE=2 SV=1	2	1	1	1	515	57.6	6.06	1.94	1	1	8A
FALSE	Master Protein	P0C930	Snaclec bothroinsularin subunit beta OS=Bothrops insularis OX=8723 PE=1 SV=1	10	1	1	1	127	14.9	4.68	1.9	1	1	8A
FALSE	Master Protein	V5TBK6	Zinc metalloproteinase-disintegrin-like protein H4 subunit A OS=Vipera ammodytes ammodytes OX=8705 PE=1 SV=1	46	21	132	20	614	68.6	5.38	507.9	21	1	9A
FALSE	Master Protein	Q6X5S6	Snaclec 8 OS=Echis carinatus sochureki OX=124223 PE=2 SV=1	13	2	87	2	148	16.9	5.06	381.52	2	1	9A
FALSE	Master Protein	Q3ZD74	Snake venom metalloproteinase lebetase-4 (Fragment) OS=Macrovipera lebetina OX=8709 PE=2 SV=1	26	4	55	3	217	24.5	6.51	229.45	4	1	9A
FALSE	Master Protein	P0C2D7	L-amino-acid oxidase (Fragment) OS=Vipera berus berus OX=31156 PE=1 SV=1	50	6	47	1	88	10.3	5.21	178.59	6	1	9A
FALSE	Master Protein	A0A0B4U9L8	Zinc metalloproteinase-disintegrin-like protein F1 OS=Vipera ammodytes ammodytes OX=8705 PE=1 SV=1	30	14	42	13	614	68.7	6.3	148.98	14	1	9A
FALSE	Master Protein	G8XQX1	L-amino-acid oxidase OS=Daboia russelii OX=8707 PE=1 SV=1	25	10	40	2	504	56.9	8.37	138.07	10	1	9A
FALSE	Master Protein	Q4F867	L-amino-acid oxidase (Fragment) OS=Daboia siamensis OX=343250 PE=1 SV=2	24	8	35	1	407	46.3	7.72	122.36	8	1	9A
FALSE	Master Protein	Q98995	Zinc metalloproteinase/disintegrin OS=Macrovipera lebetina OX=8709 PE=1 SV=1	13	5	33	4	478	53.4	5.52	121.23	5	1	9A
FALSE	Master Protein	Q910A1	Acidic phospholipase A2 ammodytin I1 OS=Vipera ammodytes ammodytes OX=8705 PE=2 SV=1	64	8	34	6	138	15.4	5.25	111.7	8	1	9A
FALSE	Master Protein	Q6STF1	L-amino-acid oxidase OS=Gloydius halys OX=8714 PE=1 SV=1	11	7	39	1	504	57.1	6.99	102.93	7	1	9A
FALSE	Master Protein	P0DI84	L-amino-acid oxidase OS=Vipera ammodytes ammodytes OX=8705 PE=1 SV=1	26	11	33	4	484	54.7	7.75	99.52	11	1	9A
FALSE	Master Protein	B0VXW0	L-amino-acid oxidase OS=Sistrurus catenatus edwardsii OX=8762 PE=2 SV=1	12	6	35	1	516	58.5	6.49	90.87	6	1	9A
FALSE	Master Protein	C0HJE7	L-amino acid oxidase bordonein-L OS=Crotalus durissus terrificus OX=8732 PE=1 SV=2	12	6	35	1	516	58.9	7.94	90.84	6	1	9A
FALSE	Master Protein	B7FDI1	Cysteine-rich venom protein OS=Vipera berus OX=31155 PE=1 SV=1	52	7	24	4	239	26.5	6.81	85.65	7	1	9A
FALSE	Master Protein	P83254	Disintegrin lebein-1-beta OS=Macrovipera lebetina OX=8709 PE=1 SV=1	50	2	22	2	64	7.1	7.8	84.82	2	1	9A
FALSE	Master Protein	R4NNL0	Zinc metalloproteinase-disintegrin-like protein H3 OS=Vipera ammodytes ammodytes OX=8705 PE=1 SV=1	20	10	28	3	616	68.5	5.74	80.74	10	1	9A
FALSE	Master Protein	B4XSY8	Snaclec A13 OS=Macrovipera lebetina OX=8709 PE=2 SV=1	21	2	23	1	131	15.3	7.96	78.69	2	1	9A
FALSE	Master Protein	B4XSY9	Snaclec A14 OS=Macrovipera lebetina OX=8709 PE=2 SV=1	23	4	24	3	156	17.7	5.33	78.12	4	1	9A
FALSE	Master Protein	A0A6B7FMR5	Disintegrin-like/cysteine-rich protein MPIII-3 OS=Vipera ammodytes ammodytes OX=8705 PE=1 SV=1	18	7	24	7	324	36.8	5.03	77.34	7	1	9A
FALSE	Master Protein	P0DPS3	Snake venom serine protease VaSP1 (Fragment) OS=Vipera ammodytes ammodytes OX=8705 PE=1 SV=1	43	5	21	1	200	22.1	8.31	76.98	5	1	9A
FALSE	Master Protein	B4XT06	Snaclec B7 (Fragment) OS=Macrovipera lebetina OX=8709 PE=2 SV=1	32	7	28	7	125	15	8.19	75.53	7	1	9A
FALSE	Master Protein	Q4PRD0	Snaclec 3 OS=Daboia siamensis OX=343250 PE=2 SV=1	28	3	20	3	148	16.9	6.51	72.9	3	1	9A
FALSE	Master Protein	Q4VM08	Zinc metalloproteinase-disintegrin-like VLAIP-A OS=Macrovipera lebetina OX=8709 PE=1 SV=1	15	8	25	1	616	68.7	5.68	72.45	8	1	9A
FALSE	Master Protein	W8EFS0	Snake venom 5'-nucleotidase (Fragment) OS=Macrovipera lebetina OX=8709 PE=1 SV=1	43	13	21	8	408	45	6.9	71.7	13	1	9A
FALSE	Master Protein	P34180	Neutral phospholipase A2 ammodytin I2 OS=Vipera ammodytes ammodytes OX=8705 PE=1 SV=2	50	6	18	5	137	15.3	6.47	67.6	6	1	9A
FALSE	Master Protein	P0C6B0	Disintegrin VLO5B OS=Macrovipera lebetina obtusa OX=209528 PE=1 SV=1	42	4	20	4	69	7.7	6.89	62.84	4	1	9A
FALSE	Master Protein	Q4VM07	Zinc metalloproteinase-disintegrin-like VLAIP-B OS=Macrovipera lebetina OX=8709 PE=1 SV=1	20	8	18	7	614	68.8	6.33	62.42	8	1	9A
FALSE	Master Protein	P67863	Snake venom vascular endothelial growth factor toxin vammin OS=Vipera ammodytes ammodytes OX=8705 PE=1 SV=2	25	2	18	2	145	16.3	8.41	60.36	2	1	9A
FALSE	Master Protein	C0HKZ7	Snaclec macrovipecetin subunit beta OS=Macrovipera lebetina OX=8709 PE=1 SV=1	23	2	17	1	127	15	6.98	59.76	2	1	9A
FALSE	Master Protein	P0DJL5	Snaclec VP12 subunit B OS=Daboia palaestinae OX=1170828 PE=1 SV=1	38	3	16	3	125	15.1	5.02	59.21	3	1	9A
FALSE	Master Protein	P82465	Disintegrin EC6 subunit alpha OS=Echis carinatus sochureki OX=124223 PE=1 SV=2	17	1	14	1	115	12.6	5.88	57.42	1	1	9A
FALSE	Master Protein	A0A1I9KNP0	Vaa serine proteinase homolog 1 OS=Vipera ammodytes ammodytes OX=8705 PE=1 SV=1	32	6	17	1	260	28.9	8.46	57.3	6	1	9A
FALSE	Master Protein	P81382	L-amino-acid oxidase OS=Calloselasma rhodostoma OX=8717 PE=1 SV=2	13	5	19	1	516	58.2	6.49	52.28	5	1	9A
FALSE	Master Protein	P0DMT4	Cysteine-rich venom protein OS=Echis coloratus OX=64175 PE=1 SV=1	20	3	13	1	220	24.7	7.46	52.07	3	1	9A
FALSE	Master Protein	P17935	Basic phospholipase A2 homolog ammodytin L OS=Vipera ammodytes ammodytes OX=8705 PE=1 SV=1	42	5	11	3	138	15.6	8.5	42.58	5	1	9A
FALSE	Master Protein	Q7LZ61	Coagulation factor X-activating enzyme heavy chain OS=Daboia siamensis OX=343250 PE=1 SV=2	6	2	11	2	619	69.6	6.39	37.71	2	1	9A
FALSE	Master Protein	W8E7D1	Venom phosphodiesterase OS=Macrovipera lebetina OX=8709 PE=1 SV=1	15	11	13	11	851	96.1	7.25	37.52	11	1	9A
FALSE	Master Protein	P0DJE2	Zinc metalloproteinase-disintegrin-like ammodytagin (Fragment) OS=Vipera ammodytes ammodytes OX=8705 PE=1 SV=3	15	2	10	1	184	19.9	5.19	34.75	2	1	9A
FALSE	Master Protein	B5U6Y8	L-amino-acid oxidase OS=Echis ocellatus OX=99586 PE=1 SV=1	11	5	11	1	504	56.5	8.48	33.27	5	1	9A
FALSE	Master Protein	B6EWW8	Snake venom 5'-nucleotidase OS=Gloydius brevicaudus OX=259325 PE=2 SV=1	12	6	9	1	588	64.4	8.38	27.77	6	1	9A
FALSE	Master Protein	E5AJX2	Snake venom serine protease nikobin OS=Vipera berus nikolskii OX=1808362 GN=sp-VN PE=2 SV=1	30	5	9	4	257	28.2	7.77	27.75	5	1	9A
FALSE	Master Protein	E0Y420	Serine protease VLSP-3 OS=Macrovipera lebetina OX=8709 PE=2 SV=1	15	3	7	1	258	28.3	7.58	27.17	3	1	9A
FALSE	Master Protein	Q7T046	Coagulation factor X-activating enzyme heavy chain OS=Macrovipera lebetina OX=8709 PE=1 SV=1	7	6	11	5	612	68.7	6.15	27.05	6	1	9A
FALSE	Master Protein	F8QN50	Basic phospholipase A2 homolog Vur-S49 OS=Vipera renardi OX=927686 PE=2 SV=1	22	3	7	1	138	15.6	8.5	26.16	3	1	9A
FALSE	Master Protein	Q8JI40	Cysteine-rich venom protein ablomin OS=Gloydius blomhoffii OX=242054 PE=1 SV=1	15	3	10	1	240	26.9	5.96	24.81	3	1	9A
FALSE	Master Protein	A8CG87	Acidic phospholipase A2 Drk-a2 OS=Daboia russelii OX=8707 PE=2 SV=1	30	3	8	1	138	15.6	5.1	23.4	3	1	9A
FALSE	Master Protein	B7U492	Snake venom metalloproteinase VMP1 OS=Agkistrodon piscivorus leucostoma OX=459671 PE=2 SV=1	3	1	8	1	411	46.6	5.78	22.94	1	1	9A
FALSE	Master Protein	Q90YA8	Glutaminyl-peptide cyclotransferase OS=Gloydius blomhoffii OX=242054 GN=QPCT PE=2 SV=1	24	7	7	7	368	42.2	8.1	21.5	7	1	9A
FALSE	Master Protein	P0DJL4	Snaclec VP12 subunit A (Fragment) OS=Daboia palaestinae OX=1170828 PE=1 SV=1	36	3	6	3	107	12.1	5.02	21.2	3	1	9A
FALSE	Master Protein	P81743	Disintegrin EMF10B OS=Eristicophis macmahoni OX=110227 PE=1 SV=1	28	1	4	1	68	7.4	5.22	18.01	1	1	9A
FALSE	Master Protein	O13069	Thrombin-like enzyme KN-BJ 2 OS=Bothrops jararaca OX=8724 PE=1 SV=1	11	3	8	1	257	27.9	8.34	17.93	3	1	9A
FALSE	Master Protein	P24293	Acidic phospholipase A2 PLA-1 OS=Eristicophis macmahoni OX=110227 PE=1 SV=1	24	2	5	1	121	13.5	6.04	17.69	2	1	9A
FALSE	Master Protein	P14424	Basic phospholipase A2 ammodytoxin B OS=Vipera ammodytes ammodytes OX=8705 PE=1 SV=2	42	4	5	1	138	15.5	7.83	16.64	4	1	9A
FALSE	Master Protein	P00626	Basic phospholipase A2 ammodytoxin A OS=Vipera ammodytes ammodytes OX=8705 PE=1 SV=2	36	4	5	1	138	15.5	7.97	14.97	4	1	9A
FALSE	Master Protein	Q2UXQ5	Zinc metalloproteinase-disintegrin-like EoVMP2 OS=Echis ocellatus OX=99586 GN=Svmp3-Eoc22 PE=1 SV=1	4	2	4	2	613	69.4	5.57	14.9	2	1	9A
FALSE	Master Protein	Q38L02	Snaclec dabocetin subunit alpha OS=Daboia siamensis OX=343250 PE=1 SV=1	6	2	6	2	154	17.5	7.42	14.25	2	1	9A
FALSE	Master Protein	B0VXV0	Snaclec 1 OS=Sistrurus catenatus edwardsii OX=8762 PE=2 SV=1	6	1	5	1	146	17	4.91	14.18	1	1	9A
FALSE	Master Protein	A5HUI5	Aminopeptidase A OS=Gloydius brevicaudus OX=259325 PE=1 SV=2	7	6	6	6	955	109.8	5.78	13.89	6	1	9A
FALSE	Master Protein	P00991	Kunitz-type serine protease inhibitor 1 OS=Vipera ammodytes ammodytes OX=8705 PE=1 SV=2	27	2	5	2	90	9.8	8.27	12.92	2	1	9A
FALSE	Master Protein	P0C6A5	Disintegrin VA6 OS=Vipera ammodytes ammodytes OX=8705 PE=1 SV=1	23	1	4	1	64	7	8.02	11.45	1	1	9A
FALSE	Master Protein	Q8JH85	Alpha-fibrinogenase OS=Macrovipera lebetina OX=8709 PE=1 SV=1	12	2	4	1	258	28.6	9.14	11.25	2	1	9A
FALSE	Master Protein	P25428	Venom nerve growth factor OS=Macrovipera lebetina OX=8709 PE=1 SV=2	15	3	3	3	244	27.3	8.46	11.17	3	1	9A
FALSE	Master Protein	C0HKZ6	Snaclec macrovipecetin subunit alpha OS=Macrovipera lebetina OX=8709 PE=1 SV=1	13	1	3	1	131	15.4	6.51	10.31	1	1	9A
FALSE	Master Protein	E0Y419	Beta-fibrinogenase OS=Macrovipera lebetina OX=8709 PE=1 SV=1	9	2	3	1	257	28.3	7.34	9.09	2	1	9A
FALSE	Master Protein	Q696W1	Snaclec coagulation factor X-activating enzyme light chain 2 OS=Macrovipera lebetina OX=8709 GN=LC2 PE=1 SV=1	16	2	3	2	158	18.1	7.58	8.9	2	1	9A
FALSE	Master Protein	Q5KQS3	Antihemorrhagic factor cHLP-A OS=Gloydius brevicaudus OX=259325 PE=2 SV=1	4	1	2	1	324	36.6	6.15	7.96	1	1	9A
FALSE	Master Protein	P0DJJ5	Snake venom 5'-nucleotidase (Fragment) OS=Gloydius blomhoffii blomhoffii OX=417378 PE=1 SV=1	28	1	2	1	54	6	5.66	6.6	1	1	9A
FALSE	Master Protein	J3S830	Zinc metalloproteinase-disintegrin-like 3a OS=Crotalus adamanteus OX=8729 PE=1 SV=1	3	2	3	2	610	68.8	5.4	6.5	2	1	9A
FALSE	Master Protein	P0C6A8	Disintegrin VLO4 OS=Macrovipera lebetina obtusa OX=209528 PE=1 SV=1	25	1	2	1	65	7.1	8.19	6.19	1	1	9A
FALSE	Master Protein	Q92043	Zinc metalloproteinase-disintegrin-like atrolysin-A (Fragment) OS=Crotalus atrox OX=8730 PE=1 SV=1	4	1	2	1	419	46.8	6.39	5.26	1	1	9A
FALSE	Master Protein	Q6T7B6	Snaclec 2 OS=Bitis gabonica OX=8694 PE=1 SV=1	25	2	2	1	156	18.1	5.62	4.84	2	1	9A
FALSE	Master Protein	P0DJL3	Snaclec purpureotin subunit beta OS=Trimeresurus purpureomaculatus OX=101163 PE=1 SV=1	7	1	2	1	123	14.5	5.24	4.29	1	1	9A
FALSE	Master Protein	C0K3N5	Vascular endothelial growth factor A OS=Vipera ammodytes ammodytes OX=8705 PE=2 SV=1	7	1	1	1	192	22.4	7.83	3.91	1	1	9A
FALSE	Master Protein	P08935	Cystatin OS=Bitis arietans OX=8692 PE=1 SV=1	12	1	1	1	111	12.7	7.81	3.59	1	1	9A
FALSE	Master Protein	P83255	Snake venom metalloproteinase fibrolase OS=Macrovipera lebetina OX=8709 PE=1 SV=1	7	1	1	1	202	22.8	5.64	3.16	1	1	9A
FALSE	Master Protein	Q6IWF1	Snake venom serine protease BthaTL OS=Bothrops alternatus OX=64174 PE=2 SV=1	6	1	1	1	233	25.6	7.77	2.75	1	1	9A
FALSE	Master Protein	I7ICN3	Snaclec rhinocetin subunit beta OS=Bitis rhinoceros OX=715877 PE=1 SV=1	5	1	1	1	150	17.7	7.87	2.67	1	1	9A
FALSE	Master Protein	C0HLB2	Kunitz-type serine protease inhibitor PPTI OS=Pseudocerastes persicus OX=47769 PE=1 SV=1	13	1	1	1	68	7.7	8.72	2.61	1	1	9A
FALSE	Master Protein	Q92031	Snake venom metalloproteinase ACLF OS=Agkistrodon contortrix laticinctus OX=37195 GN=ACLPREF PE=1 SV=1	7	1	1	1	411	46.2	5.31	2.61	1	1	9A
FALSE	Master Protein	A3QVN9	Hyaluronidase-1 OS=Bitis arietans OX=8692 PE=2 SV=1	2	1	1	1	449	52.3	9.03	2.6	1	1	9A
FALSE	Master Protein	C0HLA2	Thrombin-like enzyme LmrSP-3 (Fragment) OS=Lachesis muta rhombeata OX=60219 PE=1 SV=1	50	1	1	1	26	2.9	4.28	2.57	1	1	9A
FALSE	Master Protein	Q18DC8	Renin OS=Echis ocellatus OX=99586 GN=Asp-Eoc123 PE=1 SV=1	2	1	1	1	395	43.8	5.49	2.32	1	1	9A
FALSE	Master Protein	Q9YI19	Zinc metalloproteinase/disintegrin OS=Gloydius brevicaudus OX=259325 PE=1 SV=1	2	1	1	1	476	52.8	4.88	2	1	1	9A
FALSE	Master Protein	P0DMG5	Cysteine-rich venom protein Bco13 (Fragment) OS=Bothrops cotiara OX=8727 PE=1 SV=1	67	1	1	1	15	1.7	4.46	1.95	1	1	9A
FALSE	Master Protein	I2G9B4	Kunitz-type serine protease inhibitor PIVL OS=Macrovipera lebetina transmediterranea OX=384075 PE=1 SV=1	8	1	1	1	95	10.6	8.7	1.93	1	1	9A
FALSE	Master Protein	Q7T2Q1	Snaclec EMS16 subunit alpha OS=Echis multisquamatus OX=93050 PE=1 SV=1	4	1	1	1	157	18.2	4.92	1.9	1	1	9A
FALSE	Master Protein	V5TBK6	Zinc metalloproteinase-disintegrin-like protein H4 subunit A OS=Vipera ammodytes ammodytes OX=8705 PE=1 SV=1	42	20	91	19	614	68.6	5.38	372.32	20	1	10A
FALSE	Master Protein	Q3ZD74	Snake venom metalloproteinase lebetase-4 (Fragment) OS=Macrovipera lebetina OX=8709 PE=2 SV=1	29	6	50	3	217	24.5	6.51	192.09	6	1	10A
FALSE	Master Protein	P0DPS3	Snake venom serine protease VaSP1 (Fragment) OS=Vipera ammodytes ammodytes OX=8705 PE=1 SV=1	43	5	49	1	200	22.1	8.31	191.1	5	1	10A
FALSE	Master Protein	A0A1I9KNP0	Vaa serine proteinase homolog 1 OS=Vipera ammodytes ammodytes OX=8705 PE=1 SV=1	45	12	54	5	260	28.9	8.46	182.19	12	1	10A
FALSE	Master Protein	R4NNL0	Zinc metalloproteinase-disintegrin-like protein H3 OS=Vipera ammodytes ammodytes OX=8705 PE=1 SV=1	36	15	45	5	616	68.5	5.74	155.92	15	1	10A
FALSE	Master Protein	W8E7D1	Venom phosphodiesterase OS=Macrovipera lebetina OX=8709 PE=1 SV=1	41	24	41	16	851	96.1	7.25	144.5	24	1	10A
FALSE	Master Protein	A0A0B4U9L8	Zinc metalloproteinase-disintegrin-like protein F1 OS=Vipera ammodytes ammodytes OX=8705 PE=1 SV=1	37	18	39	16	614	68.7	6.3	138.88	18	1	10A
FALSE	Master Protein	Q98995	Zinc metalloproteinase/disintegrin OS=Macrovipera lebetina OX=8709 PE=1 SV=1	14	7	36	4	478	53.4	5.52	126.6	7	1	10A
FALSE	Master Protein	Q910A1	Acidic phospholipase A2 ammodytin I1 OS=Vipera ammodytes ammodytes OX=8705 PE=2 SV=1	47	7	36	6	138	15.4	5.25	122.39	7	1	10A
FALSE	Master Protein	W8EFS0	Snake venom 5'-nucleotidase (Fragment) OS=Macrovipera lebetina OX=8709 PE=1 SV=1	50	12	27	9	408	45	6.9	112.35	12	1	10A
FALSE	Master Protein	B7FDI1	Cysteine-rich venom protein OS=Vipera berus OX=31155 PE=1 SV=1	54	10	28	6	239	26.5	6.81	104.9	10	1	10A
FALSE	Master Protein	Q4VM08	Zinc metalloproteinase-disintegrin-like VLAIP-A OS=Macrovipera lebetina OX=8709 PE=1 SV=1	21	11	33	1	616	68.7	5.68	98.37	11	1	10A
FALSE	Master Protein	A0A6B7FMR5	Disintegrin-like/cysteine-rich protein MPIII-3 OS=Vipera ammodytes ammodytes OX=8705 PE=1 SV=1	16	6	28	6	324	36.8	5.03	95.91	6	1	10A
FALSE	Master Protein	P34180	Neutral phospholipase A2 ammodytin I2 OS=Vipera ammodytes ammodytes OX=8705 PE=1 SV=2	50	6	23	5	137	15.3	6.47	84.98	6	1	10A
FALSE	Master Protein	P83254	Disintegrin lebein-1-beta OS=Macrovipera lebetina OX=8709 PE=1 SV=1	64	3	21	3	64	7.1	7.8	79.74	3	1	10A
FALSE	Master Protein	P17935	Basic phospholipase A2 homolog ammodytin L OS=Vipera ammodytes ammodytes OX=8705 PE=1 SV=1	51	7	18	5	138	15.6	8.5	78.79	7	1	10A
FALSE	Master Protein	Q4VM07	Zinc metalloproteinase-disintegrin-like VLAIP-B OS=Macrovipera lebetina OX=8709 PE=1 SV=1	19	9	24	7	614	68.8	6.33	78.67	9	1	10A
FALSE	Master Protein	Q6TGQ8	L-amino-acid oxidase BmooLAAO-I OS=Bothrops moojeni OX=98334 PE=1 SV=2	8	6	29	3	502	56.8	6.24	75.08	6	1	10A
FALSE	Master Protein	P67863	Snake venom vascular endothelial growth factor toxin vammin OS=Vipera ammodytes ammodytes OX=8705 PE=1 SV=2	37	3	21	3	145	16.3	8.41	73.31	3	1	10A
FALSE	Master Protein	P0C2D7	L-amino-acid oxidase (Fragment) OS=Vipera berus berus OX=31156 PE=1 SV=1	50	5	18	2	88	10.3	5.21	72.9	5	1	10A
FALSE	Master Protein	B4XT06	Snaclec B7 (Fragment) OS=Macrovipera lebetina OX=8709 PE=2 SV=1	38	7	26	7	125	15	8.19	69.51	7	1	10A
FALSE	Master Protein	B4XSY8	Snaclec A13 OS=Macrovipera lebetina OX=8709 PE=2 SV=1	21	2	19	1	131	15.3	7.96	66.35	2	1	10A
FALSE	Master Protein	G8XQX1	L-amino-acid oxidase OS=Daboia russelii OX=8707 PE=1 SV=1	19	7	17	2	504	56.9	8.37	64.64	7	1	10A
FALSE	Master Protein	E0Y420	Serine protease VLSP-3 OS=Macrovipera lebetina OX=8709 PE=2 SV=1	18	5	15	3	258	28.3	7.58	62.53	5	1	10A
FALSE	Master Protein	E5AJX2	Snake venom serine protease nikobin OS=Vipera berus nikolskii OX=1808362 GN=sp-VN PE=2 SV=1	31	7	21	6	257	28.2	7.77	60.97	7	1	10A
FALSE	Master Protein	P82465	Disintegrin EC6 subunit alpha OS=Echis carinatus sochureki OX=124223 PE=1 SV=2	17	1	14	1	115	12.6	5.88	60.25	1	1	10A
FALSE	Master Protein	O13069	Thrombin-like enzyme KN-BJ 2 OS=Bothrops jararaca OX=8724 PE=1 SV=1	11	4	25	1	257	27.9	8.34	59.17	4	1	10A
FALSE	Master Protein	P0DQQ4	Venom phosphodiesterase CdcPDE OS=Crotalus durissus collilineatus OX=221569 PE=1 SV=1	20	11	18	3	829	94.1	7.44	57.48	11	1	10A
FALSE	Master Protein	P0DMT4	Cysteine-rich venom protein OS=Echis coloratus OX=64175 PE=1 SV=1	20	3	13	1	220	24.7	7.46	55.22	3	1	10A
FALSE	Master Protein	Q90YA8	Glutaminyl-peptide cyclotransferase OS=Gloydius blomhoffii OX=242054 GN=QPCT PE=2 SV=1	33	9	15	9	368	42.2	8.1	52.07	9	1	10A
FALSE	Master Protein	P0DI84	L-amino-acid oxidase OS=Vipera ammodytes ammodytes OX=8705 PE=1 SV=1	18	8	16	4	484	54.7	7.75	45.2	8	1	10A
FALSE	Master Protein	D8MIA1	Snake venom serine protease homolog rhinocerase 3 (Fragment) OS=Bitis rhinoceros OX=715877 PE=1 SV=1	11	3	17	1	259	28.8	7.94	44.3	3	1	10A
FALSE	Master Protein	P0C6B0	Disintegrin VLO5B OS=Macrovipera lebetina obtusa OX=209528 PE=1 SV=1	42	4	15	2	69	7.7	6.89	43.96	4	1	10A
FALSE	Master Protein	Q9DG83	Snake venom serine protease serpentokallikrein-1 OS=Protobothrops mucrosquamatus OX=103944 PE=2 SV=1	11	2	15	1	260	28.6	7.4	41.17	2	1	10A
FALSE	Master Protein	B7U492	Snake venom metalloproteinase VMP1 OS=Agkistrodon piscivorus leucostoma OX=459671 PE=2 SV=1	3	1	13	1	411	46.6	5.78	40.76	1	1	10A
FALSE	Master Protein	P0DJE2	Zinc metalloproteinase-disintegrin-like ammodytagin (Fragment) OS=Vipera ammodytes ammodytes OX=8705 PE=1 SV=3	15	2	9	1	184	19.9	5.19	34.78	2	1	10A
FALSE	Master Protein	C0HKZ7	Snaclec macrovipecetin subunit beta OS=Macrovipera lebetina OX=8709 PE=1 SV=1	23	2	9	1	127	15	6.98	33.9	2	1	10A
FALSE	Master Protein	Q8JI40	Cysteine-rich venom protein ablomin OS=Gloydius blomhoffii OX=242054 PE=1 SV=1	16	4	11	1	240	26.9	5.96	32.88	4	1	10A
FALSE	Master Protein	P0DJL5	Snaclec VP12 subunit B OS=Daboia palaestinae OX=1170828 PE=1 SV=1	38	3	7	3	125	15.1	5.02	31.11	3	1	10A
FALSE	Master Protein	P81382	L-amino-acid oxidase OS=Calloselasma rhodostoma OX=8717 PE=1 SV=2	6	3	11	1	516	58.2	6.49	30.96	3	1	10A
FALSE	Master Protein	P24293	Acidic phospholipase A2 PLA-1 OS=Eristicophis macmahoni OX=110227 PE=1 SV=1	33	3	9	2	121	13.5	6.04	29.49	3	1	10A
FALSE	Master Protein	F8QN50	Basic phospholipase A2 homolog Vur-S49 OS=Vipera renardi OX=927686 PE=2 SV=1	22	3	6	1	138	15.6	8.5	26	3	1	10A
FALSE	Master Protein	F8S0Z7	Snake venom 5'-nucleotidase OS=Crotalus adamanteus OX=8729 PE=1 SV=2	16	6	8	3	588	64.6	8.34	25.81	6	1	10A
FALSE	Master Protein	E0Y419	Beta-fibrinogenase OS=Macrovipera lebetina OX=8709 PE=1 SV=1	9	3	9	1	257	28.3	7.34	25.27	3	1	10A
FALSE	Master Protein	Q7T046	Coagulation factor X-activating enzyme heavy chain OS=Macrovipera lebetina OX=8709 PE=1 SV=1	7	6	10	5	612	68.7	6.15	24.95	6	1	10A
FALSE	Master Protein	F8S101	Phospholipase B OS=Crotalus adamanteus OX=8729 PE=1 SV=1	18	6	8	6	553	64	8.51	24.76	6	1	10A
FALSE	Master Protein	Q6X5S6	Snaclec 8 OS=Echis carinatus sochureki OX=124223 PE=2 SV=1	12	1	5	1	148	16.9	5.06	23.84	1	1	10A
FALSE	Master Protein	Q2UXR0	Zinc metalloproteinase-disintegrin-like Eoc1 OS=Echis ocellatus OX=99586 GN=Svmp3-Eoc1 PE=2 SV=1	7	5	8	1	614	68.7	6.34	22.56	5	1	10A
FALSE	Master Protein	P81743	Disintegrin EMF10B OS=Eristicophis macmahoni OX=110227 PE=1 SV=1	71	2	5	2	68	7.4	5.22	20.1	2	1	10A
FALSE	Master Protein	P25428	Venom nerve growth factor OS=Macrovipera lebetina OX=8709 PE=1 SV=2	15	3	6	3	244	27.3	8.46	19.97	3	1	10A
FALSE	Master Protein	P11407	Basic phospholipase A2 ammodytoxin C OS=Vipera ammodytes ammodytes OX=8705 PE=1 SV=1	46	5	6	2	138	15.5	7.62	19.53	5	1	10A
FALSE	Master Protein	P14424	Basic phospholipase A2 ammodytoxin B OS=Vipera ammodytes ammodytes OX=8705 PE=1 SV=2	42	4	5	1	138	15.5	7.83	18.56	4	1	10A
FALSE	Master Protein	P81742	Disintegrin EMF10A OS=Eristicophis macmahoni OX=110227 PE=1 SV=1	19	3	8	1	69	7.5	7.47	18.37	3	1	10A
FALSE	Master Protein	Q7LZ61	Coagulation factor X-activating enzyme heavy chain OS=Daboia siamensis OX=343250 PE=1 SV=2	6	2	5	2	619	69.6	6.39	17.07	2	1	10A
FALSE	Master Protein	Q6X5T4	C-type lectin 2 OS=Bitis arietans OX=8692 PE=2 SV=1	9	2	6	2	148	17.2	5.81	15.88	2	1	10A
FALSE	Master Protein	Q2UXQ5	Zinc metalloproteinase-disintegrin-like EoVMP2 OS=Echis ocellatus OX=99586 GN=Svmp3-Eoc22 PE=1 SV=1	4	2	3	2	613	69.4	5.57	12.72	2	1	10A
FALSE	Master Protein	P0DJL4	Snaclec VP12 subunit A (Fragment) OS=Daboia palaestinae OX=1170828 PE=1 SV=1	36	3	4	3	107	12.1	5.02	12.08	3	1	10A
FALSE	Master Protein	Q4PRD0	Snaclec 3 OS=Daboia siamensis OX=343250 PE=2 SV=1	24	2	4	2	148	16.9	6.51	12.06	2	1	10A
FALSE	Master Protein	P0C6A5	Disintegrin VA6 OS=Vipera ammodytes ammodytes OX=8705 PE=1 SV=1	42	2	3	2	64	7	8.02	11.69	2	1	10A
FALSE	Master Protein	P82981	Thrombin-like enzyme contortrixobin OS=Agkistrodon contortrix contortrix OX=8713 PE=1 SV=1	15	2	4	2	234	25.4	5.12	11.37	2	1	10A
FALSE	Master Protein	B4XSY9	Snaclec A14 OS=Macrovipera lebetina OX=8709 PE=2 SV=1	15	2	3	2	156	17.7	5.33	11.2	2	1	10A
FALSE	Master Protein	Q9YGJ2	Snake venom serine protease pallabin OS=Gloydius halys OX=8714 GN=JZTHR5 PE=2 SV=1	9	3	4	1	260	28.7	6.21	9.63	3	1	10A
FALSE	Master Protein	Q696W1	Snaclec coagulation factor X-activating enzyme light chain 2 OS=Macrovipera lebetina OX=8709 GN=LC2 PE=1 SV=1	16	2	3	2	158	18.1	7.58	9.57	2	1	10A
FALSE	Master Protein	Q92043	Zinc metalloproteinase-disintegrin-like atrolysin-A (Fragment) OS=Crotalus atrox OX=8730 PE=1 SV=1	4	1	3	1	419	46.8	6.39	9.21	1	1	10A
FALSE	Master Protein	P00991	Kunitz-type serine protease inhibitor 1 OS=Vipera ammodytes ammodytes OX=8705 PE=1 SV=2	27	2	3	2	90	9.8	8.27	8.38	2	1	10A
FALSE	Master Protein	P0DJJ5	Snake venom 5'-nucleotidase (Fragment) OS=Gloydius blomhoffii blomhoffii OX=417378 PE=1 SV=1	28	1	2	1	54	6	5.66	7.75	1	1	10A
FALSE	Master Protein	C0HKZ6	Snaclec macrovipecetin subunit alpha OS=Macrovipera lebetina OX=8709 PE=1 SV=1	13	1	2	1	131	15.4	6.51	7.51	1	1	10A
FALSE	Master Protein	C0K3N5	Vascular endothelial growth factor A OS=Vipera ammodytes ammodytes OX=8705 PE=2 SV=1	24	2	2	2	192	22.4	7.83	7.17	2	1	10A
FALSE	Master Protein	P33589	Thrombin-like enzyme gyroxin analog OS=Lachesis muta muta OX=8753 PE=1 SV=1	20	2	2	2	228	25.6	6.93	7.01	2	1	10A
FALSE	Master Protein	Q9YI19	Zinc metalloproteinase/disintegrin OS=Gloydius brevicaudus OX=259325 PE=1 SV=1	2	1	3	1	476	52.8	4.88	6.97	1	1	10A
FALSE	Master Protein	E0Y418	Serine protease VLSP-1 OS=Macrovipera lebetina OX=8709 PE=2 SV=1	18	2	3	2	260	28.7	6.51	6.85	2	1	10A
FALSE	Master Protein	Q6IWF1	Snake venom serine protease BthaTL OS=Bothrops alternatus OX=64174 PE=2 SV=1	9	2	2	2	233	25.6	7.77	4.78	2	1	10A
FALSE	Master Protein	J3S830	Zinc metalloproteinase-disintegrin-like 3a OS=Crotalus adamanteus OX=8729 PE=1 SV=1	3	2	2	1	610	68.8	5.4	4.72	2	1	10A
FALSE	Master Protein	Q9DF68	Snake venom serine protease homolog OS=Protobothrops jerdonii OX=242841 PE=2 SV=1	6	1	1	1	260	28.6	8.47	3.48	1	1	10A
FALSE	Master Protein	P08935	Cystatin OS=Bitis arietans OX=8692 PE=1 SV=1	12	1	1	1	111	12.7	7.81	3.02	1	1	10A
FALSE	Master Protein	P83912	Zinc metalloproteinase-disintegrin jerdonitin OS=Protobothrops jerdonii OX=242841 PE=1 SV=1	4	1	1	1	484	54.6	5.48	2.97	1	1	10A
FALSE	Master Protein	Q1PBD1	Zinc metalloproteinase/disintegrin OS=Gloydius halys OX=8714 PE=2 SV=1	5	1	1	1	477	53.1	5.55	2.92	1	1	10A
FALSE	Master Protein	Q5EE07	Disintegrin (Fragment) OS=Echis carinatus OX=40353 PE=1 SV=1	30	1	1	1	64	7.1	7.56	2.71	1	1	10A
FALSE	Master Protein	I7ICN3	Snaclec rhinocetin subunit beta OS=Bitis rhinoceros OX=715877 PE=1 SV=1	5	1	1	1	150	17.7	7.87	2.65	1	1	10A
FALSE	Master Protein	P83906	Vascular endothelial growth factor A OS=Bitis gabonica OX=8694 PE=1 SV=1	17	1	1	1	191	22.3	7.96	2.65	1	1	10A
FALSE	Master Protein	B8K1W0	Zinc metalloproteinase-disintegrin-like daborhagin-K OS=Daboia russelii OX=8707 PE=1 SV=1	4	1	1	1	615	69.5	6.38	2.62	1	1	10A
FALSE	Master Protein	Q38L02	Snaclec dabocetin subunit alpha OS=Daboia siamensis OX=343250 PE=1 SV=1	5	1	1	1	154	17.5	7.42	2.49	1	1	10A
FALSE	Master Protein	C0HLB2	Kunitz-type serine protease inhibitor PPTI OS=Pseudocerastes persicus OX=47769 PE=1 SV=1	13	1	1	1	68	7.7	8.72	2.41	1	1	10A
FALSE	Master Protein	Q71QI1	Snake venom serine protease KN12 OS=Trimeresurus stejnegeri OX=39682 PE=2 SV=1	14	1	1	1	258	28.4	7.58	2.32	1	1	10A
FALSE	Master Protein	P0DMG5	Cysteine-rich venom protein Bco13 (Fragment) OS=Bothrops cotiara OX=8727 PE=1 SV=1	67	1	1	1	15	1.7	4.46	2.25	1	1	10A
FALSE	Master Protein	Q18DC8	Renin OS=Echis ocellatus OX=99586 GN=Asp-Eoc123 PE=1 SV=1	2	1	1	1	395	43.8	5.49	2.22	1	1	10A
FALSE	Master Protein	B5U6Y3	Serine protease sp-Eoc49 OS=Echis ocellatus OX=99586 PE=2 SV=1	3	1	1	1	258	28.2	8.1	2.15	1	1	10A
FALSE	Master Protein	I2G9B4	Kunitz-type serine protease inhibitor PIVL OS=Macrovipera lebetina transmediterranea OX=384075 PE=1 SV=1	8	1	1	1	95	10.6	8.7	1.97	1	1	10A
FALSE	Master Protein	Q92117	TATA-box-binding protein OS=Protobothrops flavoviridis OX=88087 GN=TBP PE=3 SV=1	5	1	1	1	300	32.9	9.79	1.93	1	1	10A
FALSE	Master Protein	Q8UUJ1	Snake venom serine protease ussurase OS=Gloydius ussuriensis OX=35671 PE=2 SV=2	14	1	1	1	233	26	6.37	0	1	1	10A

## Sheet: Sve frakcije
Checked	Master	Accession	Description	Coverage [%]	# Peptides	# PSMs	# Unique Peptides	# AAs	MW [kDa]	calc. pI	Score Sequest HT: Sequest HT	# Peptides (by Search Engine): Sequest HT	# Protein Groups	Fraction number
FALSE	Master Protein	V5TBK6	Zinc metalloproteinase-disintegrin-like protein H4 subunit A OS=Vipera ammodytes ammodytes OX=8705 PE=1 SV=1	46	21	132	20	614	68.6	5.38	507.9	21	1	9A
FALSE	Master Protein	V5TBK6	Zinc metalloproteinase-disintegrin-like protein H4 subunit A OS=Vipera ammodytes ammodytes OX=8705 PE=1 SV=1	42	20	91	19	614	68.6	5.38	372.32	20	1	10A
FALSE	Master Protein	W8E7D1	Venom phosphodiesterase OS=Macrovipera lebetina OX=8709 PE=1 SV=1	41	24	41	16	851	96.1	7.25	144.5	24	1	10A
FALSE	Master Protein	A0A0B4U9L8	Zinc metalloproteinase-disintegrin-like protein F1 OS=Vipera ammodytes ammodytes OX=8705 PE=1 SV=1	37	18	39	16	614	68.7	6.3	138.88	18	1	10A
FALSE	Master Protein	V5TBK6	Zinc metalloproteinase-disintegrin-like protein H4 subunit A OS=Vipera ammodytes ammodytes OX=8705 PE=1 SV=1	44	16	58	15	614	68.6	5.38	220.95	16	1	8A
FALSE	Master Protein	A0A0B4U9L8	Zinc metalloproteinase-disintegrin-like protein F1 OS=Vipera ammodytes ammodytes OX=8705 PE=1 SV=1	41	16	41	15	614	68.7	6.3	135.47	16	1	8A
FALSE	Master Protein	A0A0B4U9L8	Zinc metalloproteinase-disintegrin-like protein F1 OS=Vipera ammodytes ammodytes OX=8705 PE=1 SV=1	30	14	42	13	614	68.7	6.3	148.98	14	1	9A
FALSE	Master Protein	V5TBK6	Zinc metalloproteinase-disintegrin-like protein H4 subunit A OS=Vipera ammodytes ammodytes OX=8705 PE=1 SV=1	34	13	35	12	614	68.6	5.38	124.32	13	1	5A
FALSE	Master Protein	V5TBK6	Zinc metalloproteinase-disintegrin-like protein H4 subunit A OS=Vipera ammodytes ammodytes OX=8705 PE=1 SV=1	29	12	24	11	614	68.6	5.38	89.69	12	1	3A
FALSE	Master Protein	W8E7D1	Venom phosphodiesterase OS=Macrovipera lebetina OX=8709 PE=1 SV=1	23	15	18	11	851	96.1	7.25	51.37	15	1	8A
FALSE	Master Protein	W8E7D1	Venom phosphodiesterase OS=Macrovipera lebetina OX=8709 PE=1 SV=1	15	11	13	11	851	96.1	7.25	37.52	11	1	9A
FALSE	Master Protein	V5TBK6	Zinc metalloproteinase-disintegrin-like protein H4 subunit A OS=Vipera ammodytes ammodytes OX=8705 PE=1 SV=1	30	10	32	9	614	68.6	5.38	119.31	10	1	0
FALSE	Master Protein	W8EFS0	Snake venom 5'-nucleotidase (Fragment) OS=Macrovipera lebetina OX=8709 PE=1 SV=1	29	9	23	9	408	45	6.9	74.11	9	1	0
FALSE	Master Protein	A0A0B4U9L8	Zinc metalloproteinase-disintegrin-like protein F1 OS=Vipera ammodytes ammodytes OX=8705 PE=1 SV=1	19	10	21	9	614	68.7	6.3	72.77	10	1	3A
FALSE	Master Protein	Q90YA8	Glutaminyl-peptide cyclotransferase OS=Gloydius blomhoffii OX=242054 GN=QPCT PE=2 SV=1	33	9	11	9	368	42.2	8.1	34.52	9	1	8A
FALSE	Master Protein	W8EFS0	Snake venom 5'-nucleotidase (Fragment) OS=Macrovipera lebetina OX=8709 PE=1 SV=1	50	12	27	9	408	45	6.9	112.35	12	1	10A
FALSE	Master Protein	Q90YA8	Glutaminyl-peptide cyclotransferase OS=Gloydius blomhoffii OX=242054 GN=QPCT PE=2 SV=1	33	9	15	9	368	42.2	8.1	52.07	9	1	10A
FALSE	Master Protein	A0A0B4U9L8	Zinc metalloproteinase-disintegrin-like protein F1 OS=Vipera ammodytes ammodytes OX=8705 PE=1 SV=1	18	9	31	8	614	68.7	6.3	110.05	9	1	0
FALSE	Master Protein	A0A0B4U9L8	Zinc metalloproteinase-disintegrin-like protein F1 OS=Vipera ammodytes ammodytes OX=8705 PE=1 SV=1	20	9	16	8	614	68.7	6.3	49.39	9	1	5A
FALSE	Master Protein	W8EFS0	Snake venom 5'-nucleotidase (Fragment) OS=Macrovipera lebetina OX=8709 PE=1 SV=1	43	13	27	8	408	45	6.9	97.62	13	1	8A
FALSE	Master Protein	Q4VM07	Zinc metalloproteinase-disintegrin-like VLAIP-B OS=Macrovipera lebetina OX=8709 PE=1 SV=1	21	9	17	8	614	68.8	6.33	55.3	9	1	8A
FALSE	Master Protein	W8EFS0	Snake venom 5'-nucleotidase (Fragment) OS=Macrovipera lebetina OX=8709 PE=1 SV=1	43	13	21	8	408	45	6.9	71.7	13	1	9A
FALSE	Master Protein	Q910A1	Acidic phospholipase A2 ammodytin I1 OS=Vipera ammodytes ammodytes OX=8705 PE=2 SV=1	70	9	30	7	138	15.4	5.25	97.99	9	1	3A
FALSE	Master Protein	W8EFS0	Snake venom 5'-nucleotidase (Fragment) OS=Macrovipera lebetina OX=8709 PE=1 SV=1	35	10	17	7	408	45	6.9	51.94	10	1	3A
FALSE	Master Protein	Q910A1	Acidic phospholipase A2 ammodytin I1 OS=Vipera ammodytes ammodytes OX=8705 PE=2 SV=1	64	8	30	7	138	15.4	5.25	99.18	8	1	8A
FALSE	Master Protein	A0A6B7FMR5	Disintegrin-like/cysteine-rich protein MPIII-3 OS=Vipera ammodytes ammodytes OX=8705 PE=1 SV=1	18	7	24	7	324	36.8	5.03	77.34	7	1	9A
FALSE	Master Protein	B4XT06	Snaclec B7 (Fragment) OS=Macrovipera lebetina OX=8709 PE=2 SV=1	32	7	28	7	125	15	8.19	75.53	7	1	9A
FALSE	Master Protein	Q4VM07	Zinc metalloproteinase-disintegrin-like VLAIP-B OS=Macrovipera lebetina OX=8709 PE=1 SV=1	20	8	18	7	614	68.8	6.33	62.42	8	1	9A
FALSE	Master Protein	Q90YA8	Glutaminyl-peptide cyclotransferase OS=Gloydius blomhoffii OX=242054 GN=QPCT PE=2 SV=1	24	7	7	7	368	42.2	8.1	21.5	7	1	9A
FALSE	Master Protein	Q4VM07	Zinc metalloproteinase-disintegrin-like VLAIP-B OS=Macrovipera lebetina OX=8709 PE=1 SV=1	19	9	24	7	614	68.8	6.33	78.67	9	1	10A
FALSE	Master Protein	B4XT06	Snaclec B7 (Fragment) OS=Macrovipera lebetina OX=8709 PE=2 SV=1	38	7	26	7	125	15	8.19	69.51	7	1	10A
FALSE	Master Protein	P17935	Basic phospholipase A2 homolog ammodytin L OS=Vipera ammodytes ammodytes OX=8705 PE=1 SV=1	50	7	65	6	138	15.6	8.5	299.77	7	1	0
FALSE	Master Protein	E5AJX2	Snake venom serine protease nikobin OS=Vipera berus nikolskii OX=1808362 GN=sp-VN PE=2 SV=1	27	7	43	6	257	28.2	7.77	125.84	7	1	0
FALSE	Master Protein	A0A6B7FMR5	Disintegrin-like/cysteine-rich protein MPIII-3 OS=Vipera ammodytes ammodytes OX=8705 PE=1 SV=1	15	6	36	6	324	36.8	5.03	119.38	6	1	0
FALSE	Master Protein	R4NNL0	Zinc metalloproteinase-disintegrin-like protein H3 OS=Vipera ammodytes ammodytes OX=8705 PE=1 SV=1	31	14	29	6	616	68.5	5.74	86.73	14	1	3A
FALSE	Master Protein	A0A6B7FMR5	Disintegrin-like/cysteine-rich protein MPIII-3 OS=Vipera ammodytes ammodytes OX=8705 PE=1 SV=1	15	6	27	6	324	36.8	5.03	79.53	6	1	3A
FALSE	Master Protein	W8EFS0	Snake venom 5'-nucleotidase (Fragment) OS=Macrovipera lebetina OX=8709 PE=1 SV=1	32	10	12	6	408	45	6.9	36.9	10	1	5A
FALSE	Master Protein	Q4VM07	Zinc metalloproteinase-disintegrin-like VLAIP-B OS=Macrovipera lebetina OX=8709 PE=1 SV=1	16	7	12	6	614	68.8	6.33	35.1	7	1	5A
FALSE	Master Protein	Q90YA8	Glutaminyl-peptide cyclotransferase OS=Gloydius blomhoffii OX=242054 GN=QPCT PE=2 SV=1	19	6	8	6	368	42.2	8.1	25	6	1	5A
FALSE	Master Protein	P17935	Basic phospholipase A2 homolog ammodytin L OS=Vipera ammodytes ammodytes OX=8705 PE=1 SV=1	50	7	33	6	138	15.6	8.5	138.14	7	1	8A
FALSE	Master Protein	A0A6B7FMR5	Disintegrin-like/cysteine-rich protein MPIII-3 OS=Vipera ammodytes ammodytes OX=8705 PE=1 SV=1	15	6	18	6	324	36.8	5.03	55.23	6	1	8A
FALSE	Master Protein	B4XSY9	Snaclec A14 OS=Macrovipera lebetina OX=8709 PE=2 SV=1	25	6	16	6	156	17.7	5.33	50.53	6	1	8A
FALSE	Master Protein	Q910A1	Acidic phospholipase A2 ammodytin I1 OS=Vipera ammodytes ammodytes OX=8705 PE=2 SV=1	64	8	34	6	138	15.4	5.25	111.7	8	1	9A
FALSE	Master Protein	A5HUI5	Aminopeptidase A OS=Gloydius brevicaudus OX=259325 PE=1 SV=2	7	6	6	6	955	109.8	5.78	13.89	6	1	9A
FALSE	Master Protein	Q910A1	Acidic phospholipase A2 ammodytin I1 OS=Vipera ammodytes ammodytes OX=8705 PE=2 SV=1	47	7	36	6	138	15.4	5.25	122.39	7	1	10A
FALSE	Master Protein	B7FDI1	Cysteine-rich venom protein OS=Vipera berus OX=31155 PE=1 SV=1	54	10	28	6	239	26.5	6.81	104.9	10	1	10A
FALSE	Master Protein	A0A6B7FMR5	Disintegrin-like/cysteine-rich protein MPIII-3 OS=Vipera ammodytes ammodytes OX=8705 PE=1 SV=1	16	6	28	6	324	36.8	5.03	95.91	6	1	10A
FALSE	Master Protein	E5AJX2	Snake venom serine protease nikobin OS=Vipera berus nikolskii OX=1808362 GN=sp-VN PE=2 SV=1	31	7	21	6	257	28.2	7.77	60.97	7	1	10A
FALSE	Master Protein	F8S101	Phospholipase B OS=Crotalus adamanteus OX=8729 PE=1 SV=1	18	6	8	6	553	64	8.51	24.76	6	1	10A
FALSE	Master Protein	B7FDI1	Cysteine-rich venom protein OS=Vipera berus OX=31155 PE=1 SV=1	56	9	79	5	239	26.5	6.81	257.89	9	1	0
FALSE	Master Protein	R4NNL0	Zinc metalloproteinase-disintegrin-like protein H3 OS=Vipera ammodytes ammodytes OX=8705 PE=1 SV=1	30	13	41	5	616	68.5	5.74	124.69	13	1	0
FALSE	Master Protein	W8E7D1	Venom phosphodiesterase OS=Macrovipera lebetina OX=8709 PE=1 SV=1	12	10	17	5	851	96.1	7.25	43.5	10	1	0
FALSE	Master Protein	Q4VM07	Zinc metalloproteinase-disintegrin-like VLAIP-B OS=Macrovipera lebetina OX=8709 PE=1 SV=1	12	6	14	5	614	68.8	6.33	41.48	6	1	0
FALSE	Master Protein	Q7T046	Coagulation factor X-activating enzyme heavy chain OS=Macrovipera lebetina OX=8709 PE=1 SV=1	6	6	10	5	612	68.7	6.15	23.96	6	1	0
FALSE	Master Protein	Q90YA8	Glutaminyl-peptide cyclotransferase OS=Gloydius blomhoffii OX=242054 GN=QPCT PE=2 SV=1	14	5	7	5	368	42.2	8.1	19.6	5	1	0
FALSE	Master Protein	P34180	Neutral phospholipase A2 ammodytin I2 OS=Vipera ammodytes ammodytes OX=8705 PE=1 SV=2	57	7	41	5	137	15.3	6.47	141	7	1	3A
FALSE	Master Protein	E5AJX2	Snake venom serine protease nikobin OS=Vipera berus nikolskii OX=1808362 GN=sp-VN PE=2 SV=1	30	6	25	5	257	28.2	7.77	76.37	6	1	3A
FALSE	Master Protein	A0A1I9KNP0	Vaa serine proteinase homolog 1 OS=Vipera ammodytes ammodytes OX=8705 PE=1 SV=1	33	7	22	5	260	28.9	8.46	66.27	7	1	3A
FALSE	Master Protein	B4XT06	Snaclec B7 (Fragment) OS=Macrovipera lebetina OX=8709 PE=2 SV=1	26	5	8	5	125	15	8.19	26.65	5	1	3A
FALSE	Master Protein	P34180	Neutral phospholipase A2 ammodytin I2 OS=Vipera ammodytes ammodytes OX=8705 PE=1 SV=2	50	6	29	5	137	15.3	6.47	109.62	6	1	5A
FALSE	Master Protein	P17935	Basic phospholipase A2 homolog ammodytin L OS=Vipera ammodytes ammodytes OX=8705 PE=1 SV=1	46	6	29	5	138	15.6	8.5	102.06	6	1	5A
FALSE	Master Protein	E5AJX2	Snake venom serine protease nikobin OS=Vipera berus nikolskii OX=1808362 GN=sp-VN PE=2 SV=1	30	6	34	5	257	28.2	7.77	95.67	6	1	5A
FALSE	Master Protein	A0A6B7FMR5	Disintegrin-like/cysteine-rich protein MPIII-3 OS=Vipera ammodytes ammodytes OX=8705 PE=1 SV=1	13	5	18	5	324	36.8	5.03	56.16	5	1	5A
FALSE	Master Protein	P34180	Neutral phospholipase A2 ammodytin I2 OS=Vipera ammodytes ammodytes OX=8705 PE=1 SV=2	50	6	30	5	137	15.3	6.47	111.99	6	1	8A
FALSE	Master Protein	E5AJX2	Snake venom serine protease nikobin OS=Vipera berus nikolskii OX=1808362 GN=sp-VN PE=2 SV=1	28	5	17	5	257	28.2	7.77	49.67	5	1	8A
FALSE	Master Protein	P34180	Neutral phospholipase A2 ammodytin I2 OS=Vipera ammodytes ammodytes OX=8705 PE=1 SV=2	50	6	18	5	137	15.3	6.47	67.6	6	1	9A
FALSE	Master Protein	Q7T046	Coagulation factor X-activating enzyme heavy chain OS=Macrovipera lebetina OX=8709 PE=1 SV=1	7	6	11	5	612	68.7	6.15	27.05	6	1	9A
FALSE	Master Protein	A0A1I9KNP0	Vaa serine proteinase homolog 1 OS=Vipera ammodytes ammodytes OX=8705 PE=1 SV=1	45	12	54	5	260	28.9	8.46	182.19	12	1	10A
FALSE	Master Protein	R4NNL0	Zinc metalloproteinase-disintegrin-like protein H3 OS=Vipera ammodytes ammodytes OX=8705 PE=1 SV=1	36	15	45	5	616	68.5	5.74	155.92	15	1	10A
FALSE	Master Protein	P34180	Neutral phospholipase A2 ammodytin I2 OS=Vipera ammodytes ammodytes OX=8705 PE=1 SV=2	50	6	23	5	137	15.3	6.47	84.98	6	1	10A
FALSE	Master Protein	P17935	Basic phospholipase A2 homolog ammodytin L OS=Vipera ammodytes ammodytes OX=8705 PE=1 SV=1	51	7	18	5	138	15.6	8.5	78.79	7	1	10A
FALSE	Master Protein	Q7T046	Coagulation factor X-activating enzyme heavy chain OS=Macrovipera lebetina OX=8709 PE=1 SV=1	7	6	10	5	612	68.7	6.15	24.95	6	1	10A
FALSE	Master Protein	P34180	Neutral phospholipase A2 ammodytin I2 OS=Vipera ammodytes ammodytes OX=8705 PE=1 SV=2	50	6	63	4	137	15.3	6.47	238.41	6	1	0
FALSE	Master Protein	Q910A1	Acidic phospholipase A2 ammodytin I1 OS=Vipera ammodytes ammodytes OX=8705 PE=2 SV=1	48	6	68	4	138	15.4	5.25	212.3	6	1	0
FALSE	Master Protein	P0C2D7	L-amino-acid oxidase (Fragment) OS=Vipera berus berus OX=31156 PE=1 SV=1	50	5	15	4	88	10.3	5.21	45.13	5	1	0
FALSE	Master Protein	B4XT06	Snaclec B7 (Fragment) OS=Macrovipera lebetina OX=8709 PE=2 SV=1	26	4	14	4	125	15	8.19	33.89	4	1	0
FALSE	Master Protein	B7FDI1	Cysteine-rich venom protein OS=Vipera berus OX=31155 PE=1 SV=1	52	7	51	4	239	26.5	6.81	205.21	7	1	3A
FALSE	Master Protein	P17935	Basic phospholipase A2 homolog ammodytin L OS=Vipera ammodytes ammodytes OX=8705 PE=1 SV=1	42	5	33	4	138	15.6	8.5	156.6	5	1	3A
FALSE	Master Protein	Q98995	Zinc metalloproteinase/disintegrin OS=Macrovipera lebetina OX=8709 PE=1 SV=1	13	6	12	4	478	53.4	5.52	44.01	6	1	3A
FALSE	Master Protein	P0C2D7	L-amino-acid oxidase (Fragment) OS=Vipera berus berus OX=31156 PE=1 SV=1	50	5	12	4	88	10.3	5.21	36.9	5	1	3A
FALSE	Master Protein	Q4VM07	Zinc metalloproteinase-disintegrin-like VLAIP-B OS=Macrovipera lebetina OX=8709 PE=1 SV=1	11	5	11	4	614	68.8	6.33	31.66	5	1	3A
FALSE	Master Protein	P0C6B0	Disintegrin VLO5B OS=Macrovipera lebetina obtusa OX=209528 PE=1 SV=1	65	4	10	4	69	7.7	6.89	28.79	4	1	3A
FALSE	Master Protein	Q7T046	Coagulation factor X-activating enzyme heavy chain OS=Macrovipera lebetina OX=8709 PE=1 SV=1	5	5	6	4	612	68.7	6.15	13.92	5	1	3A
FALSE	Master Protein	B7FDI1	Cysteine-rich venom protein OS=Vipera berus OX=31155 PE=1 SV=1	52	7	39	4	239	26.5	6.81	161.03	7	1	5A
FALSE	Master Protein	R4NNL0	Zinc metalloproteinase-disintegrin-like protein H3 OS=Vipera ammodytes ammodytes OX=8705 PE=1 SV=1	23	13	32	4	616	68.5	5.74	99.82	13	1	5A
FALSE	Master Protein	P0C2D7	L-amino-acid oxidase (Fragment) OS=Vipera berus berus OX=31156 PE=1 SV=1	50	4	27	4	88	10.3	5.21	88.17	4	1	5A
FALSE	Master Protein	Q910A1	Acidic phospholipase A2 ammodytin I1 OS=Vipera ammodytes ammodytes OX=8705 PE=2 SV=1	46	6	15	4	138	15.4	5.25	48.29	6	1	5A
FALSE	Master Protein	Q7T046	Coagulation factor X-activating enzyme heavy chain OS=Macrovipera lebetina OX=8709 PE=1 SV=1	6	5	8	4	612	68.7	6.15	18.18	5	1	5A
FALSE	Master Protein	B4XT06	Snaclec B7 (Fragment) OS=Macrovipera lebetina OX=8709 PE=2 SV=1	26	4	6	4	125	15	8.19	14.26	4	1	5A
FALSE	Master Protein	W8E7D1	Venom phosphodiesterase OS=Macrovipera lebetina OX=8709 PE=1 SV=1	6	4	5	4	851	96.1	7.25	13.96	4	1	5A
FALSE	Master Protein	P25428	Venom nerve growth factor OS=Macrovipera lebetina OX=8709 PE=1 SV=2	18	4	4	4	244	27.3	8.46	12.99	4	1	5A
FALSE	Master Protein	R4NNL0	Zinc metalloproteinase-disintegrin-like protein H3 OS=Vipera ammodytes ammodytes OX=8705 PE=1 SV=1	23	12	28	4	616	68.5	5.74	84.99	12	1	8A
FALSE	Master Protein	B4XT06	Snaclec B7 (Fragment) OS=Macrovipera lebetina OX=8709 PE=2 SV=1	26	4	9	4	125	15	8.19	22.69	4	1	8A
FALSE	Master Protein	Q98995	Zinc metalloproteinase/disintegrin OS=Macrovipera lebetina OX=8709 PE=1 SV=1	13	5	33	4	478	53.4	5.52	121.23	5	1	9A
FALSE	Master Protein	P0DI84	L-amino-acid oxidase OS=Vipera ammodytes ammodytes OX=8705 PE=1 SV=1	26	11	33	4	484	54.7	7.75	99.52	11	1	9A
FALSE	Master Protein	B7FDI1	Cysteine-rich venom protein OS=Vipera berus OX=31155 PE=1 SV=1	52	7	24	4	239	26.5	6.81	85.65	7	1	9A
FALSE	Master Protein	P0C6B0	Disintegrin VLO5B OS=Macrovipera lebetina obtusa OX=209528 PE=1 SV=1	42	4	20	4	69	7.7	6.89	62.84	4	1	9A
FALSE	Master Protein	E5AJX2	Snake venom serine protease nikobin OS=Vipera berus nikolskii OX=1808362 GN=sp-VN PE=2 SV=1	30	5	9	4	257	28.2	7.77	27.75	5	1	9A
FALSE	Master Protein	Q98995	Zinc metalloproteinase/disintegrin OS=Macrovipera lebetina OX=8709 PE=1 SV=1	14	7	36	4	478	53.4	5.52	126.6	7	1	10A
FALSE	Master Protein	P0DI84	L-amino-acid oxidase OS=Vipera ammodytes ammodytes OX=8705 PE=1 SV=1	18	8	16	4	484	54.7	7.75	45.2	8	1	10A
FALSE	Master Protein	Q6TGQ8	L-amino-acid oxidase BmooLAAO-I OS=Bothrops moojeni OX=98334 PE=1 SV=2	8	6	41	3	502	56.8	6.24	107.29	6	1	0
FALSE	Master Protein	Q98995	Zinc metalloproteinase/disintegrin OS=Macrovipera lebetina OX=8709 PE=1 SV=1	12	4	29	3	478	53.4	5.52	104.33	4	1	0
FALSE	Master Protein	Q3BK16	Disintegrin CV-11-alpha OS=Cerastes vipera OX=8698 PE=2 SV=1	28	3	22	3	111	12.1	7.75	87.03	3	1	0
FALSE	Master Protein	P67863	Snake venom vascular endothelial growth factor toxin vammin OS=Vipera ammodytes ammodytes OX=8705 PE=1 SV=2	33	3	28	3	145	16.3	8.41	81.6	3	1	0
FALSE	Master Protein	P0DI84	L-amino-acid oxidase OS=Vipera ammodytes ammodytes OX=8705 PE=1 SV=1	10	6	26	3	484	54.7	7.75	80.4	6	1	0
FALSE	Master Protein	P00626	Basic phospholipase A2 ammodytoxin A OS=Vipera ammodytes ammodytes OX=8705 PE=1 SV=2	36	4	18	3	138	15.5	7.97	66.85	4	1	0
FALSE	Master Protein	P0C6B0	Disintegrin VLO5B OS=Macrovipera lebetina obtusa OX=209528 PE=1 SV=1	58	4	15	3	69	7.7	6.89	48.66	4	1	0
FALSE	Master Protein	P00992	Kunitz-type serine protease inhibitor 3 OS=Vipera ammodytes ammodytes OX=8705 PE=1 SV=2	48	4	17	3	93	10.3	8.7	42.65	4	1	0
FALSE	Master Protein	P0DI84	L-amino-acid oxidase OS=Vipera ammodytes ammodytes OX=8705 PE=1 SV=1	14	6	20	3	484	54.7	7.75	53.77	6	1	3A
FALSE	Master Protein	Q3ZD74	Snake venom metalloproteinase lebetase-4 (Fragment) OS=Macrovipera lebetina OX=8709 PE=2 SV=1	26	5	11	3	217	24.5	6.51	43.05	5	1	3A
FALSE	Master Protein	P67863	Snake venom vascular endothelial growth factor toxin vammin OS=Vipera ammodytes ammodytes OX=8705 PE=1 SV=2	33	3	13	3	145	16.3	8.41	39.24	3	1	3A
FALSE	Master Protein	P25428	Venom nerve growth factor OS=Macrovipera lebetina OX=8709 PE=1 SV=2	15	3	6	3	244	27.3	8.46	17.38	3	1	3A
FALSE	Master Protein	P00992	Kunitz-type serine protease inhibitor 3 OS=Vipera ammodytes ammodytes OX=8705 PE=1 SV=2	48	4	8	3	93	10.3	8.7	17.29	4	1	3A
FALSE	Master Protein	P0DJL5	Snaclec VP12 subunit B OS=Daboia palaestinae OX=1170828 PE=1 SV=1	38	3	4	3	125	15.1	5.02	12.36	3	1	3A
FALSE	Master Protein	Q90YA8	Glutaminyl-peptide cyclotransferase OS=Gloydius blomhoffii OX=242054 GN=QPCT PE=2 SV=1	10	3	4	3	368	42.2	8.1	9.68	3	1	3A
FALSE	Master Protein	Q3ZD74	Snake venom metalloproteinase lebetase-4 (Fragment) OS=Macrovipera lebetina OX=8709 PE=2 SV=1	26	5	20	3	217	24.5	6.51	75.95	5	1	5A
FALSE	Master Protein	B5AR80	L-amino-acid oxidase (Fragment) OS=Bothrops pauloensis OX=1042543 PE=1 SV=1	6	5	28	3	503	56.8	6.76	72.77	5	1	5A
FALSE	Master Protein	P0DI84	L-amino-acid oxidase OS=Vipera ammodytes ammodytes OX=8705 PE=1 SV=1	9	5	19	3	484	54.7	7.75	52.67	5	1	5A
FALSE	Master Protein	P67863	Snake venom vascular endothelial growth factor toxin vammin OS=Vipera ammodytes ammodytes OX=8705 PE=1 SV=2	33	3	16	3	145	16.3	8.41	51.44	3	1	5A
FALSE	Master Protein	Q98995	Zinc metalloproteinase/disintegrin OS=Macrovipera lebetina OX=8709 PE=1 SV=1	12	5	11	3	478	53.4	5.52	37	5	1	5A
FALSE	Master Protein	P0DJL4	Snaclec VP12 subunit A (Fragment) OS=Daboia palaestinae OX=1170828 PE=1 SV=1	36	3	4	3	107	12.1	5.02	12.29	3	1	5A
FALSE	Master Protein	Q6TGQ8	L-amino-acid oxidase BmooLAAO-I OS=Bothrops moojeni OX=98334 PE=1 SV=2	8	6	38	3	502	56.8	6.24	96.7	6	1	8A
FALSE	Master Protein	B7FDI1	Cysteine-rich venom protein OS=Vipera berus OX=31155 PE=1 SV=1	38	6	25	3	239	26.5	6.81	90.28	6	1	8A
FALSE	Master Protein	Q98995	Zinc metalloproteinase/disintegrin OS=Macrovipera lebetina OX=8709 PE=1 SV=1	12	4	18	3	478	53.4	5.52	59.54	4	1	8A
FALSE	Master Protein	Q3ZD74	Snake venom metalloproteinase lebetase-4 (Fragment) OS=Macrovipera lebetina OX=8709 PE=2 SV=1	26	4	13	3	217	24.5	6.51	53.35	4	1	8A
FALSE	Master Protein	A0A1I9KNP0	Vaa serine proteinase homolog 1 OS=Vipera ammodytes ammodytes OX=8705 PE=1 SV=1	40	7	15	3	260	28.9	8.46	47.64	7	1	8A
FALSE	Master Protein	Q4PRD0	Snaclec 3 OS=Daboia siamensis OX=343250 PE=2 SV=1	29	3	10	3	148	16.9	6.51	34.55	3	1	8A
FALSE	Master Protein	P25428	Venom nerve growth factor OS=Macrovipera lebetina OX=8709 PE=1 SV=2	15	3	7	3	244	27.3	8.46	21.67	3	1	8A
FALSE	Master Protein	Q7T046	Coagulation factor X-activating enzyme heavy chain OS=Macrovipera lebetina OX=8709 PE=1 SV=1	5	4	8	3	612	68.7	6.15	18.13	4	1	8A
FALSE	Master Protein	P00992	Kunitz-type serine protease inhibitor 3 OS=Vipera ammodytes ammodytes OX=8705 PE=1 SV=2	48	4	5	3	93	10.3	8.7	12.17	4	1	8A
FALSE	Master Protein	P0DJL4	Snaclec VP12 subunit A (Fragment) OS=Daboia palaestinae OX=1170828 PE=1 SV=1	36	3	3	3	107	12.1	5.02	9.75	3	1	8A
FALSE	Master Protein	Q3ZD74	Snake venom metalloproteinase lebetase-4 (Fragment) OS=Macrovipera lebetina OX=8709 PE=2 SV=1	26	4	55	3	217	24.5	6.51	229.45	4	1	9A
FALSE	Master Protein	R4NNL0	Zinc metalloproteinase-disintegrin-like protein H3 OS=Vipera ammodytes ammodytes OX=8705 PE=1 SV=1	20	10	28	3	616	68.5	5.74	80.74	10	1	9A
FALSE	Master Protein	B4XSY9	Snaclec A14 OS=Macrovipera lebetina OX=8709 PE=2 SV=1	23	4	24	3	156	17.7	5.33	78.12	4	1	9A
FALSE	Master Protein	Q4PRD0	Snaclec 3 OS=Daboia siamensis OX=343250 PE=2 SV=1	28	3	20	3	148	16.9	6.51	72.9	3	1	9A
FALSE	Master Protein	P0DJL5	Snaclec VP12 subunit B OS=Daboia palaestinae OX=1170828 PE=1 SV=1	38	3	16	3	125	15.1	5.02	59.21	3	1	9A
FALSE	Master Protein	P17935	Basic phospholipase A2 homolog ammodytin L OS=Vipera ammodytes ammodytes OX=8705 PE=1 SV=1	42	5	11	3	138	15.6	8.5	42.58	5	1	9A
FALSE	Master Protein	P0DJL4	Snaclec VP12 subunit A (Fragment) OS=Daboia palaestinae OX=1170828 PE=1 SV=1	36	3	6	3	107	12.1	5.02	21.2	3	1	9A
FALSE	Master Protein	P25428	Venom nerve growth factor OS=Macrovipera lebetina OX=8709 PE=1 SV=2	15	3	3	3	244	27.3	8.46	11.17	3	1	9A
FALSE	Master Protein	Q3ZD74	Snake venom metalloproteinase lebetase-4 (Fragment) OS=Macrovipera lebetina OX=8709 PE=2 SV=1	29	6	50	3	217	24.5	6.51	192.09	6	1	10A
FALSE	Master Protein	P83254	Disintegrin lebein-1-beta OS=Macrovipera lebetina OX=8709 PE=1 SV=1	64	3	21	3	64	7.1	7.8	79.74	3	1	10A
FALSE	Master Protein	Q6TGQ8	L-amino-acid oxidase BmooLAAO-I OS=Bothrops moojeni OX=98334 PE=1 SV=2	8	6	29	3	502	56.8	6.24	75.08	6	1	10A
FALSE	Master Protein	P67863	Snake venom vascular endothelial growth factor toxin vammin OS=Vipera ammodytes ammodytes OX=8705 PE=1 SV=2	37	3	21	3	145	16.3	8.41	73.31	3	1	10A
FALSE	Master Protein	E0Y420	Serine protease VLSP-3 OS=Macrovipera lebetina OX=8709 PE=2 SV=1	18	5	15	3	258	28.3	7.58	62.53	5	1	10A
FALSE	Master Protein	P0DQQ4	Venom phosphodiesterase CdcPDE OS=Crotalus durissus collilineatus OX=221569 PE=1 SV=1	20	11	18	3	829	94.1	7.44	57.48	11	1	10A
FALSE	Master Protein	P0DJL5	Snaclec VP12 subunit B OS=Daboia palaestinae OX=1170828 PE=1 SV=1	38	3	7	3	125	15.1	5.02	31.11	3	1	10A
FALSE	Master Protein	F8S0Z7	Snake venom 5'-nucleotidase OS=Crotalus adamanteus OX=8729 PE=1 SV=2	16	6	8	3	588	64.6	8.34	25.81	6	1	10A
FALSE	Master Protein	P25428	Venom nerve growth factor OS=Macrovipera lebetina OX=8709 PE=1 SV=2	15	3	6	3	244	27.3	8.46	19.97	3	1	10A
FALSE	Master Protein	P0DJL4	Snaclec VP12 subunit A (Fragment) OS=Daboia palaestinae OX=1170828 PE=1 SV=1	36	3	4	3	107	12.1	5.02	12.08	3	1	10A
FALSE	Master Protein	Q3ZD74	Snake venom metalloproteinase lebetase-4 (Fragment) OS=Macrovipera lebetina OX=8709 PE=2 SV=1	19	3	20	2	217	24.5	6.51	75.11	3	1	0
FALSE	Master Protein	B4XSY9	Snaclec A14 OS=Macrovipera lebetina OX=8709 PE=2 SV=1	15	2	17	2	156	17.7	5.33	55.69	2	1	0
FALSE	Master Protein	P0DJL5	Snaclec VP12 subunit B OS=Daboia palaestinae OX=1170828 PE=1 SV=1	18	2	14	2	125	15.1	5.02	39.36	2	1	0
FALSE	Master Protein	Q4PRD0	Snaclec 3 OS=Daboia siamensis OX=343250 PE=2 SV=1	13	2	7	2	148	16.9	6.51	19.25	2	1	0
FALSE	Master Protein	P25428	Venom nerve growth factor OS=Macrovipera lebetina OX=8709 PE=1 SV=2	11	2	6	2	244	27.3	8.46	16.62	2	1	0
FALSE	Master Protein	Q6IWF1	Snake venom serine protease BthaTL OS=Bothrops alternatus OX=64174 PE=2 SV=1	9	2	5	2	233	25.6	7.77	13.24	2	1	0
FALSE	Master Protein	Q2UXQ5	Zinc metalloproteinase-disintegrin-like EoVMP2 OS=Echis ocellatus OX=99586 GN=Svmp3-Eoc22 PE=1 SV=1	4	2	3	2	613	69.4	5.57	11.01	2	1	0
FALSE	Master Protein	P82981	Thrombin-like enzyme contortrixobin OS=Agkistrodon contortrix contortrix OX=8713 PE=1 SV=1	15	2	3	2	234	25.4	5.12	8.22	2	1	0
FALSE	Master Protein	F8S101	Phospholipase B OS=Crotalus adamanteus OX=8729 PE=1 SV=1	5	2	2	2	553	64	8.51	5.57	2	1	0
FALSE	Master Protein	D8MIA2	Snake venom serine protease rhinocerase 4 (Fragment) OS=Bitis rhinoceros OX=715877 PE=1 SV=1	6	2	2	2	257	28.2	8.82	3.83	2	1	0
FALSE	Master Protein	Q6TGQ8	L-amino-acid oxidase BmooLAAO-I OS=Bothrops moojeni OX=98334 PE=1 SV=2	8	5	25	2	502	56.8	6.24	62.2	5	1	3A
FALSE	Master Protein	E0Y420	Serine protease VLSP-3 OS=Macrovipera lebetina OX=8709 PE=2 SV=1	15	3	11	2	258	28.3	7.58	44.35	3	1	3A
FALSE	Master Protein	P14424	Basic phospholipase A2 ammodytoxin B OS=Vipera ammodytes ammodytes OX=8705 PE=1 SV=2	31	3	8	2	138	15.5	7.83	27.04	3	1	3A
FALSE	Master Protein	B4XSY9	Snaclec A14 OS=Macrovipera lebetina OX=8709 PE=2 SV=1	15	2	7	2	156	17.7	5.33	23.2	2	1	3A
FALSE	Master Protein	W8E7D1	Venom phosphodiesterase OS=Macrovipera lebetina OX=8709 PE=1 SV=1	6	5	5	2	851	96.1	7.25	11.86	5	1	3A
FALSE	Master Protein	Q4PRD0	Snaclec 3 OS=Daboia siamensis OX=343250 PE=2 SV=1	13	2	4	2	148	16.9	6.51	11.21	2	1	3A
FALSE	Master Protein	P0DJL4	Snaclec VP12 subunit A (Fragment) OS=Daboia palaestinae OX=1170828 PE=1 SV=1	25	2	3	2	107	12.1	5.02	10.21	2	1	3A
FALSE	Master Protein	B4XSY9	Snaclec A14 OS=Macrovipera lebetina OX=8709 PE=2 SV=1	15	2	12	2	156	17.7	5.33	43.45	2	1	5A
FALSE	Master Protein	Q7LZ61	Coagulation factor X-activating enzyme heavy chain OS=Daboia siamensis OX=343250 PE=1 SV=2	8	3	8	2	619	69.6	6.39	23.43	3	1	5A
FALSE	Master Protein	P0DJL5	Snaclec VP12 subunit B OS=Daboia palaestinae OX=1170828 PE=1 SV=1	18	2	4	2	125	15.1	5.02	11.14	2	1	5A
FALSE	Master Protein	Q38L02	Snaclec dabocetin subunit alpha OS=Daboia siamensis OX=343250 PE=1 SV=1	6	2	2	2	154	17.5	7.42	4.89	2	1	5A
FALSE	Master Protein	Q6X5S6	Snaclec 8 OS=Echis carinatus sochureki OX=124223 PE=2 SV=1	13	2	37	2	148	16.9	5.06	171.52	2	1	8A
FALSE	Master Protein	P0DI84	L-amino-acid oxidase OS=Vipera ammodytes ammodytes OX=8705 PE=1 SV=1	8	5	21	2	484	54.7	7.75	57.17	5	1	8A
FALSE	Master Protein	B6EWW8	Snake venom 5'-nucleotidase OS=Gloydius brevicaudus OX=259325 PE=2 SV=1	14	7	15	2	588	64.4	8.38	47.62	7	1	8A
FALSE	Master Protein	G8XQX1	L-amino-acid oxidase OS=Daboia russelii OX=8707 PE=1 SV=1	15	7	16	2	504	56.9	8.37	47.42	7	1	8A
FALSE	Master Protein	P67863	Snake venom vascular endothelial growth factor toxin vammin OS=Vipera ammodytes ammodytes OX=8705 PE=1 SV=2	25	2	13	2	145	16.3	8.41	43.03	2	1	8A
FALSE	Master Protein	P0C6B0	Disintegrin VLO5B OS=Macrovipera lebetina obtusa OX=209528 PE=1 SV=1	36	2	8	2	69	7.7	6.89	26.02	2	1	8A
FALSE	Master Protein	P0C6A5	Disintegrin VA6 OS=Vipera ammodytes ammodytes OX=8705 PE=1 SV=1	50	2	5	2	64	7	8.02	16.61	2	1	8A
FALSE	Master Protein	Q7LZ61	Coagulation factor X-activating enzyme heavy chain OS=Daboia siamensis OX=343250 PE=1 SV=2	8	3	5	2	619	69.6	6.39	14.57	3	1	8A
FALSE	Master Protein	P0DJL5	Snaclec VP12 subunit B OS=Daboia palaestinae OX=1170828 PE=1 SV=1	18	2	4	2	125	15.1	5.02	12.77	2	1	8A
FALSE	Master Protein	Q2UXQ5	Zinc metalloproteinase-disintegrin-like EoVMP2 OS=Echis ocellatus OX=99586 GN=Svmp3-Eoc22 PE=1 SV=1	4	2	3	2	613	69.4	5.57	10.75	2	1	8A
FALSE	Master Protein	Q38L02	Snaclec dabocetin subunit alpha OS=Daboia siamensis OX=343250 PE=1 SV=1	6	2	3	2	154	17.5	7.42	7.48	2	1	8A
FALSE	Master Protein	A3QVN2	Hyaluronidase OS=Echis ocellatus OX=99586 PE=2 SV=1	5	2	2	2	449	52.5	8.84	5.14	2	1	8A
FALSE	Master Protein	Q6X5S6	Snaclec 8 OS=Echis carinatus sochureki OX=124223 PE=2 SV=1	13	2	87	2	148	16.9	5.06	381.52	2	1	9A
FALSE	Master Protein	G8XQX1	L-amino-acid oxidase OS=Daboia russelii OX=8707 PE=1 SV=1	25	10	40	2	504	56.9	8.37	138.07	10	1	9A
FALSE	Master Protein	P83254	Disintegrin lebein-1-beta OS=Macrovipera lebetina OX=8709 PE=1 SV=1	50	2	22	2	64	7.1	7.8	84.82	2	1	9A
FALSE	Master Protein	P67863	Snake venom vascular endothelial growth factor toxin vammin OS=Vipera ammodytes ammodytes OX=8705 PE=1 SV=2	25	2	18	2	145	16.3	8.41	60.36	2	1	9A
FALSE	Master Protein	Q7LZ61	Coagulation factor X-activating enzyme heavy chain OS=Daboia siamensis OX=343250 PE=1 SV=2	6	2	11	2	619	69.6	6.39	37.71	2	1	9A
FALSE	Master Protein	Q2UXQ5	Zinc metalloproteinase-disintegrin-like EoVMP2 OS=Echis ocellatus OX=99586 GN=Svmp3-Eoc22 PE=1 SV=1	4	2	4	2	613	69.4	5.57	14.9	2	1	9A
FALSE	Master Protein	Q38L02	Snaclec dabocetin subunit alpha OS=Daboia siamensis OX=343250 PE=1 SV=1	6	2	6	2	154	17.5	7.42	14.25	2	1	9A
FALSE	Master Protein	P00991	Kunitz-type serine protease inhibitor 1 OS=Vipera ammodytes ammodytes OX=8705 PE=1 SV=2	27	2	5	2	90	9.8	8.27	12.92	2	1	9A
FALSE	Master Protein	Q696W1	Snaclec coagulation factor X-activating enzyme light chain 2 OS=Macrovipera lebetina OX=8709 GN=LC2 PE=1 SV=1	16	2	3	2	158	18.1	7.58	8.9	2	1	9A
FALSE	Master Protein	J3S830	Zinc metalloproteinase-disintegrin-like 3a OS=Crotalus adamanteus OX=8729 PE=1 SV=1	3	2	3	2	610	68.8	5.4	6.5	2	1	9A
FALSE	Master Protein	P0C2D7	L-amino-acid oxidase (Fragment) OS=Vipera berus berus OX=31156 PE=1 SV=1	50	5	18	2	88	10.3	5.21	72.9	5	1	10A
FALSE	Master Protein	G8XQX1	L-amino-acid oxidase OS=Daboia russelii OX=8707 PE=1 SV=1	19	7	17	2	504	56.9	8.37	64.64	7	1	10A
FALSE	Master Protein	P0C6B0	Disintegrin VLO5B OS=Macrovipera lebetina obtusa OX=209528 PE=1 SV=1	42	4	15	2	69	7.7	6.89	43.96	4	1	10A
FALSE	Master Protein	P24293	Acidic phospholipase A2 PLA-1 OS=Eristicophis macmahoni OX=110227 PE=1 SV=1	33	3	9	2	121	13.5	6.04	29.49	3	1	10A
FALSE	Master Protein	P81743	Disintegrin EMF10B OS=Eristicophis macmahoni OX=110227 PE=1 SV=1	71	2	5	2	68	7.4	5.22	20.1	2	1	10A
FALSE	Master Protein	P11407	Basic phospholipase A2 ammodytoxin C OS=Vipera ammodytes ammodytes OX=8705 PE=1 SV=1	46	5	6	2	138	15.5	7.62	19.53	5	1	10A
FALSE	Master Protein	Q7LZ61	Coagulation factor X-activating enzyme heavy chain OS=Daboia siamensis OX=343250 PE=1 SV=2	6	2	5	2	619	69.6	6.39	17.07	2	1	10A
FALSE	Master Protein	Q6X5T4	C-type lectin 2 OS=Bitis arietans OX=8692 PE=2 SV=1	9	2	6	2	148	17.2	5.81	15.88	2	1	10A
FALSE	Master Protein	Q2UXQ5	Zinc metalloproteinase-disintegrin-like EoVMP2 OS=Echis ocellatus OX=99586 GN=Svmp3-Eoc22 PE=1 SV=1	4	2	3	2	613	69.4	5.57	12.72	2	1	10A
FALSE	Master Protein	Q4PRD0	Snaclec 3 OS=Daboia siamensis OX=343250 PE=2 SV=1	24	2	4	2	148	16.9	6.51	12.06	2	1	10A
FALSE	Master Protein	P0C6A5	Disintegrin VA6 OS=Vipera ammodytes ammodytes OX=8705 PE=1 SV=1	42	2	3	2	64	7	8.02	11.69	2	1	10A
FALSE	Master Protein	P82981	Thrombin-like enzyme contortrixobin OS=Agkistrodon contortrix contortrix OX=8713 PE=1 SV=1	15	2	4	2	234	25.4	5.12	11.37	2	1	10A
FALSE	Master Protein	B4XSY9	Snaclec A14 OS=Macrovipera lebetina OX=8709 PE=2 SV=1	15	2	3	2	156	17.7	5.33	11.2	2	1	10A
FALSE	Master Protein	Q696W1	Snaclec coagulation factor X-activating enzyme light chain 2 OS=Macrovipera lebetina OX=8709 GN=LC2 PE=1 SV=1	16	2	3	2	158	18.1	7.58	9.57	2	1	10A
FALSE	Master Protein	P00991	Kunitz-type serine protease inhibitor 1 OS=Vipera ammodytes ammodytes OX=8705 PE=1 SV=2	27	2	3	2	90	9.8	8.27	8.38	2	1	10A
FALSE	Master Protein	C0K3N5	Vascular endothelial growth factor A OS=Vipera ammodytes ammodytes OX=8705 PE=2 SV=1	24	2	2	2	192	22.4	7.83	7.17	2	1	10A
FALSE	Master Protein	P33589	Thrombin-like enzyme gyroxin analog OS=Lachesis muta muta OX=8753 PE=1 SV=1	20	2	2	2	228	25.6	6.93	7.01	2	1	10A
FALSE	Master Protein	E0Y418	Serine protease VLSP-1 OS=Macrovipera lebetina OX=8709 PE=2 SV=1	18	2	3	2	260	28.7	6.51	6.85	2	1	10A
FALSE	Master Protein	Q6IWF1	Snake venom serine protease BthaTL OS=Bothrops alternatus OX=64174 PE=2 SV=1	9	2	2	2	233	25.6	7.77	4.78	2	1	10A
FALSE	Master Protein	B4XSY8	Snaclec A13 OS=Macrovipera lebetina OX=8709 PE=2 SV=1	21	2	63	1	131	15.3	7.96	228.92	2	1	0
FALSE	Master Protein	P0DMT4	Cysteine-rich venom protein OS=Echis coloratus OX=64175 PE=1 SV=1	20	3	51	1	220	24.7	7.46	195.01	3	1	0
FALSE	Master Protein	C0HKZ7	Snaclec macrovipecetin subunit beta OS=Macrovipera lebetina OX=8709 PE=1 SV=1	23	2	44	1	127	15	6.98	166.95	2	1	0
FALSE	Master Protein	A0A1I9KNP0	Vaa serine proteinase homolog 1 OS=Vipera ammodytes ammodytes OX=8705 PE=1 SV=1	32	6	55	1	260	28.9	8.46	160.56	6	1	0
FALSE	Master Protein	P0DPS3	Snake venom serine protease VaSP1 (Fragment) OS=Vipera ammodytes ammodytes OX=8705 PE=1 SV=1	43	5	48	1	200	22.1	8.31	151.57	5	1	0
FALSE	Master Protein	O13069	Thrombin-like enzyme KN-BJ 2 OS=Bothrops jararaca OX=8724 PE=1 SV=1	11	3	48	1	257	27.9	8.34	117.39	3	1	0
FALSE	Master Protein	E0Y420	Serine protease VLSP-3 OS=Macrovipera lebetina OX=8709 PE=2 SV=1	11	2	26	1	258	28.3	7.58	117.28	2	1	0
FALSE	Master Protein	Q8JI40	Cysteine-rich venom protein ablomin OS=Gloydius blomhoffii OX=242054 PE=1 SV=1	16	4	44	1	240	26.9	5.96	111.33	4	1	0
FALSE	Master Protein	Q4VM08	Zinc metalloproteinase-disintegrin-like VLAIP-A OS=Macrovipera lebetina OX=8709 PE=1 SV=1	19	9	30	1	616	68.7	5.68	85.57	9	1	0
FALSE	Master Protein	A8CG87	Acidic phospholipase A2 Drk-a2 OS=Daboia russelii OX=8707 PE=2 SV=1	37	4	27	1	138	15.6	5.1	75.32	4	1	0
FALSE	Master Protein	P82465	Disintegrin EC6 subunit alpha OS=Echis carinatus sochureki OX=124223 PE=1 SV=2	17	1	18	1	115	12.6	5.88	71.43	1	1	0
FALSE	Master Protein	P81382	L-amino-acid oxidase OS=Calloselasma rhodostoma OX=8717 PE=1 SV=2	6	3	17	1	516	58.2	6.49	48.73	3	1	0
FALSE	Master Protein	P24293	Acidic phospholipase A2 PLA-1 OS=Eristicophis macmahoni OX=110227 PE=1 SV=1	24	2	12	1	121	13.5	6.04	38.68	2	1	0
FALSE	Master Protein	P0DJE2	Zinc metalloproteinase-disintegrin-like ammodytagin (Fragment) OS=Vipera ammodytes ammodytes OX=8705 PE=1 SV=3	15	2	9	1	184	19.9	5.19	37.13	2	1	0
FALSE	Master Protein	B0VXV0	Snaclec 1 OS=Sistrurus catenatus edwardsii OX=8762 PE=2 SV=1	6	1	13	1	146	17	4.91	33.73	1	1	0
FALSE	Master Protein	E0Y419	Beta-fibrinogenase OS=Macrovipera lebetina OX=8709 PE=1 SV=1	9	2	11	1	257	28.3	7.34	30.08	2	1	0
FALSE	Master Protein	B7U492	Snake venom metalloproteinase VMP1 OS=Agkistrodon piscivorus leucostoma OX=459671 PE=2 SV=1	3	1	10	1	411	46.6	5.78	29.89	1	1	0
FALSE	Master Protein	Q7LZ61	Coagulation factor X-activating enzyme heavy chain OS=Daboia siamensis OX=343250 PE=1 SV=2	5	2	9	1	619	69.6	6.39	27.6	2	1	0
FALSE	Master Protein	J3SBP3	Venom phosphodiesterase 2 OS=Crotalus adamanteus OX=8729 PE=1 SV=1	8	6	10	1	810	91.7	8.07	25.37	6	1	0
FALSE	Master Protein	P0DJL4	Snaclec VP12 subunit A (Fragment) OS=Daboia palaestinae OX=1170828 PE=1 SV=1	16	1	7	1	107	12.1	5.02	24.12	1	1	0
FALSE	Master Protein	P00991	Kunitz-type serine protease inhibitor 1 OS=Vipera ammodytes ammodytes OX=8705 PE=1 SV=2	27	2	10	1	90	9.8	8.27	23.78	2	1	0
FALSE	Master Protein	Q38L02	Snaclec dabocetin subunit alpha OS=Daboia siamensis OX=343250 PE=1 SV=1	5	1	10	1	154	17.5	7.42	21.63	1	1	0
FALSE	Master Protein	P0C6A5	Disintegrin VA6 OS=Vipera ammodytes ammodytes OX=8705 PE=1 SV=1	42	2	5	1	64	7	8.02	19.01	2	1	0
FALSE	Master Protein	C0HLA2	Thrombin-like enzyme LmrSP-3 (Fragment) OS=Lachesis muta rhombeata OX=60219 PE=1 SV=1	50	1	6	1	26	2.9	4.28	18.01	1	1	0
FALSE	Master Protein	Q6X5S6	Snaclec 8 OS=Echis carinatus sochureki OX=124223 PE=2 SV=1	12	1	3	1	148	16.9	5.06	16.22	1	1	0
FALSE	Master Protein	P81743	Disintegrin EMF10B OS=Eristicophis macmahoni OX=110227 PE=1 SV=1	28	1	4	1	68	7.4	5.22	15.15	1	1	0
FALSE	Master Protein	Q9YGJ2	Snake venom serine protease pallabin OS=Gloydius halys OX=8714 GN=JZTHR5 PE=2 SV=1	8	2	6	1	260	28.7	6.21	14.18	2	1	0
FALSE	Master Protein	I7ICN3	Snaclec rhinocetin subunit beta OS=Bitis rhinoceros OX=715877 PE=1 SV=1	5	1	5	1	150	17.7	7.87	12.64	1	1	0
FALSE	Master Protein	P0DMG5	Cysteine-rich venom protein Bco13 (Fragment) OS=Bothrops cotiara OX=8727 PE=1 SV=1	67	1	4	1	15	1.7	4.46	10.19	1	1	0
FALSE	Master Protein	Q92043	Zinc metalloproteinase-disintegrin-like atrolysin-A (Fragment) OS=Crotalus atrox OX=8730 PE=1 SV=1	4	1	3	1	419	46.8	6.39	8.5	1	1	0
FALSE	Master Protein	C0HKZ6	Snaclec macrovipecetin subunit alpha OS=Macrovipera lebetina OX=8709 PE=1 SV=1	13	1	2	1	131	15.4	6.51	6.68	1	1	0
FALSE	Master Protein	Q696W1	Snaclec coagulation factor X-activating enzyme light chain 2 OS=Macrovipera lebetina OX=8709 GN=LC2 PE=1 SV=1	10	1	2	1	158	18.1	7.58	4.98	1	1	0
FALSE	Master Protein	C0HLB2	Kunitz-type serine protease inhibitor PPTI OS=Pseudocerastes persicus OX=47769 PE=1 SV=1	13	1	2	1	68	7.7	8.72	4.96	1	1	0
FALSE	Master Protein	Q3BK14	Disintegrin lebestatin OS=Macrovipera lebetina OX=8709 PE=1 SV=1	9	1	2	1	107	11.5	8.56	4.71	1	1	0
FALSE	Master Protein	P08935	Cystatin OS=Bitis arietans OX=8692 PE=1 SV=1	12	1	1	1	111	12.7	7.81	3.3	1	1	0
FALSE	Master Protein	Q9DF68	Snake venom serine protease homolog OS=Protobothrops jerdonii OX=242841 PE=2 SV=1	6	1	1	1	260	28.6	8.47	2.69	1	1	0
FALSE	Master Protein	J3S830	Zinc metalloproteinase-disintegrin-like 3a OS=Crotalus adamanteus OX=8729 PE=1 SV=1	1	1	1	1	610	68.8	5.4	2.6	1	1	0
FALSE	Master Protein	P59171	Acidic phospholipase A2 5 OS=Echis ocellatus OX=99586 PE=2 SV=1	13	1	1	1	138	15.7	5.6	2.32	1	1	0
FALSE	Master Protein	Q6X1T6	Zinc metalloproteinase-disintegrin-like EoMP06 (Fragment) OS=Echis ocellatus OX=99586 PE=2 SV=1	2	1	1	1	515	57.6	6.06	1.92	1	1	0
FALSE	Master Protein	P0DMT4	Cysteine-rich venom protein OS=Echis coloratus OX=64175 PE=1 SV=1	20	3	29	1	220	24.7	7.46	131.71	3	1	3A
FALSE	Master Protein	Q4VM08	Zinc metalloproteinase-disintegrin-like VLAIP-A OS=Macrovipera lebetina OX=8709 PE=1 SV=1	15	8	19	1	616	68.7	5.68	51.15	8	1	3A
FALSE	Master Protein	P83253	Disintegrin lebein-1-alpha OS=Macrovipera lebetina OX=8709 PE=1 SV=2	26	2	12	1	111	12.1	7.43	44.05	2	1	3A
FALSE	Master Protein	P83254	Disintegrin lebein-1-beta OS=Macrovipera lebetina OX=8709 PE=1 SV=1	50	2	12	1	64	7.1	7.8	43.53	2	1	3A
FALSE	Master Protein	Q3BK16	Disintegrin CV-11-alpha OS=Cerastes vipera OX=8698 PE=2 SV=1	17	2	12	1	111	12.1	7.75	43.42	2	1	3A
FALSE	Master Protein	Q6X5S6	Snaclec 8 OS=Echis carinatus sochureki OX=124223 PE=2 SV=1	12	1	9	1	148	16.9	5.06	41.98	1	1	3A
FALSE	Master Protein	A8CG87	Acidic phospholipase A2 Drk-a2 OS=Daboia russelii OX=8707 PE=2 SV=1	37	4	12	1	138	15.6	5.1	34.46	4	1	3A
FALSE	Master Protein	B4XSY8	Snaclec A13 OS=Macrovipera lebetina OX=8709 PE=2 SV=1	21	2	11	1	131	15.3	7.96	34.32	2	1	3A
FALSE	Master Protein	P81382	L-amino-acid oxidase OS=Calloselasma rhodostoma OX=8717 PE=1 SV=2	6	3	12	1	516	58.2	6.49	31.17	3	1	3A
FALSE	Master Protein	C0HKZ7	Snaclec macrovipecetin subunit beta OS=Macrovipera lebetina OX=8709 PE=1 SV=1	23	2	10	1	127	15	6.98	30.97	2	1	3A
FALSE	Master Protein	Q8JI40	Cysteine-rich venom protein ablomin OS=Gloydius blomhoffii OX=242054 PE=1 SV=1	15	3	12	1	240	26.9	5.96	30.65	3	1	3A
FALSE	Master Protein	O13069	Thrombin-like enzyme KN-BJ 2 OS=Bothrops jararaca OX=8724 PE=1 SV=1	11	3	12	1	257	27.9	8.34	29.01	3	1	3A
FALSE	Master Protein	P82465	Disintegrin EC6 subunit alpha OS=Echis carinatus sochureki OX=124223 PE=1 SV=2	17	1	7	1	115	12.6	5.88	24.08	1	1	3A
FALSE	Master Protein	B7U492	Snake venom metalloproteinase VMP1 OS=Agkistrodon piscivorus leucostoma OX=459671 PE=2 SV=1	3	1	7	1	411	46.6	5.78	21	1	1	3A
FALSE	Master Protein	P0C6A5	Disintegrin VA6 OS=Vipera ammodytes ammodytes OX=8705 PE=1 SV=1	23	1	5	1	64	7	8.02	20.38	1	1	3A
FALSE	Master Protein	B6EWW8	Snake venom 5'-nucleotidase OS=Gloydius brevicaudus OX=259325 PE=2 SV=1	9	4	6	1	588	64.4	8.38	16.52	4	1	3A
FALSE	Master Protein	P0DJE2	Zinc metalloproteinase-disintegrin-like ammodytagin (Fragment) OS=Vipera ammodytes ammodytes OX=8705 PE=1 SV=3	15	2	5	1	184	19.9	5.19	15.7	2	1	3A
FALSE	Master Protein	Q7LZ61	Coagulation factor X-activating enzyme heavy chain OS=Daboia siamensis OX=343250 PE=1 SV=2	5	2	5	1	619	69.6	6.39	15.23	2	1	3A
FALSE	Master Protein	E0Y419	Beta-fibrinogenase OS=Macrovipera lebetina OX=8709 PE=1 SV=1	9	2	5	1	257	28.3	7.34	14.83	2	1	3A
FALSE	Master Protein	Q6IWF1	Snake venom serine protease BthaTL OS=Bothrops alternatus OX=64174 PE=2 SV=1	6	1	4	1	233	25.6	7.77	11.57	1	1	3A
FALSE	Master Protein	B0VXV0	Snaclec 1 OS=Sistrurus catenatus edwardsii OX=8762 PE=2 SV=1	6	1	4	1	146	17	4.91	10.66	1	1	3A
FALSE	Master Protein	Q38L02	Snaclec dabocetin subunit alpha OS=Daboia siamensis OX=343250 PE=1 SV=1	5	1	4	1	154	17.5	7.42	9.39	1	1	3A
FALSE	Master Protein	P00991	Kunitz-type serine protease inhibitor 1 OS=Vipera ammodytes ammodytes OX=8705 PE=1 SV=2	27	2	4	1	90	9.8	8.27	9.38	2	1	3A
FALSE	Master Protein	J3SBP3	Venom phosphodiesterase 2 OS=Crotalus adamanteus OX=8729 PE=1 SV=1	6	4	4	1	810	91.7	8.07	9.35	4	1	3A
FALSE	Master Protein	C0HLA2	Thrombin-like enzyme LmrSP-3 (Fragment) OS=Lachesis muta rhombeata OX=60219 PE=1 SV=1	50	1	3	1	26	2.9	4.28	8.59	1	1	3A
FALSE	Master Protein	I7ICN3	Snaclec rhinocetin subunit beta OS=Bitis rhinoceros OX=715877 PE=1 SV=1	5	1	3	1	150	17.7	7.87	6.84	1	1	3A
FALSE	Master Protein	Q92043	Zinc metalloproteinase-disintegrin-like atrolysin-A (Fragment) OS=Crotalus atrox OX=8730 PE=1 SV=1	4	1	2	1	419	46.8	6.39	5.48	1	1	3A
FALSE	Master Protein	P0DMG5	Cysteine-rich venom protein Bco13 (Fragment) OS=Bothrops cotiara OX=8727 PE=1 SV=1	67	1	2	1	15	1.7	4.46	5.18	1	1	3A
FALSE	Master Protein	Q9YGJ2	Snake venom serine protease pallabin OS=Gloydius halys OX=8714 GN=JZTHR5 PE=2 SV=1	8	2	2	1	260	28.7	6.21	4.33	2	1	3A
FALSE	Master Protein	Q8AY79	Beta-fibrinogenase stejnefibrase-2 OS=Trimeresurus stejnegeri OX=39682 PE=1 SV=1	5	1	2	1	258	28	5.6	4.31	1	1	3A
FALSE	Master Protein	Q2UXQ5	Zinc metalloproteinase-disintegrin-like EoVMP2 OS=Echis ocellatus OX=99586 GN=Svmp3-Eoc22 PE=1 SV=1	3	1	1	1	613	69.4	5.57	4.3	1	1	3A
FALSE	Master Protein	C0HLB2	Kunitz-type serine protease inhibitor PPTI OS=Pseudocerastes persicus OX=47769 PE=1 SV=1	13	1	2	1	68	7.7	8.72	4.26	1	1	3A
FALSE	Master Protein	I2G9B4	Kunitz-type serine protease inhibitor PIVL OS=Macrovipera lebetina transmediterranea OX=384075 PE=1 SV=1	8	1	2	1	95	10.6	8.7	3.94	1	1	3A
FALSE	Master Protein	P81743	Disintegrin EMF10B OS=Eristicophis macmahoni OX=110227 PE=1 SV=1	28	1	1	1	68	7.4	5.22	3.88	1	1	3A
FALSE	Master Protein	C0HKZ6	Snaclec macrovipecetin subunit alpha OS=Macrovipera lebetina OX=8709 PE=1 SV=1	13	1	1	1	131	15.4	6.51	3.35	1	1	3A
FALSE	Master Protein	E0Y418	Serine protease VLSP-1 OS=Macrovipera lebetina OX=8709 PE=2 SV=1	5	1	1	1	260	28.7	6.51	2.88	1	1	3A
FALSE	Master Protein	P08935	Cystatin OS=Bitis arietans OX=8692 PE=1 SV=1	12	1	1	1	111	12.7	7.81	2.56	1	1	3A
FALSE	Master Protein	Q3BK14	Disintegrin lebestatin OS=Macrovipera lebetina OX=8709 PE=1 SV=1	9	1	1	1	107	11.5	8.56	2.54	1	1	3A
FALSE	Master Protein	Q1PBD1	Zinc metalloproteinase/disintegrin OS=Gloydius halys OX=8714 PE=2 SV=1	5	1	1	1	477	53.1	5.55	2.51	1	1	3A
FALSE	Master Protein	F8S101	Phospholipase B OS=Crotalus adamanteus OX=8729 PE=1 SV=1	3	1	1	1	553	64	8.51	2.34	1	1	3A
FALSE	Master Protein	J3S830	Zinc metalloproteinase-disintegrin-like 3a OS=Crotalus adamanteus OX=8729 PE=1 SV=1	1	1	1	1	610	68.8	5.4	2.08	1	1	3A
FALSE	Master Protein	Q7LZF5	Thrombin-like enzyme catroxobin-1 (Fragment) OS=Crotalus atrox OX=8730 PE=1 SV=1	17	1	1	1	75	7.6	4.13	1.94	1	1	3A
FALSE	Master Protein	Q6X5S6	Snaclec 8 OS=Echis carinatus sochureki OX=124223 PE=2 SV=1	12	1	39	1	148	16.9	5.06	136.7	1	1	5A
FALSE	Master Protein	P0DMT4	Cysteine-rich venom protein OS=Echis coloratus OX=64175 PE=1 SV=1	20	3	29	1	220	24.7	7.46	122.67	3	1	5A
FALSE	Master Protein	P79845	Cysteine-rich venom protein OS=Protobothrops mucrosquamatus OX=103944 PE=2 SV=2	27	4	26	1	240	26.7	7.46	111.9	4	1	5A
FALSE	Master Protein	P0DPS3	Snake venom serine protease VaSP1 (Fragment) OS=Vipera ammodytes ammodytes OX=8705 PE=1 SV=1	43	5	22	1	200	22.1	8.31	81.45	5	1	5A
FALSE	Master Protein	A0A1I9KNP0	Vaa serine proteinase homolog 1 OS=Vipera ammodytes ammodytes OX=8705 PE=1 SV=1	32	6	21	1	260	28.9	8.46	73.69	6	1	5A
FALSE	Master Protein	Q4VM08	Zinc metalloproteinase-disintegrin-like VLAIP-A OS=Macrovipera lebetina OX=8709 PE=1 SV=1	17	9	21	1	616	68.7	5.68	60.67	9	1	5A
FALSE	Master Protein	E0Y420	Serine protease VLSP-3 OS=Macrovipera lebetina OX=8709 PE=2 SV=1	15	3	13	1	258	28.3	7.58	54.62	3	1	5A
FALSE	Master Protein	B4XSY8	Snaclec A13 OS=Macrovipera lebetina OX=8709 PE=2 SV=1	21	2	16	1	131	15.3	7.96	51.18	2	1	5A
FALSE	Master Protein	P81382	L-amino-acid oxidase OS=Calloselasma rhodostoma OX=8717 PE=1 SV=2	6	3	14	1	516	58.2	6.49	38.74	3	1	5A
FALSE	Master Protein	C0HKZ7	Snaclec macrovipecetin subunit beta OS=Macrovipera lebetina OX=8709 PE=1 SV=1	23	2	11	1	127	15	6.98	37.53	2	1	5A
FALSE	Master Protein	P14424	Basic phospholipase A2 ammodytoxin B OS=Vipera ammodytes ammodytes OX=8705 PE=1 SV=2	42	4	12	1	138	15.5	7.83	35.92	4	1	5A
FALSE	Master Protein	P00626	Basic phospholipase A2 ammodytoxin A OS=Vipera ammodytes ammodytes OX=8705 PE=1 SV=2	36	4	11	1	138	15.5	7.97	32.78	4	1	5A
FALSE	Master Protein	P24293	Acidic phospholipase A2 PLA-1 OS=Eristicophis macmahoni OX=110227 PE=1 SV=1	24	2	7	1	121	13.5	6.04	24.89	2	1	5A
FALSE	Master Protein	A8CG87	Acidic phospholipase A2 Drk-a2 OS=Daboia russelii OX=8707 PE=2 SV=1	20	3	8	1	138	15.6	5.1	24.33	3	1	5A
FALSE	Master Protein	B0VXV0	Snaclec 1 OS=Sistrurus catenatus edwardsii OX=8762 PE=2 SV=1	6	1	8	1	146	17	4.91	18.68	1	1	5A
FALSE	Master Protein	B6EWW8	Snake venom 5'-nucleotidase OS=Gloydius brevicaudus OX=259325 PE=2 SV=1	11	5	6	1	588	64.4	8.38	16.78	5	1	5A
FALSE	Master Protein	B7U492	Snake venom metalloproteinase VMP1 OS=Agkistrodon piscivorus leucostoma OX=459671 PE=2 SV=1	3	1	5	1	411	46.6	5.78	15.51	1	1	5A
FALSE	Master Protein	P82465	Disintegrin EC6 subunit alpha OS=Echis carinatus sochureki OX=124223 PE=1 SV=2	17	1	4	1	115	12.6	5.88	15.06	1	1	5A
FALSE	Master Protein	O13069	Thrombin-like enzyme KN-BJ 2 OS=Bothrops jararaca OX=8724 PE=1 SV=1	11	3	6	1	257	27.9	8.34	14.23	3	1	5A
FALSE	Master Protein	Q9DG83	Snake venom serine protease serpentokallikrein-1 OS=Protobothrops mucrosquamatus OX=103944 PE=2 SV=1	11	2	4	1	260	28.6	7.4	12.3	2	1	5A
FALSE	Master Protein	Q6WP39	L-amino-acid oxidase OS=Trimeresurus stejnegeri OX=39682 PE=1 SV=1	8	2	4	1	516	58.6	6.24	12.29	2	1	5A
FALSE	Master Protein	B0FXM3	Thrombin-like enzyme gyroxin B1.7 OS=Crotalus durissus terrificus OX=8732 PE=2 SV=1	12	2	4	1	259	28.2	4.93	12.02	2	1	5A
FALSE	Master Protein	B5U6Y8	L-amino-acid oxidase OS=Echis ocellatus OX=99586 PE=1 SV=1	6	2	4	1	504	56.5	8.48	11.38	2	1	5A
FALSE	Master Protein	C0HLA2	Thrombin-like enzyme LmrSP-3 (Fragment) OS=Lachesis muta rhombeata OX=60219 PE=1 SV=1	50	1	4	1	26	2.9	4.28	11.32	1	1	5A
FALSE	Master Protein	P00991	Kunitz-type serine protease inhibitor 1 OS=Vipera ammodytes ammodytes OX=8705 PE=1 SV=2	16	1	4	1	90	9.8	8.27	11.3	1	1	5A
FALSE	Master Protein	P0C6A5	Disintegrin VA6 OS=Vipera ammodytes ammodytes OX=8705 PE=1 SV=1	23	1	3	1	64	7	8.02	10.26	1	1	5A
FALSE	Master Protein	Q8JH85	Alpha-fibrinogenase OS=Macrovipera lebetina OX=8709 PE=1 SV=1	12	2	4	1	258	28.6	9.14	10.15	2	1	5A
FALSE	Master Protein	P0DJE2	Zinc metalloproteinase-disintegrin-like ammodytagin (Fragment) OS=Vipera ammodytes ammodytes OX=8705 PE=1 SV=3	15	2	3	1	184	19.9	5.19	10.09	2	1	5A
FALSE	Master Protein	E0Y419	Beta-fibrinogenase OS=Macrovipera lebetina OX=8709 PE=1 SV=1	9	2	3	1	257	28.3	7.34	9.89	2	1	5A
FALSE	Master Protein	I7ICN3	Snaclec rhinocetin subunit beta OS=Bitis rhinoceros OX=715877 PE=1 SV=1	5	1	4	1	150	17.7	7.87	9.74	1	1	5A
FALSE	Master Protein	P83254	Disintegrin lebein-1-beta OS=Macrovipera lebetina OX=8709 PE=1 SV=1	27	1	3	1	64	7.1	7.8	9.7	1	1	5A
FALSE	Master Protein	Q6IWF1	Snake venom serine protease BthaTL OS=Bothrops alternatus OX=64174 PE=2 SV=1	6	1	3	1	233	25.6	7.77	7.69	1	1	5A
FALSE	Master Protein	Q4PRD0	Snaclec 3 OS=Daboia siamensis OX=343250 PE=2 SV=1	8	1	2	1	148	16.9	6.51	7.01	1	1	5A
FALSE	Master Protein	P0DMG5	Cysteine-rich venom protein Bco13 (Fragment) OS=Bothrops cotiara OX=8727 PE=1 SV=1	67	1	2	1	15	1.7	4.46	5.23	1	1	5A
FALSE	Master Protein	E5AJX3	Kunitz-type serine protease inhibitor ki-VN OS=Vipera berus nikolskii OX=1808362 PE=2 SV=1	8	1	2	1	95	10.4	8.48	4.73	1	1	5A
FALSE	Master Protein	P81742	Disintegrin EMF10A OS=Eristicophis macmahoni OX=110227 PE=1 SV=1	13	1	2	1	69	7.5	7.47	4.32	1	1	5A
FALSE	Master Protein	P81743	Disintegrin EMF10B OS=Eristicophis macmahoni OX=110227 PE=1 SV=1	28	1	1	1	68	7.4	5.22	4.07	1	1	5A
FALSE	Master Protein	I2G9B4	Kunitz-type serine protease inhibitor PIVL OS=Macrovipera lebetina transmediterranea OX=384075 PE=1 SV=1	8	1	2	1	95	10.6	8.7	3.93	1	1	5A
FALSE	Master Protein	C0HKZ6	Snaclec macrovipecetin subunit alpha OS=Macrovipera lebetina OX=8709 PE=1 SV=1	13	1	1	1	131	15.4	6.51	3.87	1	1	5A
FALSE	Master Protein	P08935	Cystatin OS=Bitis arietans OX=8692 PE=1 SV=1	12	1	1	1	111	12.7	7.81	3.53	1	1	5A
FALSE	Master Protein	P0DJJ5	Snake venom 5'-nucleotidase (Fragment) OS=Gloydius blomhoffii blomhoffii OX=417378 PE=1 SV=1	28	1	1	1	54	6	5.66	3.5	1	1	5A
FALSE	Master Protein	Q2UXQ5	Zinc metalloproteinase-disintegrin-like EoVMP2 OS=Echis ocellatus OX=99586 GN=Svmp3-Eoc22 PE=1 SV=1	3	1	1	1	613	69.4	5.57	3.35	1	1	5A
FALSE	Master Protein	P0C6A8	Disintegrin VLO4 OS=Macrovipera lebetina obtusa OX=209528 PE=1 SV=1	25	1	1	1	65	7.1	8.19	3.11	1	1	5A
FALSE	Master Protein	J3S830	Zinc metalloproteinase-disintegrin-like 3a OS=Crotalus adamanteus OX=8729 PE=1 SV=1	1	1	1	1	610	68.8	5.4	2.48	1	1	5A
FALSE	Master Protein	Q3BK14	Disintegrin lebestatin OS=Macrovipera lebetina OX=8709 PE=1 SV=1	9	1	1	1	107	11.5	8.56	2.44	1	1	5A
FALSE	Master Protein	Q92043	Zinc metalloproteinase-disintegrin-like atrolysin-A (Fragment) OS=Crotalus atrox OX=8730 PE=1 SV=1	4	1	1	1	419	46.8	6.39	2.39	1	1	5A
FALSE	Master Protein	Q696W1	Snaclec coagulation factor X-activating enzyme light chain 2 OS=Macrovipera lebetina OX=8709 GN=LC2 PE=1 SV=1	10	1	1	1	158	18.1	7.58	2.26	1	1	5A
FALSE	Master Protein	Q6X1T6	Zinc metalloproteinase-disintegrin-like EoMP06 (Fragment) OS=Echis ocellatus OX=99586 PE=2 SV=1	2	1	1	1	515	57.6	6.06	2.15	1	1	5A
FALSE	Master Protein	C0HLB2	Kunitz-type serine protease inhibitor PPTI OS=Pseudocerastes persicus OX=47769 PE=1 SV=1	13	1	1	1	68	7.7	8.72	2.11	1	1	5A
FALSE	Master Protein	C0K3N5	Vascular endothelial growth factor A OS=Vipera ammodytes ammodytes OX=8705 PE=2 SV=1	7	1	1	1	192	22.4	7.83	2.1	1	1	5A
FALSE	Master Protein	B5U6Y3	Serine protease sp-Eoc49 OS=Echis ocellatus OX=99586 PE=2 SV=1	3	1	1	1	258	28.2	8.1	2.04	1	1	5A
FALSE	Master Protein	P0DPS3	Snake venom serine protease VaSP1 (Fragment) OS=Vipera ammodytes ammodytes OX=8705 PE=1 SV=1	43	5	20	1	200	22.1	8.31	72.83	5	1	8A
FALSE	Master Protein	Q4VM08	Zinc metalloproteinase-disintegrin-like VLAIP-A OS=Macrovipera lebetina OX=8709 PE=1 SV=1	17	9	24	1	616	68.7	5.68	66.27	9	1	8A
FALSE	Master Protein	P0DMT4	Cysteine-rich venom protein OS=Echis coloratus OX=64175 PE=1 SV=1	20	3	15	1	220	24.7	7.46	60.48	3	1	8A
FALSE	Master Protein	P82465	Disintegrin EC6 subunit alpha OS=Echis carinatus sochureki OX=124223 PE=1 SV=2	17	1	14	1	115	12.6	5.88	56.72	1	1	8A
FALSE	Master Protein	P83254	Disintegrin lebein-1-beta OS=Macrovipera lebetina OX=8709 PE=1 SV=1	27	1	14	1	64	7.1	7.8	55.04	1	1	8A
FALSE	Master Protein	P0C2D7	L-amino-acid oxidase (Fragment) OS=Vipera berus berus OX=31156 PE=1 SV=1	50	5	16	1	88	10.3	5.21	54.19	5	1	8A
FALSE	Master Protein	B4XSY8	Snaclec A13 OS=Macrovipera lebetina OX=8709 PE=2 SV=1	21	2	13	1	131	15.3	7.96	43.94	2	1	8A
FALSE	Master Protein	P81382	L-amino-acid oxidase OS=Calloselasma rhodostoma OX=8717 PE=1 SV=2	6	3	16	1	516	58.2	6.49	40.43	3	1	8A
FALSE	Master Protein	Q4F867	L-amino-acid oxidase (Fragment) OS=Daboia siamensis OX=343250 PE=1 SV=2	15	4	12	1	407	46.3	7.72	37.11	4	1	8A
FALSE	Master Protein	P24293	Acidic phospholipase A2 PLA-1 OS=Eristicophis macmahoni OX=110227 PE=1 SV=1	24	2	10	1	121	13.5	6.04	34.78	2	1	8A
FALSE	Master Protein	Q8JI40	Cysteine-rich venom protein ablomin OS=Gloydius blomhoffii OX=242054 PE=1 SV=1	15	3	12	1	240	26.9	5.96	32.3	3	1	8A
FALSE	Master Protein	P14424	Basic phospholipase A2 ammodytoxin B OS=Vipera ammodytes ammodytes OX=8705 PE=1 SV=2	42	4	9	1	138	15.5	7.83	30.08	4	1	8A
FALSE	Master Protein	E0Y420	Serine protease VLSP-3 OS=Macrovipera lebetina OX=8709 PE=2 SV=1	12	2	6	1	258	28.3	7.58	26.86	2	1	8A
FALSE	Master Protein	C0HKZ7	Snaclec macrovipecetin subunit beta OS=Macrovipera lebetina OX=8709 PE=1 SV=1	23	2	7	1	127	15	6.98	26.59	2	1	8A
FALSE	Master Protein	P00626	Basic phospholipase A2 ammodytoxin A OS=Vipera ammodytes ammodytes OX=8705 PE=1 SV=2	36	4	8	1	138	15.5	7.97	25.01	4	1	8A
FALSE	Master Protein	P0DJE2	Zinc metalloproteinase-disintegrin-like ammodytagin (Fragment) OS=Vipera ammodytes ammodytes OX=8705 PE=1 SV=3	15	2	7	1	184	19.9	5.19	23.33	2	1	8A
FALSE	Master Protein	P85109	Thrombin-like enzyme kangshuanmei OS=Gloydius brevicaudus OX=259325 PE=1 SV=1	9	2	8	1	236	26.4	7.94	20.79	2	1	8A
FALSE	Master Protein	Q6WP39	L-amino-acid oxidase OS=Trimeresurus stejnegeri OX=39682 PE=1 SV=1	10	3	7	1	516	58.6	6.24	20	3	1	8A
FALSE	Master Protein	O13069	Thrombin-like enzyme KN-BJ 2 OS=Bothrops jararaca OX=8724 PE=1 SV=1	8	2	8	1	257	27.9	8.34	18.75	2	1	8A
FALSE	Master Protein	Q9DG83	Snake venom serine protease serpentokallikrein-1 OS=Protobothrops mucrosquamatus OX=103944 PE=2 SV=1	11	2	6	1	260	28.6	7.4	16.58	2	1	8A
FALSE	Master Protein	J3SBP3	Venom phosphodiesterase 2 OS=Crotalus adamanteus OX=8729 PE=1 SV=1	8	5	5	1	810	91.7	8.07	13.62	5	1	8A
FALSE	Master Protein	B7U492	Snake venom metalloproteinase VMP1 OS=Agkistrodon piscivorus leucostoma OX=459671 PE=2 SV=1	3	1	4	1	411	46.6	5.78	11.86	1	1	8A
FALSE	Master Protein	B0VXV0	Snaclec 1 OS=Sistrurus catenatus edwardsii OX=8762 PE=2 SV=1	6	1	4	1	146	17	4.91	9.31	1	1	8A
FALSE	Master Protein	Q8JH85	Alpha-fibrinogenase OS=Macrovipera lebetina OX=8709 PE=1 SV=1	12	2	3	1	258	28.6	9.14	8.86	2	1	8A
FALSE	Master Protein	P00991	Kunitz-type serine protease inhibitor 1 OS=Vipera ammodytes ammodytes OX=8705 PE=1 SV=2	27	2	3	1	90	9.8	8.27	8.52	2	1	8A
FALSE	Master Protein	C0HLA2	Thrombin-like enzyme LmrSP-3 (Fragment) OS=Lachesis muta rhombeata OX=60219 PE=1 SV=1	50	1	3	1	26	2.9	4.28	8.21	1	1	8A
FALSE	Master Protein	P81743	Disintegrin EMF10B OS=Eristicophis macmahoni OX=110227 PE=1 SV=1	28	1	2	1	68	7.4	5.22	8.08	1	1	8A
FALSE	Master Protein	Q92043	Zinc metalloproteinase-disintegrin-like atrolysin-A (Fragment) OS=Crotalus atrox OX=8730 PE=1 SV=1	4	1	3	1	419	46.8	6.39	7.83	1	1	8A
FALSE	Master Protein	P0DMG5	Cysteine-rich venom protein Bco13 (Fragment) OS=Bothrops cotiara OX=8727 PE=1 SV=1	67	1	3	1	15	1.7	4.46	7.61	1	1	8A
FALSE	Master Protein	Q696W1	Snaclec coagulation factor X-activating enzyme light chain 2 OS=Macrovipera lebetina OX=8709 GN=LC2 PE=1 SV=1	10	1	2	1	158	18.1	7.58	7.41	1	1	8A
FALSE	Master Protein	P0DJJ5	Snake venom 5'-nucleotidase (Fragment) OS=Gloydius blomhoffii blomhoffii OX=417378 PE=1 SV=1	28	1	2	1	54	6	5.66	7.28	1	1	8A
FALSE	Master Protein	E0Y419	Beta-fibrinogenase OS=Macrovipera lebetina OX=8709 PE=1 SV=1	6	1	2	1	257	28.3	7.34	7.07	1	1	8A
FALSE	Master Protein	C0HKZ6	Snaclec macrovipecetin subunit alpha OS=Macrovipera lebetina OX=8709 PE=1 SV=1	13	1	2	1	131	15.4	6.51	6.73	1	1	8A
FALSE	Master Protein	Q5EE07	Disintegrin (Fragment) OS=Echis carinatus OX=40353 PE=1 SV=1	30	1	2	1	64	7.1	7.56	5.19	1	1	8A
FALSE	Master Protein	B5U6Y3	Serine protease sp-Eoc49 OS=Echis ocellatus OX=99586 PE=2 SV=1	3	1	2	1	258	28.2	8.1	3.88	1	1	8A
FALSE	Master Protein	Q6IWF1	Snake venom serine protease BthaTL OS=Bothrops alternatus OX=64174 PE=2 SV=1	6	1	1	1	233	25.6	7.77	3.38	1	1	8A
FALSE	Master Protein	P20897	Snake venom metalloproteinase HT-2 OS=Crotalus ruber ruber OX=8736 PE=1 SV=2	14	1	1	1	202	23.3	7.56	2.97	1	1	8A
FALSE	Master Protein	I7ICN3	Snaclec rhinocetin subunit beta OS=Bitis rhinoceros OX=715877 PE=1 SV=1	5	1	1	1	150	17.7	7.87	2.62	1	1	8A
FALSE	Master Protein	C0HLB2	Kunitz-type serine protease inhibitor PPTI OS=Pseudocerastes persicus OX=47769 PE=1 SV=1	13	1	1	1	68	7.7	8.72	2.57	1	1	8A
FALSE	Master Protein	P14530	Zinc metalloproteinase/disintegrin OS=Protobothrops flavoviridis OX=88087 PE=1 SV=3	4	1	1	1	478	53.6	5.49	2.48	1	1	8A
FALSE	Master Protein	J3S830	Zinc metalloproteinase-disintegrin-like 3a OS=Crotalus adamanteus OX=8729 PE=1 SV=1	1	1	1	1	610	68.8	5.4	2.45	1	1	8A
FALSE	Master Protein	Q18DC8	Renin OS=Echis ocellatus OX=99586 GN=Asp-Eoc123 PE=1 SV=1	2	1	1	1	395	43.8	5.49	2.38	1	1	8A
FALSE	Master Protein	Q7T247	Snaclec echicetin subunit beta OS=Echis carinatus OX=40353 PE=1 SV=1	9	1	1	1	146	17.2	6.73	2.35	1	1	8A
FALSE	Master Protein	P0CV91	Peroxiredoxin-4 (Fragment) OS=Crotalus atrox OX=8730 PE=1 SV=1	28	1	1	1	36	4.1	4.73	2.2	1	1	8A
FALSE	Master Protein	P86530	Vipera russelli proteinase RVV-V homolog 1 (Fragment) OS=Daboia russelii OX=8707 PE=1 SV=1	100	1	1	1	16	1.7	4.22	2.14	1	1	8A
FALSE	Master Protein	I2G9B4	Kunitz-type serine protease inhibitor PIVL OS=Macrovipera lebetina transmediterranea OX=384075 PE=1 SV=1	8	1	1	1	95	10.6	8.7	2.03	1	1	8A
FALSE	Master Protein	Q6X1T6	Zinc metalloproteinase-disintegrin-like EoMP06 (Fragment) OS=Echis ocellatus OX=99586 PE=2 SV=1	2	1	1	1	515	57.6	6.06	1.94	1	1	8A
FALSE	Master Protein	P0C930	Snaclec bothroinsularin subunit beta OS=Bothrops insularis OX=8723 PE=1 SV=1	10	1	1	1	127	14.9	4.68	1.9	1	1	8A
FALSE	Master Protein	P0C2D7	L-amino-acid oxidase (Fragment) OS=Vipera berus berus OX=31156 PE=1 SV=1	50	6	47	1	88	10.3	5.21	178.59	6	1	9A
FALSE	Master Protein	Q4F867	L-amino-acid oxidase (Fragment) OS=Daboia siamensis OX=343250 PE=1 SV=2	24	8	35	1	407	46.3	7.72	122.36	8	1	9A
FALSE	Master Protein	Q6STF1	L-amino-acid oxidase OS=Gloydius halys OX=8714 PE=1 SV=1	11	7	39	1	504	57.1	6.99	102.93	7	1	9A
FALSE	Master Protein	B0VXW0	L-amino-acid oxidase OS=Sistrurus catenatus edwardsii OX=8762 PE=2 SV=1	12	6	35	1	516	58.5	6.49	90.87	6	1	9A
FALSE	Master Protein	C0HJE7	L-amino acid oxidase bordonein-L OS=Crotalus durissus terrificus OX=8732 PE=1 SV=2	12	6	35	1	516	58.9	7.94	90.84	6	1	9A
FALSE	Master Protein	B4XSY8	Snaclec A13 OS=Macrovipera lebetina OX=8709 PE=2 SV=1	21	2	23	1	131	15.3	7.96	78.69	2	1	9A
FALSE	Master Protein	P0DPS3	Snake venom serine protease VaSP1 (Fragment) OS=Vipera ammodytes ammodytes OX=8705 PE=1 SV=1	43	5	21	1	200	22.1	8.31	76.98	5	1	9A
FALSE	Master Protein	Q4VM08	Zinc metalloproteinase-disintegrin-like VLAIP-A OS=Macrovipera lebetina OX=8709 PE=1 SV=1	15	8	25	1	616	68.7	5.68	72.45	8	1	9A
FALSE	Master Protein	C0HKZ7	Snaclec macrovipecetin subunit beta OS=Macrovipera lebetina OX=8709 PE=1 SV=1	23	2	17	1	127	15	6.98	59.76	2	1	9A
FALSE	Master Protein	P82465	Disintegrin EC6 subunit alpha OS=Echis carinatus sochureki OX=124223 PE=1 SV=2	17	1	14	1	115	12.6	5.88	57.42	1	1	9A
FALSE	Master Protein	A0A1I9KNP0	Vaa serine proteinase homolog 1 OS=Vipera ammodytes ammodytes OX=8705 PE=1 SV=1	32	6	17	1	260	28.9	8.46	57.3	6	1	9A
FALSE	Master Protein	P81382	L-amino-acid oxidase OS=Calloselasma rhodostoma OX=8717 PE=1 SV=2	13	5	19	1	516	58.2	6.49	52.28	5	1	9A
FALSE	Master Protein	P0DMT4	Cysteine-rich venom protein OS=Echis coloratus OX=64175 PE=1 SV=1	20	3	13	1	220	24.7	7.46	52.07	3	1	9A
FALSE	Master Protein	P0DJE2	Zinc metalloproteinase-disintegrin-like ammodytagin (Fragment) OS=Vipera ammodytes ammodytes OX=8705 PE=1 SV=3	15	2	10	1	184	19.9	5.19	34.75	2	1	9A
FALSE	Master Protein	B5U6Y8	L-amino-acid oxidase OS=Echis ocellatus OX=99586 PE=1 SV=1	11	5	11	1	504	56.5	8.48	33.27	5	1	9A
FALSE	Master Protein	B6EWW8	Snake venom 5'-nucleotidase OS=Gloydius brevicaudus OX=259325 PE=2 SV=1	12	6	9	1	588	64.4	8.38	27.77	6	1	9A
FALSE	Master Protein	E0Y420	Serine protease VLSP-3 OS=Macrovipera lebetina OX=8709 PE=2 SV=1	15	3	7	1	258	28.3	7.58	27.17	3	1	9A
FALSE	Master Protein	F8QN50	Basic phospholipase A2 homolog Vur-S49 OS=Vipera renardi OX=927686 PE=2 SV=1	22	3	7	1	138	15.6	8.5	26.16	3	1	9A
FALSE	Master Protein	Q8JI40	Cysteine-rich venom protein ablomin OS=Gloydius blomhoffii OX=242054 PE=1 SV=1	15	3	10	1	240	26.9	5.96	24.81	3	1	9A
FALSE	Master Protein	A8CG87	Acidic phospholipase A2 Drk-a2 OS=Daboia russelii OX=8707 PE=2 SV=1	30	3	8	1	138	15.6	5.1	23.4	3	1	9A
FALSE	Master Protein	B7U492	Snake venom metalloproteinase VMP1 OS=Agkistrodon piscivorus leucostoma OX=459671 PE=2 SV=1	3	1	8	1	411	46.6	5.78	22.94	1	1	9A
FALSE	Master Protein	P81743	Disintegrin EMF10B OS=Eristicophis macmahoni OX=110227 PE=1 SV=1	28	1	4	1	68	7.4	5.22	18.01	1	1	9A
FALSE	Master Protein	O13069	Thrombin-like enzyme KN-BJ 2 OS=Bothrops jararaca OX=8724 PE=1 SV=1	11	3	8	1	257	27.9	8.34	17.93	3	1	9A
FALSE	Master Protein	P24293	Acidic phospholipase A2 PLA-1 OS=Eristicophis macmahoni OX=110227 PE=1 SV=1	24	2	5	1	121	13.5	6.04	17.69	2	1	9A
FALSE	Master Protein	P14424	Basic phospholipase A2 ammodytoxin B OS=Vipera ammodytes ammodytes OX=8705 PE=1 SV=2	42	4	5	1	138	15.5	7.83	16.64	4	1	9A
FALSE	Master Protein	P00626	Basic phospholipase A2 ammodytoxin A OS=Vipera ammodytes ammodytes OX=8705 PE=1 SV=2	36	4	5	1	138	15.5	7.97	14.97	4	1	9A
FALSE	Master Protein	B0VXV0	Snaclec 1 OS=Sistrurus catenatus edwardsii OX=8762 PE=2 SV=1	6	1	5	1	146	17	4.91	14.18	1	1	9A
FALSE	Master Protein	P0C6A5	Disintegrin VA6 OS=Vipera ammodytes ammodytes OX=8705 PE=1 SV=1	23	1	4	1	64	7	8.02	11.45	1	1	9A
FALSE	Master Protein	Q8JH85	Alpha-fibrinogenase OS=Macrovipera lebetina OX=8709 PE=1 SV=1	12	2	4	1	258	28.6	9.14	11.25	2	1	9A
FALSE	Master Protein	C0HKZ6	Snaclec macrovipecetin subunit alpha OS=Macrovipera lebetina OX=8709 PE=1 SV=1	13	1	3	1	131	15.4	6.51	10.31	1	1	9A
FALSE	Master Protein	E0Y419	Beta-fibrinogenase OS=Macrovipera lebetina OX=8709 PE=1 SV=1	9	2	3	1	257	28.3	7.34	9.09	2	1	9A
FALSE	Master Protein	Q5KQS3	Antihemorrhagic factor cHLP-A OS=Gloydius brevicaudus OX=259325 PE=2 SV=1	4	1	2	1	324	36.6	6.15	7.96	1	1	9A
FALSE	Master Protein	P0DJJ5	Snake venom 5'-nucleotidase (Fragment) OS=Gloydius blomhoffii blomhoffii OX=417378 PE=1 SV=1	28	1	2	1	54	6	5.66	6.6	1	1	9A
FALSE	Master Protein	P0C6A8	Disintegrin VLO4 OS=Macrovipera lebetina obtusa OX=209528 PE=1 SV=1	25	1	2	1	65	7.1	8.19	6.19	1	1	9A
FALSE	Master Protein	Q92043	Zinc metalloproteinase-disintegrin-like atrolysin-A (Fragment) OS=Crotalus atrox OX=8730 PE=1 SV=1	4	1	2	1	419	46.8	6.39	5.26	1	1	9A
FALSE	Master Protein	Q6T7B6	Snaclec 2 OS=Bitis gabonica OX=8694 PE=1 SV=1	25	2	2	1	156	18.1	5.62	4.84	2	1	9A
FALSE	Master Protein	P0DJL3	Snaclec purpureotin subunit beta OS=Trimeresurus purpureomaculatus OX=101163 PE=1 SV=1	7	1	2	1	123	14.5	5.24	4.29	1	1	9A
FALSE	Master Protein	C0K3N5	Vascular endothelial growth factor A OS=Vipera ammodytes ammodytes OX=8705 PE=2 SV=1	7	1	1	1	192	22.4	7.83	3.91	1	1	9A
FALSE	Master Protein	P08935	Cystatin OS=Bitis arietans OX=8692 PE=1 SV=1	12	1	1	1	111	12.7	7.81	3.59	1	1	9A
FALSE	Master Protein	P83255	Snake venom metalloproteinase fibrolase OS=Macrovipera lebetina OX=8709 PE=1 SV=1	7	1	1	1	202	22.8	5.64	3.16	1	1	9A
FALSE	Master Protein	Q6IWF1	Snake venom serine protease BthaTL OS=Bothrops alternatus OX=64174 PE=2 SV=1	6	1	1	1	233	25.6	7.77	2.75	1	1	9A
FALSE	Master Protein	I7ICN3	Snaclec rhinocetin subunit beta OS=Bitis rhinoceros OX=715877 PE=1 SV=1	5	1	1	1	150	17.7	7.87	2.67	1	1	9A
FALSE	Master Protein	C0HLB2	Kunitz-type serine protease inhibitor PPTI OS=Pseudocerastes persicus OX=47769 PE=1 SV=1	13	1	1	1	68	7.7	8.72	2.61	1	1	9A
FALSE	Master Protein	Q92031	Snake venom metalloproteinase ACLF OS=Agkistrodon contortrix laticinctus OX=37195 GN=ACLPREF PE=1 SV=1	7	1	1	1	411	46.2	5.31	2.61	1	1	9A
FALSE	Master Protein	A3QVN9	Hyaluronidase-1 OS=Bitis arietans OX=8692 PE=2 SV=1	2	1	1	1	449	52.3	9.03	2.6	1	1	9A
FALSE	Master Protein	C0HLA2	Thrombin-like enzyme LmrSP-3 (Fragment) OS=Lachesis muta rhombeata OX=60219 PE=1 SV=1	50	1	1	1	26	2.9	4.28	2.57	1	1	9A
FALSE	Master Protein	Q18DC8	Renin OS=Echis ocellatus OX=99586 GN=Asp-Eoc123 PE=1 SV=1	2	1	1	1	395	43.8	5.49	2.32	1	1	9A
FALSE	Master Protein	Q9YI19	Zinc metalloproteinase/disintegrin OS=Gloydius brevicaudus OX=259325 PE=1 SV=1	2	1	1	1	476	52.8	4.88	2	1	1	9A
FALSE	Master Protein	P0DMG5	Cysteine-rich venom protein Bco13 (Fragment) OS=Bothrops cotiara OX=8727 PE=1 SV=1	67	1	1	1	15	1.7	4.46	1.95	1	1	9A
FALSE	Master Protein	I2G9B4	Kunitz-type serine protease inhibitor PIVL OS=Macrovipera lebetina transmediterranea OX=384075 PE=1 SV=1	8	1	1	1	95	10.6	8.7	1.93	1	1	9A
FALSE	Master Protein	Q7T2Q1	Snaclec EMS16 subunit alpha OS=Echis multisquamatus OX=93050 PE=1 SV=1	4	1	1	1	157	18.2	4.92	1.9	1	1	9A
FALSE	Master Protein	P0DPS3	Snake venom serine protease VaSP1 (Fragment) OS=Vipera ammodytes ammodytes OX=8705 PE=1 SV=1	43	5	49	1	200	22.1	8.31	191.1	5	1	10A
FALSE	Master Protein	Q4VM08	Zinc metalloproteinase-disintegrin-like VLAIP-A OS=Macrovipera lebetina OX=8709 PE=1 SV=1	21	11	33	1	616	68.7	5.68	98.37	11	1	10A
FALSE	Master Protein	B4XSY8	Snaclec A13 OS=Macrovipera lebetina OX=8709 PE=2 SV=1	21	2	19	1	131	15.3	7.96	66.35	2	1	10A
FALSE	Master Protein	P82465	Disintegrin EC6 subunit alpha OS=Echis carinatus sochureki OX=124223 PE=1 SV=2	17	1	14	1	115	12.6	5.88	60.25	1	1	10A
FALSE	Master Protein	O13069	Thrombin-like enzyme KN-BJ 2 OS=Bothrops jararaca OX=8724 PE=1 SV=1	11	4	25	1	257	27.9	8.34	59.17	4	1	10A
FALSE	Master Protein	P0DMT4	Cysteine-rich venom protein OS=Echis coloratus OX=64175 PE=1 SV=1	20	3	13	1	220	24.7	7.46	55.22	3	1	10A
FALSE	Master Protein	D8MIA1	Snake venom serine protease homolog rhinocerase 3 (Fragment) OS=Bitis rhinoceros OX=715877 PE=1 SV=1	11	3	17	1	259	28.8	7.94	44.3	3	1	10A
FALSE	Master Protein	Q9DG83	Snake venom serine protease serpentokallikrein-1 OS=Protobothrops mucrosquamatus OX=103944 PE=2 SV=1	11	2	15	1	260	28.6	7.4	41.17	2	1	10A
FALSE	Master Protein	B7U492	Snake venom metalloproteinase VMP1 OS=Agkistrodon piscivorus leucostoma OX=459671 PE=2 SV=1	3	1	13	1	411	46.6	5.78	40.76	1	1	10A
FALSE	Master Protein	P0DJE2	Zinc metalloproteinase-disintegrin-like ammodytagin (Fragment) OS=Vipera ammodytes ammodytes OX=8705 PE=1 SV=3	15	2	9	1	184	19.9	5.19	34.78	2	1	10A
FALSE	Master Protein	C0HKZ7	Snaclec macrovipecetin subunit beta OS=Macrovipera lebetina OX=8709 PE=1 SV=1	23	2	9	1	127	15	6.98	33.9	2	1	10A
FALSE	Master Protein	Q8JI40	Cysteine-rich venom protein ablomin OS=Gloydius blomhoffii OX=242054 PE=1 SV=1	16	4	11	1	240	26.9	5.96	32.88	4	1	10A
FALSE	Master Protein	P81382	L-amino-acid oxidase OS=Calloselasma rhodostoma OX=8717 PE=1 SV=2	6	3	11	1	516	58.2	6.49	30.96	3	1	10A
FALSE	Master Protein	F8QN50	Basic phospholipase A2 homolog Vur-S49 OS=Vipera renardi OX=927686 PE=2 SV=1	22	3	6	1	138	15.6	8.5	26	3	1	10A
FALSE	Master Protein	E0Y419	Beta-fibrinogenase OS=Macrovipera lebetina OX=8709 PE=1 SV=1	9	3	9	1	257	28.3	7.34	25.27	3	1	10A
FALSE	Master Protein	Q6X5S6	Snaclec 8 OS=Echis carinatus sochureki OX=124223 PE=2 SV=1	12	1	5	1	148	16.9	5.06	23.84	1	1	10A
FALSE	Master Protein	Q2UXR0	Zinc metalloproteinase-disintegrin-like Eoc1 OS=Echis ocellatus OX=99586 GN=Svmp3-Eoc1 PE=2 SV=1	7	5	8	1	614	68.7	6.34	22.56	5	1	10A
FALSE	Master Protein	P14424	Basic phospholipase A2 ammodytoxin B OS=Vipera ammodytes ammodytes OX=8705 PE=1 SV=2	42	4	5	1	138	15.5	7.83	18.56	4	1	10A
FALSE	Master Protein	P81742	Disintegrin EMF10A OS=Eristicophis macmahoni OX=110227 PE=1 SV=1	19	3	8	1	69	7.5	7.47	18.37	3	1	10A
FALSE	Master Protein	Q9YGJ2	Snake venom serine protease pallabin OS=Gloydius halys OX=8714 GN=JZTHR5 PE=2 SV=1	9	3	4	1	260	28.7	6.21	9.63	3	1	10A
FALSE	Master Protein	Q92043	Zinc metalloproteinase-disintegrin-like atrolysin-A (Fragment) OS=Crotalus atrox OX=8730 PE=1 SV=1	4	1	3	1	419	46.8	6.39	9.21	1	1	10A
FALSE	Master Protein	P0DJJ5	Snake venom 5'-nucleotidase (Fragment) OS=Gloydius blomhoffii blomhoffii OX=417378 PE=1 SV=1	28	1	2	1	54	6	5.66	7.75	1	1	10A
FALSE	Master Protein	C0HKZ6	Snaclec macrovipecetin subunit alpha OS=Macrovipera lebetina OX=8709 PE=1 SV=1	13	1	2	1	131	15.4	6.51	7.51	1	1	10A
FALSE	Master Protein	Q9YI19	Zinc metalloproteinase/disintegrin OS=Gloydius brevicaudus OX=259325 PE=1 SV=1	2	1	3	1	476	52.8	4.88	6.97	1	1	10A
FALSE	Master Protein	J3S830	Zinc metalloproteinase-disintegrin-like 3a OS=Crotalus adamanteus OX=8729 PE=1 SV=1	3	2	2	1	610	68.8	5.4	4.72	2	1	10A
FALSE	Master Protein	Q9DF68	Snake venom serine protease homolog OS=Protobothrops jerdonii OX=242841 PE=2 SV=1	6	1	1	1	260	28.6	8.47	3.48	1	1	10A
FALSE	Master Protein	P08935	Cystatin OS=Bitis arietans OX=8692 PE=1 SV=1	12	1	1	1	111	12.7	7.81	3.02	1	1	10A
FALSE	Master Protein	P83912	Zinc metalloproteinase-disintegrin jerdonitin OS=Protobothrops jerdonii OX=242841 PE=1 SV=1	4	1	1	1	484	54.6	5.48	2.97	1	1	10A
FALSE	Master Protein	Q1PBD1	Zinc metalloproteinase/disintegrin OS=Gloydius halys OX=8714 PE=2 SV=1	5	1	1	1	477	53.1	5.55	2.92	1	1	10A
FALSE	Master Protein	Q5EE07	Disintegrin (Fragment) OS=Echis carinatus OX=40353 PE=1 SV=1	30	1	1	1	64	7.1	7.56	2.71	1	1	10A
FALSE	Master Protein	I7ICN3	Snaclec rhinocetin subunit beta OS=Bitis rhinoceros OX=715877 PE=1 SV=1	5	1	1	1	150	17.7	7.87	2.65	1	1	10A
FALSE	Master Protein	P83906	Vascular endothelial growth factor A OS=Bitis gabonica OX=8694 PE=1 SV=1	17	1	1	1	191	22.3	7.96	2.65	1	1	10A
FALSE	Master Protein	B8K1W0	Zinc metalloproteinase-disintegrin-like daborhagin-K OS=Daboia russelii OX=8707 PE=1 SV=1	4	1	1	1	615	69.5	6.38	2.62	1	1	10A
FALSE	Master Protein	Q38L02	Snaclec dabocetin subunit alpha OS=Daboia siamensis OX=343250 PE=1 SV=1	5	1	1	1	154	17.5	7.42	2.49	1	1	10A
FALSE	Master Protein	C0HLB2	Kunitz-type serine protease inhibitor PPTI OS=Pseudocerastes persicus OX=47769 PE=1 SV=1	13	1	1	1	68	7.7	8.72	2.41	1	1	10A
FALSE	Master Protein	Q71QI1	Snake venom serine protease KN12 OS=Trimeresurus stejnegeri OX=39682 PE=2 SV=1	14	1	1	1	258	28.4	7.58	2.32	1	1	10A
FALSE	Master Protein	P0DMG5	Cysteine-rich venom protein Bco13 (Fragment) OS=Bothrops cotiara OX=8727 PE=1 SV=1	67	1	1	1	15	1.7	4.46	2.25	1	1	10A
FALSE	Master Protein	Q18DC8	Renin OS=Echis ocellatus OX=99586 GN=Asp-Eoc123 PE=1 SV=1	2	1	1	1	395	43.8	5.49	2.22	1	1	10A
FALSE	Master Protein	B5U6Y3	Serine protease sp-Eoc49 OS=Echis ocellatus OX=99586 PE=2 SV=1	3	1	1	1	258	28.2	8.1	2.15	1	1	10A
FALSE	Master Protein	I2G9B4	Kunitz-type serine protease inhibitor PIVL OS=Macrovipera lebetina transmediterranea OX=384075 PE=1 SV=1	8	1	1	1	95	10.6	8.7	1.97	1	1	10A
FALSE	Master Protein	Q92117	TATA-box-binding protein OS=Protobothrops flavoviridis OX=88087 GN=TBP PE=3 SV=1	5	1	1	1	300	32.9	9.79	1.93	1	1	10A
FALSE	Master Protein	Q8UUJ1	Snake venom serine protease ussurase OS=Gloydius ussuriensis OX=35671 PE=2 SV=2	14	1	1	1	233	26	6.37	0	1	1	10A

## Sheet: Sve Pivotal table
Master	(All)
# Unique Peptides	(Multiple Items)
Count of Coverage [%]	Column Labels
Row Labels	0	10A	3A	5A	8A	9A	Grand Total
A0A0B4U9L8	1	1	1	1	1	1	6
A0A1I9KNP0		1	1		1		3
A0A6B7FMR5	1	1	1	1	1	1	6
A3QVN2					1		1
A5HUI5						1	1
B4XSY9	1	1	1	1	1	1	6
B4XT06	1	1	1	1	1	1	6
B5AR80				1			1
B6EWW8					1		1
B7FDI1	1	1	1	1	1	1	6
C0K3N5		1					1
D8MIA2	1						1
E0Y418		1					1
E0Y420		1	1				2
E5AJX2	1	1	1	1	1	1	6
F8S0Z7		1					1
F8S101	1	1					2
G8XQX1		1			1	1	3
J3S830						1	1
P00626	1						1
P00991		1				1	2
P00992	1		1		1		3
P0C2D7	1	1	1	1			4
P0C6A5		1			1		2
P0C6B0	1	1	1		1	1	5
P0DI84	1	1	1	1	1	1	6
P0DJL4		1	1	1	1	1	5
P0DJL5	1	1	1	1	1	1	6
P0DQQ4		1					1
P11407		1					1
P14424			1				1
P17935	1	1	1	1	1	1	6
P24293		1					1
P25428	1	1	1	1	1	1	6
P33589		1					1
P34180	1	1	1	1	1	1	6
P67863	1	1	1	1	1	1	6
P81743		1					1
P82981	1	1					2
P83254		1				1	2
Q2UXQ5	1	1			1	1	4
Q38L02				1	1	1	3
Q3BK16	1						1
Q3ZD74	1	1	1	1	1	1	6
Q4PRD0	1	1	1		1	1	5
Q4VM07	1	1	1	1	1	1	6
Q696W1		1				1	2
Q6IWF1	1	1					2
Q6TGQ8	1	1	1		1		4
Q6X5S6					1	1	2
Q6X5T4		1					1
Q7LZ61		1		1	1	1	4
Q7T046	1	1	1	1	1	1	6
Q90YA8	1	1	1	1	1	1	6
Q910A1	1	1	1	1	1	1	6
Q98995	1	1	1	1	1	1	6
R4NNL0	1	1	1	1	1	1	6
V5TBK6	1	1	1	1	1	1	6
W8E7D1	1	1	1	1	1	1	6
W8EFS0	1	1	1	1	1	1	6
Grand Total	34	48	31	27	36	35	211
