# Supplementary material for: The Venom of Vipera ammodytes ammodytes: Proteomics, Neurotoxic Effect and Neutralization by Antivenom
Source: Vet Sci. 2024 Nov 28;11(12):605. doi: 10.3390/vetsci11120605 (PMC11680118; doi:10.3390/vetsci11120605)
Supplement: Supplementary file 1 [file vetsci-11-00605-s001.zip › Table_S4_Venom_Vaa_identified_proteins_Vipera_ammodytes_DB.xlsx]

## Sheet: Frakcija 0
Checked	Master	Accession	Description	Coverage [%]	# Peptides	# PSMs	# Unique Peptides	# AAs	MW [kDa]	calc. pI	Score Sequest HT: Sequest HT	# Peptides (by Search Engine): Sequest HT	# Protein Groups
FALSE	Master Protein	A0A6B7FRF2	Amine oxidase OS=Vipera ammodytes ammodytes OX=8705 PE=2 SV=1	43	20	105	16	504	57.1	6.2	340.74	20	1
FALSE	Master Protein	A0A6B7FMR4	Metalloproteinase of class P-III MPIII-4 OS=Vipera ammodytes ammodytes OX=8705 PE=2 SV=1	26	14	23	13	609	68.8	5.3	70.99	14	1
FALSE	Master Protein	A0A6B7FNN4	Metalloproteinase of class P-III MPIII-5 OS=Vipera ammodytes ammodytes OX=8705 PE=2 SV=1	30	13	41	12	616	68.3	5.67	124.69	13	1
FALSE	Master Protein	A0A6B7FRK6	Metalloproteinase of class P-III MPIII-2 OS=Vipera ammodytes ammodytes OX=8705 PE=2 SV=1	22	13	37	12	613	69.2	5.55	111.73	13	1
FALSE	Master Protein	A0A1I9KNR6	Metalloproteinase of class P-III MPIII-1 OS=Vipera ammodytes ammodytes OX=8705 PE=2 SV=1	25	11	69	11	607	68.3	6.25	273.69	11	1
FALSE	Master Protein	A0A1I9KNM0	Cysteine-rich secretory protein CRISP-1 OS=Vipera ammodytes ammodytes OX=8705 PE=2 SV=1	73	10	99	10	239	26.5	5.96	330.83	10	1
FALSE	Master Protein	A0A1I9KNS3	Metalloproteinase of class P-II MPII-3 OS=Vipera ammodytes ammodytes OX=8705 PE=2 SV=1	31	9	70	9	478	53	5.5	277.05	9	1
FALSE	Master Protein	V5TBK6	Zinc metalloproteinase-disintegrin-like protein H4 subunit A OS=Vipera ammodytes ammodytes OX=8705 PE=1 SV=1	30	10	32	9	614	68.6	5.38	119.31	10	1
FALSE	Master Protein	A0A1J0CZM7	Snaclec-7 OS=Vipera ammodytes ammodytes OX=8705 PE=2 SV=1	51	9	40	9	148	17.3	7.96	105.65	9	1
FALSE	Master Protein	A0A0B4U9L8	Zinc metalloproteinase-disintegrin-like protein F1 OS=Vipera ammodytes ammodytes OX=8705 PE=1 SV=1	18	9	31	8	614	68.7	6.3	110.05	9	1
FALSE	Master Protein	A0A1I9KNN4	trypsin OS=Vipera ammodytes ammodytes OX=8705 PE=2 SV=1	44	7	45	7	257	28.2	6.39	187.31	7	1
FALSE	Master Protein	Q6A378	Ammodytin L(1'') isoform OS=Vipera ammodytes ammodytes OX=8705 PE=2 SV=1	50	7	65	6	138	15.6	8.5	299.77	7	1
FALSE	Master Protein	A0A1I9KNS2	C-type lectin snaclec-2 OS=Vipera ammodytes ammodytes OX=8705 PE=2 SV=1	56	8	50	6	148	17.2	5.88	152.68	8	1
FALSE	Master Protein	A0A6B7FQF8	Serine proteinase SP-6 OS=Vipera ammodytes ammodytes OX=8705 PE=2 SV=1	27	7	51	6	257	28.3	8.46	136.76	7	1
FALSE	Master Protein	A0A1I9KNL5	Serine proteinase SP-2 OS=Vipera ammodytes ammodytes OX=8705 PE=2 SV=1	18	6	37	6	261	28.9	8.98	100.86	6	1
FALSE	Master Protein	Q6A3B1	Ammodytin I2(A') isoform OS=Vipera ammodytes ammodytes OX=8705 PE=2 SV=1	50	6	63	5	137	15.3	6.47	238.41	6	1
FALSE	Master Protein	Q910A1	Acidic phospholipase A2 ammodytin I1 OS=Vipera ammodytes ammodytes OX=8705 PE=2 SV=1	48	6	68	5	138	15.4	5.25	212.3	6	1
FALSE	Master Protein	A0A6B7FMR5	Disintegrin-like/cysteine-rich protein MPIII-3 OS=Vipera ammodytes ammodytes OX=8705 PE=1 SV=1	15	6	36	5	324	36.8	5.03	119.38	6	1
FALSE	Master Protein	A0A1I9KNP6	C-type lectin snaclec-1 OS=Vipera ammodytes ammodytes OX=8705 PE=2 SV=1	38	4	49	4	154	17.6	6.65	180.4	4	1
FALSE	Master Protein	A0A1I9KNN1	C-type lectin snaclec-3 OS=Vipera ammodytes ammodytes OX=8705 PE=2 SV=1	30	4	37	4	154	17.4	6.51	115.71	4	1
FALSE	Master Protein	A0A6B7FMQ9	Phospholipase B-like OS=Vipera ammodytes ammodytes OX=8705 PE=2 SV=1	9	4	7	4	553	64.3	8.5	22.55	4	1
FALSE	Master Protein	A0A6B7FPJ0	Serine proteinase SP-8 OS=Vipera ammodytes ammodytes OX=8705 PE=2 SV=1	19	3	45	3	260	28.8	7.11	155.47	3	1
FALSE	Master Protein	A0A1I9KNR7	Disintegrin Dis-1 OS=Vipera ammodytes ammodytes OX=8705 PE=2 SV=1	24	3	23	3	128	14	7.43	82.15	3	1
FALSE	Master Protein	P67863	Snake venom vascular endothelial growth factor toxin vammin OS=Vipera ammodytes ammodytes OX=8705 PE=1 SV=2	33	3	28	3	145	16.3	8.41	81.6	3	1
FALSE	Master Protein	A0A1J0CZM6	Snaclec-8 OS=Vipera ammodytes ammodytes OX=8705 PE=2 SV=1	36	5	25	3	148	17.1	6.37	81.14	5	1
FALSE	Master Protein	P00626	Basic phospholipase A2 ammodytoxin A OS=Vipera ammodytes ammodytes OX=8705 PE=1 SV=2	36	4	18	3	138	15.5	7.97	66.85	4	1
FALSE	Master Protein	A0A6B7FMP6	C-type lectin-like Snaclec-9 OS=Vipera ammodytes ammodytes OX=8705 PE=2 SV=1	22	3	20	3	158	18.1	5.59	64.75	3	1
FALSE	Master Protein	A0A1I9KNR8	Serine proteinase SP-4 OS=Vipera ammodytes ammodytes OX=8705 PE=2 SV=1	21	4	16	3	260	28.6	7.34	44.86	4	1
FALSE	Master Protein	A0A1I9KNP1	C-type lectin snaclec-4 OS=Vipera ammodytes ammodytes OX=8705 PE=2 SV=1	20	3	13	3	148	17.5	5.6	34.17	3	1
FALSE	Master Protein	A0A6B7FPT6	Vascular nerve growth factor OS=Vipera ammodytes ammodytes OX=8705 PE=2 SV=1	18	3	9	3	238	26.6	8.18	27.21	3	1
FALSE	Master Protein	A0A1I9KNS1	Metalloproteinase of class P-II MPII-2 OS=Vipera ammodytes ammodytes OX=8705 PE=2 SV=1	31	9	60	2	478	53.4	5.38	241.99	9	1
FALSE	Master Protein	A0A1J0CZN0	Dis-2 OS=Vipera ammodytes ammodytes OX=8705 PE=2 SV=1	37	3	34	2	111	12.1	6.87	126.58	3	1
FALSE	Master Protein	P0DI84	L-amino-acid oxidase OS=Vipera ammodytes ammodytes OX=8705 PE=1 SV=1	10	6	26	2	484	54.7	7.75	80.4	6	1
FALSE	Master Protein	A0A1S5QJJ1	Kunitz/BPTI inhibitor-3 OS=Vipera ammodytes ammodytes OX=8705 PE=3 SV=1	27	3	10	2	95	10.6	8.92	22.59	3	1
FALSE	Master Protein	A0A1I9KNT0	Metalloproteinase of class P-II MPII-1 OS=Vipera ammodytes ammodytes OX=8705 PE=2 SV=1	28	8	56	1	478	53.4	5.5	223.02	8	1
FALSE	Master Protein	A0A1I9KNP0	Vaa serine proteinase homolog 1 OS=Vipera ammodytes ammodytes OX=8705 PE=1 SV=1	32	6	55	1	260	28.9	8.46	160.56	6	1
FALSE	Master Protein	P0DPS3	Snake venom serine protease VaSP1 (Fragment) OS=Vipera ammodytes ammodytes OX=8705 PE=1 SV=1	43	5	48	1	200	22.1	8.31	151.57	5	1
FALSE	Master Protein	A0A1S5QJJ2	Kunitz/BPTI inhibitor-1 OS=Vipera ammodytes ammodytes OX=8705 PE=3 SV=1	48	4	29	1	93	10.3	8.7	82.11	4	1
FALSE	Master Protein	A0A6B7FNM6	MPi-3 OS=Vipera ammodytes ammodytes OX=8705 PE=2 SV=1	11	2	19	1	208	22.9	9.06	59.94	2	1
FALSE	Master Protein	P00992	Kunitz-type serine protease inhibitor 3 OS=Vipera ammodytes ammodytes OX=8705 PE=1 SV=2	48	4	17	1	93	10.3	8.7	42.65	4	1
FALSE	Master Protein	P0DJE2	Zinc metalloproteinase-disintegrin-like ammodytagin (Fragment) OS=Vipera ammodytes ammodytes OX=8705 PE=1 SV=3	15	2	9	1	184	19.9	5.19	37.13	2	1
FALSE	Master Protein	A0A1S5QLZ2	Kunitz/BPTI inhibitor-9 OS=Vipera ammodytes ammodytes OX=8705 PE=3 SV=1	27	2	10	1	90	9.8	8.27	23.78	2	1
FALSE	Master Protein	P0C6A5	Disintegrin VA6 OS=Vipera ammodytes ammodytes OX=8705 PE=1 SV=1	42	2	5	1	64	7	8.02	19.01	2	1
FALSE	Master Protein	A0A1J0CZM4	Snaclec-5 OS=Vipera ammodytes ammodytes OX=8705 PE=2 SV=1	7	1	4	1	158	18.1	5.3	12.29	1	1
FALSE	Master Protein	A0A6B7FPT0	Endogenous tripeptide metalloproteinase inhibitor MPi-5 OS=Vipera ammodytes ammodytes OX=8705 PE=2 SV=1	16	2	4	1	137	15	8.06	11.31	2	1

## Sheet: DiffPOP frakcije
Checked	Master	Accession	Description	Coverage [%]	# Peptides	# PSMs	# Unique Peptides	# AAs	MW [kDa]	calc. pI	Score Sequest HT: Sequest HT	# Peptides (by Search Engine): Sequest HT	# Protein Groups	Fraction name
FALSE	Master Protein	A0A6B7FRF2	Amine oxidase OS=Vipera ammodytes ammodytes OX=8705 PE=2 SV=1	75	32	196	27	504	57.1	6.2	744.18	32	1	9A
FALSE	Master Protein	A0A1I9KNR6	Metalloproteinase of class P-III MPIII-1 OS=Vipera ammodytes ammodytes OX=8705 PE=2 SV=1	34	25	105	24	607	68.3	6.25	426.96	25	1	10A
FALSE	Master Protein	A0A6B7FRF2	Amine oxidase OS=Vipera ammodytes ammodytes OX=8705 PE=2 SV=1	70	27	101	23	504	57.1	6.2	375.56	27	1	10A
FALSE	Master Protein	A0A6B7FRF2	Amine oxidase OS=Vipera ammodytes ammodytes OX=8705 PE=2 SV=1	63	25	96	22	504	57.1	6.2	309.47	25	1	8A
FALSE	Master Protein	V5TBK6	Zinc metalloproteinase-disintegrin-like protein H4 subunit A OS=Vipera ammodytes ammodytes OX=8705 PE=1 SV=1	46	21	132	20	614	68.6	5.38	507.9	21	1	9A
FALSE	Master Protein	V5TBK6	Zinc metalloproteinase-disintegrin-like protein H4 subunit A OS=Vipera ammodytes ammodytes OX=8705 PE=1 SV=1	42	20	91	19	614	68.6	5.38	372.32	20	1	10A
FALSE	Master Protein	A0A1I9KNR6	Metalloproteinase of class P-III MPIII-1 OS=Vipera ammodytes ammodytes OX=8705 PE=2 SV=1	30	18	47	18	607	68.3	6.25	163.25	18	1	3A
FALSE	Master Protein	A0A6B7FMR4	Metalloproteinase of class P-III MPIII-4 OS=Vipera ammodytes ammodytes OX=8705 PE=2 SV=1	44	18	44	18	609	68.8	5.3	168.93	18	1	10A
FALSE	Master Protein	A0A6B7FRF2	Amine oxidase OS=Vipera ammodytes ammodytes OX=8705 PE=2 SV=1	55	21	59	17	504	57.1	6.2	180	21	1	3A
FALSE	Master Protein	A0A0B4U9L8	Zinc metalloproteinase-disintegrin-like protein F1 OS=Vipera ammodytes ammodytes OX=8705 PE=1 SV=1	37	18	39	16	614	68.7	6.3	138.88	18	1	10A
FALSE	Master Protein	A0A1J0CZM7	Snaclec-7 OS=Vipera ammodytes ammodytes OX=8705 PE=2 SV=1	64	16	48	16	148	17.3	7.96	136.27	16	1	10A
FALSE	Master Protein	A0A6B7FRF2	Amine oxidase OS=Vipera ammodytes ammodytes OX=8705 PE=2 SV=1	45	18	73	15	504	57.1	6.2	240.92	18	1	5A
FALSE	Master Protein	V5TBK6	Zinc metalloproteinase-disintegrin-like protein H4 subunit A OS=Vipera ammodytes ammodytes OX=8705 PE=1 SV=1	44	16	58	15	614	68.6	5.38	220.95	16	1	8A
FALSE	Master Protein	A0A0B4U9L8	Zinc metalloproteinase-disintegrin-like protein F1 OS=Vipera ammodytes ammodytes OX=8705 PE=1 SV=1	41	16	41	15	614	68.7	6.3	135.47	16	1	8A
FALSE	Master Protein	A0A1I9KNR6	Metalloproteinase of class P-III MPIII-1 OS=Vipera ammodytes ammodytes OX=8705 PE=2 SV=1	26	15	34	15	607	68.3	6.25	125.35	15	1	8A
FALSE	Master Protein	A0A1I9KNR6	Metalloproteinase of class P-III MPIII-1 OS=Vipera ammodytes ammodytes OX=8705 PE=2 SV=1	30	15	37	15	607	68.3	6.25	138.4	15	1	9A
FALSE	Master Protein	A0A1I9KNR6	Metalloproteinase of class P-III MPIII-1 OS=Vipera ammodytes ammodytes OX=8705 PE=2 SV=1	26	14	44	14	607	68.3	6.25	151.33	14	1	5A
FALSE	Master Protein	A0A6B7FMR4	Metalloproteinase of class P-III MPIII-4 OS=Vipera ammodytes ammodytes OX=8705 PE=2 SV=1	34	15	25	14	609	68.8	5.3	78.91	15	1	8A
FALSE	Master Protein	A0A6B7FRK6	Metalloproteinase of class P-III MPIII-2 OS=Vipera ammodytes ammodytes OX=8705 PE=2 SV=1	28	15	42	14	613	69.2	5.55	139.49	15	1	9A
FALSE	Master Protein	A0A6B7FMR4	Metalloproteinase of class P-III MPIII-4 OS=Vipera ammodytes ammodytes OX=8705 PE=2 SV=1	31	15	31	14	609	68.8	5.3	105.39	15	1	9A
FALSE	Master Protein	A0A0B4U9L8	Zinc metalloproteinase-disintegrin-like protein F1 OS=Vipera ammodytes ammodytes OX=8705 PE=1 SV=1	30	14	42	13	614	68.7	6.3	148.98	14	1	9A
FALSE	Master Protein	A0A1J0CZM7	Snaclec-7 OS=Vipera ammodytes ammodytes OX=8705 PE=2 SV=1	55	13	50	13	148	17.3	7.96	147.05	13	1	9A
FALSE	Master Protein	A0A1I9KNS3	Metalloproteinase of class P-II MPII-3 OS=Vipera ammodytes ammodytes OX=8705 PE=2 SV=1	36	15	196	13	478	53	5.5	808.66	15	1	10A
FALSE	Master Protein	A0A6B7FNN4	Metalloproteinase of class P-III MPIII-5 OS=Vipera ammodytes ammodytes OX=8705 PE=2 SV=1	36	15	45	13	616	68.3	5.67	155.92	15	1	10A
FALSE	Master Protein	A0A6B7FRK6	Metalloproteinase of class P-III MPIII-2 OS=Vipera ammodytes ammodytes OX=8705 PE=2 SV=1	25	14	40	13	613	69.2	5.55	149.46	14	1	10A
FALSE	Master Protein	A0A1I9KNS3	Metalloproteinase of class P-II MPII-3 OS=Vipera ammodytes ammodytes OX=8705 PE=2 SV=1	33	13	37	12	478	53	5.5	134.06	13	1	3A
FALSE	Master Protein	A0A6B7FNN4	Metalloproteinase of class P-III MPIII-5 OS=Vipera ammodytes ammodytes OX=8705 PE=2 SV=1	31	14	29	12	616	68.3	5.67	86.73	14	1	3A
FALSE	Master Protein	V5TBK6	Zinc metalloproteinase-disintegrin-like protein H4 subunit A OS=Vipera ammodytes ammodytes OX=8705 PE=1 SV=1	34	13	35	12	614	68.6	5.38	124.32	13	1	5A
FALSE	Master Protein	A0A6B7FRK6	Metalloproteinase of class P-III MPIII-2 OS=Vipera ammodytes ammodytes OX=8705 PE=2 SV=1	26	13	23	12	613	69.2	5.55	72.09	13	1	8A
FALSE	Master Protein	A0A1I9KNS3	Metalloproteinase of class P-II MPII-3 OS=Vipera ammodytes ammodytes OX=8705 PE=2 SV=1	33	13	132	12	478	53	5.5	538.59	13	1	9A
FALSE	Master Protein	V5TBK6	Zinc metalloproteinase-disintegrin-like protein H4 subunit A OS=Vipera ammodytes ammodytes OX=8705 PE=1 SV=1	29	12	24	11	614	68.6	5.38	89.69	12	1	3A
FALSE	Master Protein	A0A6B7FNN4	Metalloproteinase of class P-III MPIII-5 OS=Vipera ammodytes ammodytes OX=8705 PE=2 SV=1	23	13	32	11	616	68.3	5.67	99.82	13	1	5A
FALSE	Master Protein	A0A6B7FRK6	Metalloproteinase of class P-III MPIII-2 OS=Vipera ammodytes ammodytes OX=8705 PE=2 SV=1	22	12	17	11	613	69.2	5.55	50.64	12	1	5A
FALSE	Master Protein	A0A6B7FMR4	Metalloproteinase of class P-III MPIII-4 OS=Vipera ammodytes ammodytes OX=8705 PE=2 SV=1	21	11	15	11	609	68.8	5.3	45.89	11	1	5A
FALSE	Master Protein	A0A6B7FMP6	C-type lectin-like Snaclec-9 OS=Vipera ammodytes ammodytes OX=8705 PE=2 SV=1	59	11	30	11	158	18.1	5.59	105.18	11	1	8A
FALSE	Master Protein	A0A6B7FNN4	Metalloproteinase of class P-III MPIII-5 OS=Vipera ammodytes ammodytes OX=8705 PE=2 SV=1	23	12	28	11	616	68.3	5.67	84.99	12	1	8A
FALSE	Master Protein	A0A1I9KNP6	C-type lectin snaclec-1 OS=Vipera ammodytes ammodytes OX=8705 PE=2 SV=1	69	11	56	11	154	17.6	6.65	248.96	11	1	10A
FALSE	Master Protein	A0A1I9KNM0	Cysteine-rich secretory protein CRISP-1 OS=Vipera ammodytes ammodytes OX=8705 PE=2 SV=1	62	11	32	11	239	26.5	5.96	121.7	11	1	10A
FALSE	Master Protein	A0A6B7FMQ9	Phospholipase B-like OS=Vipera ammodytes ammodytes OX=8705 PE=2 SV=1	29	11	14	11	553	64.3	8.5	43.15	11	1	10A
FALSE	Master Protein	A0A1J0CZM7	Snaclec-7 OS=Vipera ammodytes ammodytes OX=8705 PE=2 SV=1	51	10	23	10	148	17.3	7.96	70.82	10	1	3A
FALSE	Master Protein	A0A6B7FMR4	Metalloproteinase of class P-III MPIII-4 OS=Vipera ammodytes ammodytes OX=8705 PE=2 SV=1	22	11	15	10	609	68.8	5.3	39.17	11	1	3A
FALSE	Master Protein	A0A1J0CZM6	Snaclec-8 OS=Vipera ammodytes ammodytes OX=8705 PE=2 SV=1	70	12	131	10	148	17.1	6.37	529.64	12	1	9A
FALSE	Master Protein	A0A1I9KNS2	C-type lectin snaclec-2 OS=Vipera ammodytes ammodytes OX=8705 PE=2 SV=1	70	12	64	10	148	17.2	5.88	209.82	12	1	9A
FALSE	Master Protein	A0A1I9KNM0	Cysteine-rich secretory protein CRISP-1 OS=Vipera ammodytes ammodytes OX=8705 PE=2 SV=1	72	9	59	9	239	26.5	5.96	228.79	9	1	3A
FALSE	Master Protein	A0A0B4U9L8	Zinc metalloproteinase-disintegrin-like protein F1 OS=Vipera ammodytes ammodytes OX=8705 PE=1 SV=1	19	10	21	9	614	68.7	6.3	72.77	10	1	3A
FALSE	Master Protein	A0A6B7FRK6	Metalloproteinase of class P-III MPIII-2 OS=Vipera ammodytes ammodytes OX=8705 PE=2 SV=1	14	10	14	9	613	69.2	5.55	39.02	10	1	3A
FALSE	Master Protein	A0A1I9KNM0	Cysteine-rich secretory protein CRISP-1 OS=Vipera ammodytes ammodytes OX=8705 PE=2 SV=1	72	9	43	9	239	26.5	5.96	174.34	9	1	5A
FALSE	Master Protein	A0A1I9KNN4	trypsin OS=Vipera ammodytes ammodytes OX=8705 PE=2 SV=1	58	9	26	9	257	28.2	6.39	93.84	9	1	5A
FALSE	Master Protein	A0A1J0CZM7	Snaclec-7 OS=Vipera ammodytes ammodytes OX=8705 PE=2 SV=1	51	9	30	9	148	17.3	7.96	82.01	9	1	5A
FALSE	Master Protein	A0A1J0CZM6	Snaclec-8 OS=Vipera ammodytes ammodytes OX=8705 PE=2 SV=1	64	11	61	9	148	17.1	6.37	249.19	11	1	8A
FALSE	Master Protein	A0A1I9KNS3	Metalloproteinase of class P-II MPII-3 OS=Vipera ammodytes ammodytes OX=8705 PE=2 SV=1	35	10	42	9	478	53	5.5	157.46	10	1	8A
FALSE	Master Protein	A0A1J0CZM7	Snaclec-7 OS=Vipera ammodytes ammodytes OX=8705 PE=2 SV=1	51	9	23	9	148	17.3	7.96	61.26	9	1	8A
FALSE	Master Protein	A0A1I9KNP6	C-type lectin snaclec-1 OS=Vipera ammodytes ammodytes OX=8705 PE=2 SV=1	64	9	70	9	154	17.6	6.65	332.98	9	1	9A
FALSE	Master Protein	A0A6B7FMP6	C-type lectin-like Snaclec-9 OS=Vipera ammodytes ammodytes OX=8705 PE=2 SV=1	58	9	38	9	158	18.1	5.59	132.28	9	1	9A
FALSE	Master Protein	A0A1I9KNM0	Cysteine-rich secretory protein CRISP-1 OS=Vipera ammodytes ammodytes OX=8705 PE=2 SV=1	72	9	30	9	239	26.5	5.96	109.24	9	1	9A
FALSE	Master Protein	A0A6B7FNN4	Metalloproteinase of class P-III MPIII-5 OS=Vipera ammodytes ammodytes OX=8705 PE=2 SV=1	20	10	28	9	616	68.3	5.67	80.74	10	1	9A
FALSE	Master Protein	A0A1I9KNL5	Serine proteinase SP-2 OS=Vipera ammodytes ammodytes OX=8705 PE=2 SV=1	46	9	22	9	261	28.9	8.98	68.19	9	1	10A
FALSE	Master Protein	Q910A1	Acidic phospholipase A2 ammodytin I1 OS=Vipera ammodytes ammodytes OX=8705 PE=2 SV=1	70	9	30	8	138	15.4	5.25	97.99	9	1	3A
FALSE	Master Protein	A0A1I9KNS3	Metalloproteinase of class P-II MPII-3 OS=Vipera ammodytes ammodytes OX=8705 PE=2 SV=1	32	9	45	8	478	53	5.5	152.43	9	1	5A
FALSE	Master Protein	A0A0B4U9L8	Zinc metalloproteinase-disintegrin-like protein F1 OS=Vipera ammodytes ammodytes OX=8705 PE=1 SV=1	20	9	16	8	614	68.7	6.3	49.39	9	1	5A
FALSE	Master Protein	A0A1I9KNM0	Cysteine-rich secretory protein CRISP-1 OS=Vipera ammodytes ammodytes OX=8705 PE=2 SV=1	59	8	31	8	239	26.5	5.96	113.16	8	1	8A
FALSE	Master Protein	A0A6B7FQF8	Serine proteinase SP-6 OS=Vipera ammodytes ammodytes OX=8705 PE=2 SV=1	35	9	29	8	257	28.3	8.46	77.67	9	1	10A
FALSE	Master Protein	A0A1I9KNN4	trypsin OS=Vipera ammodytes ammodytes OX=8705 PE=2 SV=1	46	7	27	7	257	28.2	6.39	94.75	7	1	3A
FALSE	Master Protein	A0A6B7FQF8	Serine proteinase SP-6 OS=Vipera ammodytes ammodytes OX=8705 PE=2 SV=1	38	8	28	7	257	28.3	8.46	81.29	8	1	3A
FALSE	Master Protein	Q910A1	Acidic phospholipase A2 ammodytin I1 OS=Vipera ammodytes ammodytes OX=8705 PE=2 SV=1	64	8	30	7	138	15.4	5.25	99.18	8	1	8A
FALSE	Master Protein	Q910A1	Acidic phospholipase A2 ammodytin I1 OS=Vipera ammodytes ammodytes OX=8705 PE=2 SV=1	64	8	34	7	138	15.4	5.25	111.7	8	1	9A
FALSE	Master Protein	A0A1I9KNN1	C-type lectin snaclec-3 OS=Vipera ammodytes ammodytes OX=8705 PE=2 SV=1	56	7	21	7	154	17.4	6.51	67.97	7	1	9A
FALSE	Master Protein	Q6A378	Ammodytin L(1'') isoform OS=Vipera ammodytes ammodytes OX=8705 PE=2 SV=1	59	8	20	7	138	15.6	8.5	90.3	8	1	10A
FALSE	Master Protein	A0A1I9KNS2	C-type lectin snaclec-2 OS=Vipera ammodytes ammodytes OX=8705 PE=2 SV=1	65	9	18	7	148	17.2	5.88	51.81	9	1	10A
FALSE	Master Protein	Q6A3B0	Ammodytin I2(A') variant OS=Vipera ammodytes ammodytes OX=8705 PE=2 SV=1	57	7	41	6	137	15.2	5.91	141	7	1	3A
FALSE	Master Protein	A0A1I9KNP6	C-type lectin snaclec-1 OS=Vipera ammodytes ammodytes OX=8705 PE=2 SV=1	60	6	20	6	154	17.6	6.65	80.84	6	1	3A
FALSE	Master Protein	A0A1I9KNP0	Vaa serine proteinase homolog 1 OS=Vipera ammodytes ammodytes OX=8705 PE=1 SV=1	33	7	22	6	260	28.9	8.46	66.27	7	1	3A
FALSE	Master Protein	A0A1I9KNL5	Serine proteinase SP-2 OS=Vipera ammodytes ammodytes OX=8705 PE=2 SV=1	34	6	22	6	261	28.9	8.98	59.9	6	1	3A
FALSE	Master Protein	A0A1I9KNS2	C-type lectin snaclec-2 OS=Vipera ammodytes ammodytes OX=8705 PE=2 SV=1	53	8	16	6	148	17.2	5.88	45.66	8	1	3A
FALSE	Master Protein	A0A1I9KNT0	Metalloproteinase of class P-II MPII-1 OS=Vipera ammodytes ammodytes OX=8705 PE=2 SV=1	25	9	40	6	478	53.4	5.5	152.58	9	1	5A
FALSE	Master Protein	A0A1I9KNP6	C-type lectin snaclec-1 OS=Vipera ammodytes ammodytes OX=8705 PE=2 SV=1	53	6	28	6	154	17.6	6.65	119.28	6	1	5A
FALSE	Master Protein	A0A6B7FQF8	Serine proteinase SP-6 OS=Vipera ammodytes ammodytes OX=8705 PE=2 SV=1	35	7	36	6	257	28.3	8.46	98.95	7	1	5A
FALSE	Master Protein	A0A1I9KNS2	C-type lectin snaclec-2 OS=Vipera ammodytes ammodytes OX=8705 PE=2 SV=1	56	7	13	6	148	17.2	5.88	37.45	7	1	5A
FALSE	Master Protein	Q6A378	Ammodytin L(1'') isoform OS=Vipera ammodytes ammodytes OX=8705 PE=2 SV=1	50	7	33	6	138	15.6	8.5	138.14	7	1	8A
FALSE	Master Protein	A0A1I9KNS2	C-type lectin snaclec-2 OS=Vipera ammodytes ammodytes OX=8705 PE=2 SV=1	60	8	24	6	148	17.2	5.88	74.93	8	1	8A
FALSE	Master Protein	P0DI84	L-amino-acid oxidase OS=Vipera ammodytes ammodytes OX=8705 PE=1 SV=1	26	11	33	6	484	54.7	7.75	99.52	11	1	9A
FALSE	Master Protein	A0A6B7FMR5	Disintegrin-like/cysteine-rich protein MPIII-3 OS=Vipera ammodytes ammodytes OX=8705 PE=1 SV=1	18	7	24	6	324	36.8	5.03	77.34	7	1	9A
FALSE	Master Protein	A0A1I9KNN4	trypsin OS=Vipera ammodytes ammodytes OX=8705 PE=2 SV=1	44	6	14	6	257	28.2	6.39	51.61	6	1	9A
FALSE	Master Protein	A0A1I9KNP0	Vaa serine proteinase homolog 1 OS=Vipera ammodytes ammodytes OX=8705 PE=1 SV=1	45	12	54	6	260	28.9	8.46	182.19	12	1	10A
FALSE	Master Protein	Q910A1	Acidic phospholipase A2 ammodytin I1 OS=Vipera ammodytes ammodytes OX=8705 PE=2 SV=1	47	7	36	6	138	15.4	5.25	122.39	7	1	10A
FALSE	Master Protein	A0A6B7FMR5	Disintegrin-like/cysteine-rich protein MPIII-3 OS=Vipera ammodytes ammodytes OX=8705 PE=1 SV=1	16	6	28	6	324	36.8	5.03	95.91	6	1	10A
FALSE	Master Protein	A0A6B7FMR5	Disintegrin-like/cysteine-rich protein MPIII-3 OS=Vipera ammodytes ammodytes OX=8705 PE=1 SV=1	15	6	27	5	324	36.8	5.03	79.53	6	1	3A
FALSE	Master Protein	Q6A3B0	Ammodytin I2(A') variant OS=Vipera ammodytes ammodytes OX=8705 PE=2 SV=1	50	6	29	5	137	15.2	5.91	109.62	6	1	5A
FALSE	Master Protein	Q6A378	Ammodytin L(1'') isoform OS=Vipera ammodytes ammodytes OX=8705 PE=2 SV=1	46	6	29	5	138	15.6	8.5	102.06	6	1	5A
FALSE	Master Protein	A0A6B7FMR5	Disintegrin-like/cysteine-rich protein MPIII-3 OS=Vipera ammodytes ammodytes OX=8705 PE=1 SV=1	13	5	18	5	324	36.8	5.03	56.16	5	1	5A
FALSE	Master Protein	Q910A1	Acidic phospholipase A2 ammodytin I1 OS=Vipera ammodytes ammodytes OX=8705 PE=2 SV=1	46	6	15	5	138	15.4	5.25	48.29	6	1	5A
FALSE	Master Protein	A0A1I9KNN1	C-type lectin snaclec-3 OS=Vipera ammodytes ammodytes OX=8705 PE=2 SV=1	31	5	14	5	154	17.4	6.51	42.28	5	1	5A
FALSE	Master Protein	Q6A3B0	Ammodytin I2(A') variant OS=Vipera ammodytes ammodytes OX=8705 PE=2 SV=1	50	6	30	5	137	15.2	5.91	111.99	6	1	8A
FALSE	Master Protein	A0A1I9KNP6	C-type lectin snaclec-1 OS=Vipera ammodytes ammodytes OX=8705 PE=2 SV=1	53	5	25	5	154	17.6	6.65	101.24	5	1	8A
FALSE	Master Protein	A0A6B7FMR5	Disintegrin-like/cysteine-rich protein MPIII-3 OS=Vipera ammodytes ammodytes OX=8705 PE=1 SV=1	15	6	18	5	324	36.8	5.03	55.23	6	1	8A
FALSE	Master Protein	A0A1I9KNL5	Serine proteinase SP-2 OS=Vipera ammodytes ammodytes OX=8705 PE=2 SV=1	18	5	19	5	261	28.9	8.98	46.94	5	1	8A
FALSE	Master Protein	A0A6B7FQF8	Serine proteinase SP-6 OS=Vipera ammodytes ammodytes OX=8705 PE=2 SV=1	28	5	16	5	257	28.3	8.46	43.11	5	1	8A
FALSE	Master Protein	A0A1I9KNN1	C-type lectin snaclec-3 OS=Vipera ammodytes ammodytes OX=8705 PE=2 SV=1	31	5	10	5	154	17.4	6.51	34.45	5	1	8A
FALSE	Master Protein	A0A1I9KNR7	Disintegrin Dis-1 OS=Vipera ammodytes ammodytes OX=8705 PE=2 SV=1	25	5	25	5	128	14	7.43	86.09	5	1	9A
FALSE	Master Protein	Q6A3B0	Ammodytin I2(A') variant OS=Vipera ammodytes ammodytes OX=8705 PE=2 SV=1	50	6	18	5	137	15.2	5.91	67.6	6	1	9A
FALSE	Master Protein	Q6A378	Ammodytin L(1'') isoform OS=Vipera ammodytes ammodytes OX=8705 PE=2 SV=1	51	6	13	5	138	15.6	8.5	52.53	6	1	9A
FALSE	Master Protein	A0A1I9KNL5	Serine proteinase SP-2 OS=Vipera ammodytes ammodytes OX=8705 PE=2 SV=1	22	5	10	5	261	28.9	8.98	26.03	5	1	9A
FALSE	Master Protein	A0A1I9KNR7	Disintegrin Dis-1 OS=Vipera ammodytes ammodytes OX=8705 PE=2 SV=1	25	5	25	5	128	14	7.43	89.48	5	1	10A
FALSE	Master Protein	Q6A3B0	Ammodytin I2(A') variant OS=Vipera ammodytes ammodytes OX=8705 PE=2 SV=1	50	6	23	5	137	15.2	5.91	84.98	6	1	10A
FALSE	Master Protein	A0A1I9KNR8	Serine proteinase SP-4 OS=Vipera ammodytes ammodytes OX=8705 PE=2 SV=1	35	7	21	5	260	28.6	7.34	73.63	7	1	10A
FALSE	Master Protein	A0A6B7FPJ0	Serine proteinase SP-8 OS=Vipera ammodytes ammodytes OX=8705 PE=2 SV=1	37	5	14	5	260	28.8	7.11	52.69	5	1	10A
FALSE	Master Protein	Q6A378	Ammodytin L(1'') isoform OS=Vipera ammodytes ammodytes OX=8705 PE=2 SV=1	42	5	33	4	138	15.6	8.5	156.6	5	1	3A
FALSE	Master Protein	A0A1I9KNN1	C-type lectin snaclec-3 OS=Vipera ammodytes ammodytes OX=8705 PE=2 SV=1	30	4	17	4	154	17.4	6.51	52.52	4	1	3A
FALSE	Master Protein	A0A1I9KNR8	Serine proteinase SP-4 OS=Vipera ammodytes ammodytes OX=8705 PE=2 SV=1	37	5	16	4	260	28.6	7.34	48.49	5	1	3A
FALSE	Master Protein	A0A1I9KNP1	C-type lectin snaclec-4 OS=Vipera ammodytes ammodytes OX=8705 PE=2 SV=1	36	4	7	4	148	17.5	5.6	17.86	4	1	3A
FALSE	Master Protein	A0A6B7FPJ0	Serine proteinase SP-8 OS=Vipera ammodytes ammodytes OX=8705 PE=2 SV=1	24	4	10	4	260	28.8	7.11	33.84	4	1	5A
FALSE	Master Protein	A0A6B7FPT6	Vascular nerve growth factor OS=Vipera ammodytes ammodytes OX=8705 PE=2 SV=1	21	4	4	4	238	26.6	8.18	13.32	4	1	5A
FALSE	Master Protein	A0A6B7FPJ0	Serine proteinase SP-8 OS=Vipera ammodytes ammodytes OX=8705 PE=2 SV=1	24	4	8	4	260	28.8	7.11	26.38	4	1	8A
FALSE	Master Protein	A0A1I9KNP1	C-type lectin snaclec-4 OS=Vipera ammodytes ammodytes OX=8705 PE=2 SV=1	36	4	20	4	148	17.5	5.6	66.58	4	1	9A
FALSE	Master Protein	A0A6B7FQF8	Serine proteinase SP-6 OS=Vipera ammodytes ammodytes OX=8705 PE=2 SV=1	30	5	13	4	257	28.3	8.46	35.6	5	1	9A
FALSE	Master Protein	A0A1I9KNR8	Serine proteinase SP-4 OS=Vipera ammodytes ammodytes OX=8705 PE=2 SV=1	24	5	9	4	260	28.6	7.34	30.78	5	1	9A
FALSE	Master Protein	P0DI84	L-amino-acid oxidase OS=Vipera ammodytes ammodytes OX=8705 PE=1 SV=1	18	8	16	4	484	54.7	7.75	45.2	8	1	10A
FALSE	Master Protein	A0A1I9KNP1	C-type lectin snaclec-4 OS=Vipera ammodytes ammodytes OX=8705 PE=2 SV=1	36	4	9	4	148	17.5	5.6	34.87	4	1	10A
FALSE	Master Protein	A0A1I9KNN1	C-type lectin snaclec-3 OS=Vipera ammodytes ammodytes OX=8705 PE=2 SV=1	30	4	5	4	154	17.4	6.51	18.98	4	1	10A
FALSE	Master Protein	A0A1J0CZM6	Snaclec-8 OS=Vipera ammodytes ammodytes OX=8705 PE=2 SV=1	36	5	18	3	148	17.1	6.37	65.87	5	1	3A
FALSE	Master Protein	P67863	Snake venom vascular endothelial growth factor toxin vammin OS=Vipera ammodytes ammodytes OX=8705 PE=1 SV=2	33	3	13	3	145	16.3	8.41	39.24	3	1	3A
FALSE	Master Protein	A0A6B7FPJ0	Serine proteinase SP-8 OS=Vipera ammodytes ammodytes OX=8705 PE=2 SV=1	21	3	10	3	260	28.8	7.11	35.7	3	1	3A
FALSE	Master Protein	A0A1I9KNR7	Disintegrin Dis-1 OS=Vipera ammodytes ammodytes OX=8705 PE=2 SV=1	23	3	11	3	128	14	7.43	32.81	3	1	3A
FALSE	Master Protein	A0A6B7FMP6	C-type lectin-like Snaclec-9 OS=Vipera ammodytes ammodytes OX=8705 PE=2 SV=1	22	3	9	3	158	18.1	5.59	29.73	3	1	3A
FALSE	Master Protein	A0A6B7FPT6	Vascular nerve growth factor OS=Vipera ammodytes ammodytes OX=8705 PE=2 SV=1	18	3	6	3	238	26.6	8.18	17.57	3	1	3A
FALSE	Master Protein	A0A6B7FMQ9	Phospholipase B-like OS=Vipera ammodytes ammodytes OX=8705 PE=2 SV=1	8	3	3	3	553	64.3	8.5	7.1	3	1	3A
FALSE	Master Protein	P67863	Snake venom vascular endothelial growth factor toxin vammin OS=Vipera ammodytes ammodytes OX=8705 PE=1 SV=2	33	3	16	3	145	16.3	8.41	51.44	3	1	5A
FALSE	Master Protein	A0A6B7FMP6	C-type lectin-like Snaclec-9 OS=Vipera ammodytes ammodytes OX=8705 PE=2 SV=1	22	3	14	3	158	18.1	5.59	50.04	3	1	5A
FALSE	Master Protein	A0A1I9KNL5	Serine proteinase SP-2 OS=Vipera ammodytes ammodytes OX=8705 PE=2 SV=1	10	3	15	3	261	28.9	8.98	35.25	3	1	5A
FALSE	Master Protein	A0A1I9KNR8	Serine proteinase SP-4 OS=Vipera ammodytes ammodytes OX=8705 PE=2 SV=1	21	4	10	3	260	28.6	7.34	34.24	4	1	5A
FALSE	Master Protein	A0A1I9KNP1	C-type lectin snaclec-4 OS=Vipera ammodytes ammodytes OX=8705 PE=2 SV=1	20	3	5	3	148	17.5	5.6	12.44	3	1	5A
FALSE	Master Protein	A0A1J0CZN0	Dis-2 OS=Vipera ammodytes ammodytes OX=8705 PE=2 SV=1	29	3	21	3	111	12.1	6.87	77.21	3	1	8A
FALSE	Master Protein	A0A1I9KNR7	Disintegrin Dis-1 OS=Vipera ammodytes ammodytes OX=8705 PE=2 SV=1	23	3	18	3	128	14	7.43	66.99	3	1	8A
FALSE	Master Protein	A0A1I9KNP0	Vaa serine proteinase homolog 1 OS=Vipera ammodytes ammodytes OX=8705 PE=1 SV=1	40	7	15	3	260	28.9	8.46	47.64	7	1	8A
FALSE	Master Protein	A0A1I9KNR8	Serine proteinase SP-4 OS=Vipera ammodytes ammodytes OX=8705 PE=2 SV=1	18	3	7	3	260	28.6	7.34	27.37	3	1	8A
FALSE	Master Protein	A0A6B7FPT6	Vascular nerve growth factor OS=Vipera ammodytes ammodytes OX=8705 PE=2 SV=1	18	3	7	3	238	26.6	8.18	22.95	3	1	8A
FALSE	Master Protein	A0A1I9KNP1	C-type lectin snaclec-4 OS=Vipera ammodytes ammodytes OX=8705 PE=2 SV=1	20	3	5	3	148	17.5	5.6	13.16	3	1	8A
FALSE	Master Protein	A0A1J0CZM4	Snaclec-5 OS=Vipera ammodytes ammodytes OX=8705 PE=2 SV=1	24	3	7	3	158	18.1	5.3	23.68	3	1	9A
FALSE	Master Protein	A0A6B7FPJ0	Serine proteinase SP-8 OS=Vipera ammodytes ammodytes OX=8705 PE=2 SV=1	13	3	3	3	260	28.8	7.11	9.79	3	1	9A
FALSE	Master Protein	A0A6B7FMQ9	Phospholipase B-like OS=Vipera ammodytes ammodytes OX=8705 PE=2 SV=1	7	3	3	3	553	64.3	8.5	9.23	3	1	9A
FALSE	Master Protein	A0A1I9KNN4	trypsin OS=Vipera ammodytes ammodytes OX=8705 PE=2 SV=1	60	10	35	3	257	28.2	6.39	150.57	10	1	10A
FALSE	Master Protein	A0A1J0CZN0	Dis-2 OS=Vipera ammodytes ammodytes OX=8705 PE=2 SV=1	29	3	30	3	111	12.1	6.87	114.4	3	1	10A
FALSE	Master Protein	P67863	Snake venom vascular endothelial growth factor toxin vammin OS=Vipera ammodytes ammodytes OX=8705 PE=1 SV=2	37	3	21	3	145	16.3	8.41	73.31	3	1	10A
FALSE	Master Protein	A0A1J0CZM6	Snaclec-8 OS=Vipera ammodytes ammodytes OX=8705 PE=2 SV=1	47	5	11	3	148	17.1	6.37	40.39	5	1	10A
FALSE	Master Protein	A0A6B7FPT6	Vascular nerve growth factor OS=Vipera ammodytes ammodytes OX=8705 PE=2 SV=1	18	3	7	3	238	26.6	8.18	25.45	3	1	10A
FALSE	Master Protein	A0A6B7FMP6	C-type lectin-like Snaclec-9 OS=Vipera ammodytes ammodytes OX=8705 PE=2 SV=1	22	3	4	3	158	18.1	5.59	14.25	3	1	10A
FALSE	Master Protein	A0A1J0CZN0	Dis-2 OS=Vipera ammodytes ammodytes OX=8705 PE=2 SV=1	26	2	18	2	111	12.1	6.87	61.7	2	1	3A
FALSE	Master Protein	P0DI84	L-amino-acid oxidase OS=Vipera ammodytes ammodytes OX=8705 PE=1 SV=1	14	6	20	2	484	54.7	7.75	53.77	6	1	3A
FALSE	Master Protein	P14424	Basic phospholipase A2 ammodytoxin B OS=Vipera ammodytes ammodytes OX=8705 PE=1 SV=2	31	3	8	2	138	15.5	7.83	27.04	3	1	3A
FALSE	Master Protein	A0A1S5QJK2	Kunitz/BPTI inhibitor-2 OS=Vipera ammodytes ammodytes OX=8705 PE=3 SV=1	41	4	9	2	93	10.4	8.5	18.87	4	1	3A
FALSE	Master Protein	A0A1J0CZM6	Snaclec-8 OS=Vipera ammodytes ammodytes OX=8705 PE=2 SV=1	31	3	48	2	148	17.1	6.37	165.1	3	1	5A
FALSE	Master Protein	P0DI84	L-amino-acid oxidase OS=Vipera ammodytes ammodytes OX=8705 PE=1 SV=1	9	5	19	2	484	54.7	7.75	52.67	5	1	5A
FALSE	Master Protein	A0A1S5QJJ2	Kunitz/BPTI inhibitor-1 OS=Vipera ammodytes ammodytes OX=8705 PE=3 SV=1	26	2	9	2	93	10.3	8.7	24.46	2	1	5A
FALSE	Master Protein	A0A1I9KNR7	Disintegrin Dis-1 OS=Vipera ammodytes ammodytes OX=8705 PE=2 SV=1	22	2	6	2	128	14	7.43	19.39	2	1	5A
FALSE	Master Protein	A0A1J0CZN0	Dis-2 OS=Vipera ammodytes ammodytes OX=8705 PE=2 SV=1	26	2	6	2	111	12.1	6.87	19.28	2	1	5A
FALSE	Master Protein	A0A1S5QJJ1	Kunitz/BPTI inhibitor-3 OS=Vipera ammodytes ammodytes OX=8705 PE=3 SV=1	18	2	3	2	95	10.6	8.92	6.04	2	1	5A
FALSE	Master Protein	A0A1I9KNN4	trypsin OS=Vipera ammodytes ammodytes OX=8705 PE=2 SV=1	35	6	20	2	257	28.2	6.39	74.49	6	1	8A
FALSE	Master Protein	P0DI84	L-amino-acid oxidase OS=Vipera ammodytes ammodytes OX=8705 PE=1 SV=1	8	5	21	2	484	54.7	7.75	57.17	5	1	8A
FALSE	Master Protein	P67863	Snake venom vascular endothelial growth factor toxin vammin OS=Vipera ammodytes ammodytes OX=8705 PE=1 SV=2	25	2	13	2	145	16.3	8.41	43.03	2	1	8A
FALSE	Master Protein	P0C6A5	Disintegrin VA6 OS=Vipera ammodytes ammodytes OX=8705 PE=1 SV=1	50	2	5	2	64	7	8.02	16.61	2	1	8A
FALSE	Master Protein	A0A1S5QJK2	Kunitz/BPTI inhibitor-2 OS=Vipera ammodytes ammodytes OX=8705 PE=3 SV=1	41	4	5	2	93	10.4	8.5	11.42	4	1	8A
FALSE	Master Protein	A0A1I9KNT0	Metalloproteinase of class P-II MPII-1 OS=Vipera ammodytes ammodytes OX=8705 PE=2 SV=1	39	13	109	2	478	53.4	5.5	482.99	13	1	9A
FALSE	Master Protein	A0A1J0CZN0	Dis-2 OS=Vipera ammodytes ammodytes OX=8705 PE=2 SV=1	26	2	26	2	111	12.1	6.87	100.44	2	1	9A
FALSE	Master Protein	P67863	Snake venom vascular endothelial growth factor toxin vammin OS=Vipera ammodytes ammodytes OX=8705 PE=1 SV=2	25	2	18	2	145	16.3	8.41	60.36	2	1	9A
FALSE	Master Protein	A0A1S5QJJ1	Kunitz/BPTI inhibitor-3 OS=Vipera ammodytes ammodytes OX=8705 PE=3 SV=1	28	3	5	2	95	10.6	8.92	11.1	3	1	9A
FALSE	Master Protein	A0A6B7FPT6	Vascular nerve growth factor OS=Vipera ammodytes ammodytes OX=8705 PE=2 SV=1	11	2	2	2	238	26.6	8.18	7.51	2	1	9A
FALSE	Master Protein	A0A1I9KNS1	Metalloproteinase of class P-II MPII-2 OS=Vipera ammodytes ammodytes OX=8705 PE=2 SV=1	46	17	114	2	478	53.4	5.38	500.46	17	1	10A
FALSE	Master Protein	P11407	Basic phospholipase A2 ammodytoxin C OS=Vipera ammodytes ammodytes OX=8705 PE=1 SV=1	46	5	6	2	138	15.5	7.62	19.53	5	1	10A
FALSE	Master Protein	P0C6A5	Disintegrin VA6 OS=Vipera ammodytes ammodytes OX=8705 PE=1 SV=1	42	2	3	2	64	7	8.02	11.69	2	1	10A
FALSE	Master Protein	C0K3N5	Vascular endothelial growth factor A OS=Vipera ammodytes ammodytes OX=8705 PE=2 SV=1	24	2	2	2	192	22.4	7.83	7.17	2	1	10A
FALSE	Master Protein	A0A1S5QJJ1	Kunitz/BPTI inhibitor-3 OS=Vipera ammodytes ammodytes OX=8705 PE=3 SV=1	28	3	3	2	95	10.6	8.92	6.53	3	1	10A
FALSE	Master Protein	A0A1I9KNT0	Metalloproteinase of class P-II MPII-1 OS=Vipera ammodytes ammodytes OX=8705 PE=2 SV=1	32	12	35	1	478	53.4	5.5	142.08	12	1	3A
FALSE	Master Protein	A0A1I9KNS1	Metalloproteinase of class P-II MPII-2 OS=Vipera ammodytes ammodytes OX=8705 PE=2 SV=1	34	12	31	1	478	53.4	5.38	129.97	12	1	3A
FALSE	Master Protein	A0A1S5QJJ2	Kunitz/BPTI inhibitor-1 OS=Vipera ammodytes ammodytes OX=8705 PE=3 SV=1	48	4	14	1	93	10.3	8.7	35.45	4	1	3A
FALSE	Master Protein	P0C6A5	Disintegrin VA6 OS=Vipera ammodytes ammodytes OX=8705 PE=1 SV=1	23	1	5	1	64	7	8.02	20.38	1	1	3A
FALSE	Master Protein	P00992	Kunitz-type serine protease inhibitor 3 OS=Vipera ammodytes ammodytes OX=8705 PE=1 SV=2	48	4	8	1	93	10.3	8.7	17.29	4	1	3A
FALSE	Master Protein	P0DJE2	Zinc metalloproteinase-disintegrin-like ammodytagin (Fragment) OS=Vipera ammodytes ammodytes OX=8705 PE=1 SV=3	15	2	5	1	184	19.9	5.19	15.7	2	1	3A
FALSE	Master Protein	A0A1S5QLZ2	Kunitz/BPTI inhibitor-9 OS=Vipera ammodytes ammodytes OX=8705 PE=3 SV=1	27	2	4	1	90	9.8	8.27	9.38	2	1	3A
FALSE	Master Protein	A0A1J0CZM4	Snaclec-5 OS=Vipera ammodytes ammodytes OX=8705 PE=2 SV=1	7	1	2	1	158	18.1	5.3	7	1	1	3A
FALSE	Master Protein	A0A6B7FNM6	MPi-3 OS=Vipera ammodytes ammodytes OX=8705 PE=2 SV=1	5	1	1	1	208	22.9	9.06	2.52	1	1	3A
FALSE	Master Protein	P0DPS3	Snake venom serine protease VaSP1 (Fragment) OS=Vipera ammodytes ammodytes OX=8705 PE=1 SV=1	43	5	22	1	200	22.1	8.31	81.45	5	1	5A
FALSE	Master Protein	A0A1I9KNP0	Vaa serine proteinase homolog 1 OS=Vipera ammodytes ammodytes OX=8705 PE=1 SV=1	32	6	21	1	260	28.9	8.46	73.69	6	1	5A
FALSE	Master Protein	P14424	Basic phospholipase A2 ammodytoxin B OS=Vipera ammodytes ammodytes OX=8705 PE=1 SV=2	42	4	12	1	138	15.5	7.83	35.92	4	1	5A
FALSE	Master Protein	P00626	Basic phospholipase A2 ammodytoxin A OS=Vipera ammodytes ammodytes OX=8705 PE=1 SV=2	36	4	11	1	138	15.5	7.97	32.78	4	1	5A
FALSE	Master Protein	A0A1S5QLZ2	Kunitz/BPTI inhibitor-9 OS=Vipera ammodytes ammodytes OX=8705 PE=3 SV=1	16	1	4	1	90	9.8	8.27	11.3	1	1	5A
FALSE	Master Protein	P0C6A5	Disintegrin VA6 OS=Vipera ammodytes ammodytes OX=8705 PE=1 SV=1	23	1	3	1	64	7	8.02	10.26	1	1	5A
FALSE	Master Protein	P0DJE2	Zinc metalloproteinase-disintegrin-like ammodytagin (Fragment) OS=Vipera ammodytes ammodytes OX=8705 PE=1 SV=3	15	2	3	1	184	19.9	5.19	10.09	2	1	5A
FALSE	Master Protein	A0A1J0CZM4	Snaclec-5 OS=Vipera ammodytes ammodytes OX=8705 PE=2 SV=1	7	1	2	1	158	18.1	5.3	6.98	1	1	5A
FALSE	Master Protein	A0A6B7FMQ9	Phospholipase B-like OS=Vipera ammodytes ammodytes OX=8705 PE=2 SV=1	2	1	2	1	553	64.3	8.5	6.13	1	1	5A
FALSE	Master Protein	C0K3N5	Vascular endothelial growth factor A OS=Vipera ammodytes ammodytes OX=8705 PE=2 SV=1	7	1	1	1	192	22.4	7.83	2.1	1	1	5A
FALSE	Master Protein	A0A6B7FNM6	MPi-3 OS=Vipera ammodytes ammodytes OX=8705 PE=2 SV=1	5	1	1	1	208	22.9	9.06	2.05	1	1	5A
FALSE	Master Protein	A0A1I9KNT0	Metalloproteinase of class P-II MPII-1 OS=Vipera ammodytes ammodytes OX=8705 PE=2 SV=1	42	12	39	1	478	53.4	5.5	156.9	12	1	8A
FALSE	Master Protein	A0A1I9KNS1	Metalloproteinase of class P-II MPII-2 OS=Vipera ammodytes ammodytes OX=8705 PE=2 SV=1	44	12	34	1	478	53.4	5.38	138.5	12	1	8A
FALSE	Master Protein	P0DPS3	Snake venom serine protease VaSP1 (Fragment) OS=Vipera ammodytes ammodytes OX=8705 PE=1 SV=1	43	5	20	1	200	22.1	8.31	72.83	5	1	8A
FALSE	Master Protein	A0A1I9KNR5	Serine proteinase SP-5 (Fragment) OS=Vipera ammodytes ammodytes OX=8705 PE=2 SV=1	34	5	16	1	229	25.2	6.74	56.31	5	1	8A
FALSE	Master Protein	P14424	Basic phospholipase A2 ammodytoxin B OS=Vipera ammodytes ammodytes OX=8705 PE=1 SV=2	42	4	9	1	138	15.5	7.83	30.08	4	1	8A
FALSE	Master Protein	P00626	Basic phospholipase A2 ammodytoxin A OS=Vipera ammodytes ammodytes OX=8705 PE=1 SV=2	36	4	8	1	138	15.5	7.97	25.01	4	1	8A
FALSE	Master Protein	P0DJE2	Zinc metalloproteinase-disintegrin-like ammodytagin (Fragment) OS=Vipera ammodytes ammodytes OX=8705 PE=1 SV=3	15	2	7	1	184	19.9	5.19	23.33	2	1	8A
FALSE	Master Protein	P00992	Kunitz-type serine protease inhibitor 3 OS=Vipera ammodytes ammodytes OX=8705 PE=1 SV=2	48	4	5	1	93	10.3	8.7	12.17	4	1	8A
FALSE	Master Protein	A0A1S5QJJ2	Kunitz/BPTI inhibitor-1 OS=Vipera ammodytes ammodytes OX=8705 PE=3 SV=1	48	4	5	1	93	10.3	8.7	12.15	4	1	8A
FALSE	Master Protein	A0A1J0CZM4	Snaclec-5 OS=Vipera ammodytes ammodytes OX=8705 PE=2 SV=1	7	1	3	1	158	18.1	5.3	9.7	1	1	8A
FALSE	Master Protein	A0A1S5QLZ2	Kunitz/BPTI inhibitor-9 OS=Vipera ammodytes ammodytes OX=8705 PE=3 SV=1	27	2	3	1	90	9.8	8.27	8.52	2	1	8A
FALSE	Master Protein	A0A6B7FMQ9	Phospholipase B-like OS=Vipera ammodytes ammodytes OX=8705 PE=2 SV=1	2	1	1	1	553	64.3	8.5	3.4	1	1	8A
FALSE	Master Protein	A0A1I9KNS1	Metalloproteinase of class P-II MPII-2 OS=Vipera ammodytes ammodytes OX=8705 PE=2 SV=1	39	12	109	1	478	53.4	5.38	491.27	12	1	9A
FALSE	Master Protein	P0DPS3	Snake venom serine protease VaSP1 (Fragment) OS=Vipera ammodytes ammodytes OX=8705 PE=1 SV=1	43	5	21	1	200	22.1	8.31	76.98	5	1	9A
FALSE	Master Protein	A0A1I9KNP0	Vaa serine proteinase homolog 1 OS=Vipera ammodytes ammodytes OX=8705 PE=1 SV=1	32	6	17	1	260	28.9	8.46	57.3	6	1	9A
FALSE	Master Protein	P0DJE2	Zinc metalloproteinase-disintegrin-like ammodytagin (Fragment) OS=Vipera ammodytes ammodytes OX=8705 PE=1 SV=3	15	2	10	1	184	19.9	5.19	34.75	2	1	9A
FALSE	Master Protein	A0A1S5QJJ2	Kunitz/BPTI inhibitor-1 OS=Vipera ammodytes ammodytes OX=8705 PE=3 SV=1	28	2	7	1	93	10.3	8.7	17.07	2	1	9A
FALSE	Master Protein	P14424	Basic phospholipase A2 ammodytoxin B OS=Vipera ammodytes ammodytes OX=8705 PE=1 SV=2	42	4	5	1	138	15.5	7.83	16.64	4	1	9A
FALSE	Master Protein	P00626	Basic phospholipase A2 ammodytoxin A OS=Vipera ammodytes ammodytes OX=8705 PE=1 SV=2	36	4	5	1	138	15.5	7.97	14.97	4	1	9A
FALSE	Master Protein	A0A1S5QLZ2	Kunitz/BPTI inhibitor-9 OS=Vipera ammodytes ammodytes OX=8705 PE=3 SV=1	27	2	5	1	90	9.8	8.27	12.92	2	1	9A
FALSE	Master Protein	P0C6A5	Disintegrin VA6 OS=Vipera ammodytes ammodytes OX=8705 PE=1 SV=1	23	1	4	1	64	7	8.02	11.45	1	1	9A
FALSE	Master Protein	C0K3N5	Vascular endothelial growth factor A OS=Vipera ammodytes ammodytes OX=8705 PE=2 SV=1	7	1	1	1	192	22.4	7.83	3.91	1	1	9A
FALSE	Master Protein	A0A1I9KNT0	Metalloproteinase of class P-II MPII-1 OS=Vipera ammodytes ammodytes OX=8705 PE=2 SV=1	44	16	115	1	478	53.4	5.5	506.37	16	1	10A
FALSE	Master Protein	P0DPS3	Snake venom serine protease VaSP1 (Fragment) OS=Vipera ammodytes ammodytes OX=8705 PE=1 SV=1	43	5	49	1	200	22.1	8.31	191.1	5	1	10A
FALSE	Master Protein	A0A1I9KNR5	Serine proteinase SP-5 (Fragment) OS=Vipera ammodytes ammodytes OX=8705 PE=2 SV=1	53	8	22	1	229	25.2	6.74	98.9	8	1	10A
FALSE	Master Protein	P0DJE2	Zinc metalloproteinase-disintegrin-like ammodytagin (Fragment) OS=Vipera ammodytes ammodytes OX=8705 PE=1 SV=3	15	2	9	1	184	19.9	5.19	34.78	2	1	10A
FALSE	Master Protein	P14424	Basic phospholipase A2 ammodytoxin B OS=Vipera ammodytes ammodytes OX=8705 PE=1 SV=2	42	4	5	1	138	15.5	7.83	18.56	4	1	10A
FALSE	Master Protein	A0A1S5QJJ2	Kunitz/BPTI inhibitor-1 OS=Vipera ammodytes ammodytes OX=8705 PE=3 SV=1	28	2	6	1	93	10.3	8.7	15.91	2	1	10A
FALSE	Master Protein	A0A1S5QLZ2	Kunitz/BPTI inhibitor-9 OS=Vipera ammodytes ammodytes OX=8705 PE=3 SV=1	27	2	3	1	90	9.8	8.27	8.38	2	1	10A
FALSE	Master Protein	A0A1J0CZM4	Snaclec-5 OS=Vipera ammodytes ammodytes OX=8705 PE=2 SV=1	7	1	2	1	158	18.1	5.3	6.91	1	1	10A
FALSE	Master Protein	A0A6B7FNM6	MPi-3 OS=Vipera ammodytes ammodytes OX=8705 PE=2 SV=1	5	1	1	1	208	22.9	9.06	2.53	1	1	10A

## Sheet: Sve frakcije
Checked	Master	Accession	Description	Coverage [%]	# Peptides	# PSMs	# Unique Peptides	# AAs	MW [kDa]	calc. pI	Score Sequest HT: Sequest HT	# Peptides (by Search Engine): Sequest HT	# Protein Groups	Fraction name
FALSE	Master Protein	A0A6B7FRF2	Amine oxidase OS=Vipera ammodytes ammodytes OX=8705 PE=2 SV=1	43	20	105	16	504	57.1	6.2	340.74	20	1	0
FALSE	Master Protein	A0A1I9KNM0	Cysteine-rich secretory protein CRISP-1 OS=Vipera ammodytes ammodytes OX=8705 PE=2 SV=1	73	10	99	10	239	26.5	5.96	330.83	10	1	0
FALSE	Master Protein	Q6A378	Ammodytin L(1'') isoform OS=Vipera ammodytes ammodytes OX=8705 PE=2 SV=1	50	7	65	6	138	15.6	8.5	299.77	7	1	0
FALSE	Master Protein	A0A1I9KNS3	Metalloproteinase of class P-II MPII-3 OS=Vipera ammodytes ammodytes OX=8705 PE=2 SV=1	31	9	70	9	478	53	5.5	277.05	9	1	0
FALSE	Master Protein	A0A1I9KNR6	Metalloproteinase of class P-III MPIII-1 OS=Vipera ammodytes ammodytes OX=8705 PE=2 SV=1	25	11	69	11	607	68.3	6.25	273.69	11	1	0
FALSE	Master Protein	A0A1I9KNS1	Metalloproteinase of class P-II MPII-2 OS=Vipera ammodytes ammodytes OX=8705 PE=2 SV=1	31	9	60	2	478	53.4	5.38	241.99	9	1	0
FALSE	Master Protein	Q6A3B1	Ammodytin I2(A') isoform OS=Vipera ammodytes ammodytes OX=8705 PE=2 SV=1	50	6	63	5	137	15.3	6.47	238.41	6	1	0
FALSE	Master Protein	A0A1I9KNT0	Metalloproteinase of class P-II MPII-1 OS=Vipera ammodytes ammodytes OX=8705 PE=2 SV=1	28	8	56	1	478	53.4	5.5	223.02	8	1	0
FALSE	Master Protein	Q910A1	Acidic phospholipase A2 ammodytin I1 OS=Vipera ammodytes ammodytes OX=8705 PE=2 SV=1	48	6	68	5	138	15.4	5.25	212.3	6	1	0
FALSE	Master Protein	A0A1I9KNN4	trypsin OS=Vipera ammodytes ammodytes OX=8705 PE=2 SV=1	44	7	45	7	257	28.2	6.39	187.31	7	1	0
FALSE	Master Protein	A0A1I9KNP6	C-type lectin snaclec-1 OS=Vipera ammodytes ammodytes OX=8705 PE=2 SV=1	38	4	49	4	154	17.6	6.65	180.4	4	1	0
FALSE	Master Protein	A0A1I9KNP0	Vaa serine proteinase homolog 1 OS=Vipera ammodytes ammodytes OX=8705 PE=1 SV=1	32	6	55	1	260	28.9	8.46	160.56	6	1	0
FALSE	Master Protein	A0A6B7FPJ0	Serine proteinase SP-8 OS=Vipera ammodytes ammodytes OX=8705 PE=2 SV=1	19	3	45	3	260	28.8	7.11	155.47	3	1	0
FALSE	Master Protein	A0A1I9KNS2	C-type lectin snaclec-2 OS=Vipera ammodytes ammodytes OX=8705 PE=2 SV=1	56	8	50	6	148	17.2	5.88	152.68	8	1	0
FALSE	Master Protein	P0DPS3	Snake venom serine protease VaSP1 (Fragment) OS=Vipera ammodytes ammodytes OX=8705 PE=1 SV=1	43	5	48	1	200	22.1	8.31	151.57	5	1	0
FALSE	Master Protein	A0A6B7FQF8	Serine proteinase SP-6 OS=Vipera ammodytes ammodytes OX=8705 PE=2 SV=1	27	7	51	6	257	28.3	8.46	136.76	7	1	0
FALSE	Master Protein	A0A1J0CZN0	Dis-2 OS=Vipera ammodytes ammodytes OX=8705 PE=2 SV=1	37	3	34	2	111	12.1	6.87	126.58	3	1	0
FALSE	Master Protein	A0A6B7FNN4	Metalloproteinase of class P-III MPIII-5 OS=Vipera ammodytes ammodytes OX=8705 PE=2 SV=1	30	13	41	12	616	68.3	5.67	124.69	13	1	0
FALSE	Master Protein	A0A6B7FMR5	Disintegrin-like/cysteine-rich protein MPIII-3 OS=Vipera ammodytes ammodytes OX=8705 PE=1 SV=1	15	6	36	5	324	36.8	5.03	119.38	6	1	0
FALSE	Master Protein	V5TBK6	Zinc metalloproteinase-disintegrin-like protein H4 subunit A OS=Vipera ammodytes ammodytes OX=8705 PE=1 SV=1	30	10	32	9	614	68.6	5.38	119.31	10	1	0
FALSE	Master Protein	A0A1I9KNN1	C-type lectin snaclec-3 OS=Vipera ammodytes ammodytes OX=8705 PE=2 SV=1	30	4	37	4	154	17.4	6.51	115.71	4	1	0
FALSE	Master Protein	A0A6B7FRK6	Metalloproteinase of class P-III MPIII-2 OS=Vipera ammodytes ammodytes OX=8705 PE=2 SV=1	22	13	37	12	613	69.2	5.55	111.73	13	1	0
FALSE	Master Protein	A0A0B4U9L8	Zinc metalloproteinase-disintegrin-like protein F1 OS=Vipera ammodytes ammodytes OX=8705 PE=1 SV=1	18	9	31	8	614	68.7	6.3	110.05	9	1	0
FALSE	Master Protein	A0A1J0CZM7	Snaclec-7 OS=Vipera ammodytes ammodytes OX=8705 PE=2 SV=1	51	9	40	9	148	17.3	7.96	105.65	9	1	0
FALSE	Master Protein	A0A1I9KNL5	Serine proteinase SP-2 OS=Vipera ammodytes ammodytes OX=8705 PE=2 SV=1	18	6	37	6	261	28.9	8.98	100.86	6	1	0
FALSE	Master Protein	A0A1I9KNR7	Disintegrin Dis-1 OS=Vipera ammodytes ammodytes OX=8705 PE=2 SV=1	24	3	23	3	128	14	7.43	82.15	3	1	0
FALSE	Master Protein	A0A1S5QJJ2	Kunitz/BPTI inhibitor-1 OS=Vipera ammodytes ammodytes OX=8705 PE=3 SV=1	48	4	29	1	93	10.3	8.7	82.11	4	1	0
FALSE	Master Protein	P67863	Snake venom vascular endothelial growth factor toxin vammin OS=Vipera ammodytes ammodytes OX=8705 PE=1 SV=2	33	3	28	3	145	16.3	8.41	81.6	3	1	0
FALSE	Master Protein	A0A1J0CZM6	Snaclec-8 OS=Vipera ammodytes ammodytes OX=8705 PE=2 SV=1	36	5	25	3	148	17.1	6.37	81.14	5	1	0
FALSE	Master Protein	P0DI84	L-amino-acid oxidase OS=Vipera ammodytes ammodytes OX=8705 PE=1 SV=1	10	6	26	2	484	54.7	7.75	80.4	6	1	0
FALSE	Master Protein	A0A6B7FMR4	Metalloproteinase of class P-III MPIII-4 OS=Vipera ammodytes ammodytes OX=8705 PE=2 SV=1	26	14	23	13	609	68.8	5.3	70.99	14	1	0
FALSE	Master Protein	P00626	Basic phospholipase A2 ammodytoxin A OS=Vipera ammodytes ammodytes OX=8705 PE=1 SV=2	36	4	18	3	138	15.5	7.97	66.85	4	1	0
FALSE	Master Protein	A0A6B7FMP6	C-type lectin-like Snaclec-9 OS=Vipera ammodytes ammodytes OX=8705 PE=2 SV=1	22	3	20	3	158	18.1	5.59	64.75	3	1	0
FALSE	Master Protein	A0A6B7FNM6	MPi-3 OS=Vipera ammodytes ammodytes OX=8705 PE=2 SV=1	11	2	19	1	208	22.9	9.06	59.94	2	1	0
FALSE	Master Protein	A0A1I9KNR8	Serine proteinase SP-4 OS=Vipera ammodytes ammodytes OX=8705 PE=2 SV=1	21	4	16	3	260	28.6	7.34	44.86	4	1	0
FALSE	Master Protein	P00992	Kunitz-type serine protease inhibitor 3 OS=Vipera ammodytes ammodytes OX=8705 PE=1 SV=2	48	4	17	1	93	10.3	8.7	42.65	4	1	0
FALSE	Master Protein	P0DJE2	Zinc metalloproteinase-disintegrin-like ammodytagin (Fragment) OS=Vipera ammodytes ammodytes OX=8705 PE=1 SV=3	15	2	9	1	184	19.9	5.19	37.13	2	1	0
FALSE	Master Protein	A0A1I9KNP1	C-type lectin snaclec-4 OS=Vipera ammodytes ammodytes OX=8705 PE=2 SV=1	20	3	13	3	148	17.5	5.6	34.17	3	1	0
FALSE	Master Protein	A0A6B7FPT6	Vascular nerve growth factor OS=Vipera ammodytes ammodytes OX=8705 PE=2 SV=1	18	3	9	3	238	26.6	8.18	27.21	3	1	0
FALSE	Master Protein	A0A1S5QLZ2	Kunitz/BPTI inhibitor-9 OS=Vipera ammodytes ammodytes OX=8705 PE=3 SV=1	27	2	10	1	90	9.8	8.27	23.78	2	1	0
FALSE	Master Protein	A0A1S5QJJ1	Kunitz/BPTI inhibitor-3 OS=Vipera ammodytes ammodytes OX=8705 PE=3 SV=1	27	3	10	2	95	10.6	8.92	22.59	3	1	0
FALSE	Master Protein	A0A6B7FMQ9	Phospholipase B-like OS=Vipera ammodytes ammodytes OX=8705 PE=2 SV=1	9	4	7	4	553	64.3	8.5	22.55	4	1	0
FALSE	Master Protein	P0C6A5	Disintegrin VA6 OS=Vipera ammodytes ammodytes OX=8705 PE=1 SV=1	42	2	5	1	64	7	8.02	19.01	2	1	0
FALSE	Master Protein	A0A1J0CZM4	Snaclec-5 OS=Vipera ammodytes ammodytes OX=8705 PE=2 SV=1	7	1	4	1	158	18.1	5.3	12.29	1	1	0
FALSE	Master Protein	A0A6B7FPT0	Endogenous tripeptide metalloproteinase inhibitor MPi-5 OS=Vipera ammodytes ammodytes OX=8705 PE=2 SV=1	16	2	4	1	137	15	8.06	11.31	2	1	0
FALSE	Master Protein	A0A1I9KNM0	Cysteine-rich secretory protein CRISP-1 OS=Vipera ammodytes ammodytes OX=8705 PE=2 SV=1	72	9	59	9	239	26.5	5.96	228.79	9	1	3A
FALSE	Master Protein	A0A6B7FRF2	Amine oxidase OS=Vipera ammodytes ammodytes OX=8705 PE=2 SV=1	55	21	59	17	504	57.1	6.2	180	21	1	3A
FALSE	Master Protein	A0A1I9KNR6	Metalloproteinase of class P-III MPIII-1 OS=Vipera ammodytes ammodytes OX=8705 PE=2 SV=1	30	18	47	18	607	68.3	6.25	163.25	18	1	3A
FALSE	Master Protein	Q6A378	Ammodytin L(1'') isoform OS=Vipera ammodytes ammodytes OX=8705 PE=2 SV=1	42	5	33	4	138	15.6	8.5	156.6	5	1	3A
FALSE	Master Protein	A0A1I9KNT0	Metalloproteinase of class P-II MPII-1 OS=Vipera ammodytes ammodytes OX=8705 PE=2 SV=1	32	12	35	1	478	53.4	5.5	142.08	12	1	3A
FALSE	Master Protein	Q6A3B0	Ammodytin I2(A') variant OS=Vipera ammodytes ammodytes OX=8705 PE=2 SV=1	57	7	41	6	137	15.2	5.91	141	7	1	3A
FALSE	Master Protein	A0A1I9KNS3	Metalloproteinase of class P-II MPII-3 OS=Vipera ammodytes ammodytes OX=8705 PE=2 SV=1	33	13	37	12	478	53	5.5	134.06	13	1	3A
FALSE	Master Protein	A0A1I9KNS1	Metalloproteinase of class P-II MPII-2 OS=Vipera ammodytes ammodytes OX=8705 PE=2 SV=1	34	12	31	1	478	53.4	5.38	129.97	12	1	3A
FALSE	Master Protein	Q910A1	Acidic phospholipase A2 ammodytin I1 OS=Vipera ammodytes ammodytes OX=8705 PE=2 SV=1	70	9	30	8	138	15.4	5.25	97.99	9	1	3A
FALSE	Master Protein	A0A1I9KNN4	trypsin OS=Vipera ammodytes ammodytes OX=8705 PE=2 SV=1	46	7	27	7	257	28.2	6.39	94.75	7	1	3A
FALSE	Master Protein	V5TBK6	Zinc metalloproteinase-disintegrin-like protein H4 subunit A OS=Vipera ammodytes ammodytes OX=8705 PE=1 SV=1	29	12	24	11	614	68.6	5.38	89.69	12	1	3A
FALSE	Master Protein	A0A6B7FNN4	Metalloproteinase of class P-III MPIII-5 OS=Vipera ammodytes ammodytes OX=8705 PE=2 SV=1	31	14	29	12	616	68.3	5.67	86.73	14	1	3A
FALSE	Master Protein	A0A6B7FQF8	Serine proteinase SP-6 OS=Vipera ammodytes ammodytes OX=8705 PE=2 SV=1	38	8	28	7	257	28.3	8.46	81.29	8	1	3A
FALSE	Master Protein	A0A1I9KNP6	C-type lectin snaclec-1 OS=Vipera ammodytes ammodytes OX=8705 PE=2 SV=1	60	6	20	6	154	17.6	6.65	80.84	6	1	3A
FALSE	Master Protein	A0A6B7FMR5	Disintegrin-like/cysteine-rich protein MPIII-3 OS=Vipera ammodytes ammodytes OX=8705 PE=1 SV=1	15	6	27	5	324	36.8	5.03	79.53	6	1	3A
FALSE	Master Protein	A0A0B4U9L8	Zinc metalloproteinase-disintegrin-like protein F1 OS=Vipera ammodytes ammodytes OX=8705 PE=1 SV=1	19	10	21	9	614	68.7	6.3	72.77	10	1	3A
FALSE	Master Protein	A0A1J0CZM7	Snaclec-7 OS=Vipera ammodytes ammodytes OX=8705 PE=2 SV=1	51	10	23	10	148	17.3	7.96	70.82	10	1	3A
FALSE	Master Protein	A0A1I9KNP0	Vaa serine proteinase homolog 1 OS=Vipera ammodytes ammodytes OX=8705 PE=1 SV=1	33	7	22	6	260	28.9	8.46	66.27	7	1	3A
FALSE	Master Protein	A0A1J0CZM6	Snaclec-8 OS=Vipera ammodytes ammodytes OX=8705 PE=2 SV=1	36	5	18	3	148	17.1	6.37	65.87	5	1	3A
FALSE	Master Protein	A0A1J0CZN0	Dis-2 OS=Vipera ammodytes ammodytes OX=8705 PE=2 SV=1	26	2	18	2	111	12.1	6.87	61.7	2	1	3A
FALSE	Master Protein	A0A1I9KNL5	Serine proteinase SP-2 OS=Vipera ammodytes ammodytes OX=8705 PE=2 SV=1	34	6	22	6	261	28.9	8.98	59.9	6	1	3A
FALSE	Master Protein	P0DI84	L-amino-acid oxidase OS=Vipera ammodytes ammodytes OX=8705 PE=1 SV=1	14	6	20	2	484	54.7	7.75	53.77	6	1	3A
FALSE	Master Protein	A0A1I9KNN1	C-type lectin snaclec-3 OS=Vipera ammodytes ammodytes OX=8705 PE=2 SV=1	30	4	17	4	154	17.4	6.51	52.52	4	1	3A
FALSE	Master Protein	A0A1I9KNR8	Serine proteinase SP-4 OS=Vipera ammodytes ammodytes OX=8705 PE=2 SV=1	37	5	16	4	260	28.6	7.34	48.49	5	1	3A
FALSE	Master Protein	A0A1I9KNS2	C-type lectin snaclec-2 OS=Vipera ammodytes ammodytes OX=8705 PE=2 SV=1	53	8	16	6	148	17.2	5.88	45.66	8	1	3A
FALSE	Master Protein	P67863	Snake venom vascular endothelial growth factor toxin vammin OS=Vipera ammodytes ammodytes OX=8705 PE=1 SV=2	33	3	13	3	145	16.3	8.41	39.24	3	1	3A
FALSE	Master Protein	A0A6B7FMR4	Metalloproteinase of class P-III MPIII-4 OS=Vipera ammodytes ammodytes OX=8705 PE=2 SV=1	22	11	15	10	609	68.8	5.3	39.17	11	1	3A
FALSE	Master Protein	A0A6B7FRK6	Metalloproteinase of class P-III MPIII-2 OS=Vipera ammodytes ammodytes OX=8705 PE=2 SV=1	14	10	14	9	613	69.2	5.55	39.02	10	1	3A
FALSE	Master Protein	A0A6B7FPJ0	Serine proteinase SP-8 OS=Vipera ammodytes ammodytes OX=8705 PE=2 SV=1	21	3	10	3	260	28.8	7.11	35.7	3	1	3A
FALSE	Master Protein	A0A1S5QJJ2	Kunitz/BPTI inhibitor-1 OS=Vipera ammodytes ammodytes OX=8705 PE=3 SV=1	48	4	14	1	93	10.3	8.7	35.45	4	1	3A
FALSE	Master Protein	A0A1I9KNR7	Disintegrin Dis-1 OS=Vipera ammodytes ammodytes OX=8705 PE=2 SV=1	23	3	11	3	128	14	7.43	32.81	3	1	3A
FALSE	Master Protein	A0A6B7FMP6	C-type lectin-like Snaclec-9 OS=Vipera ammodytes ammodytes OX=8705 PE=2 SV=1	22	3	9	3	158	18.1	5.59	29.73	3	1	3A
FALSE	Master Protein	P14424	Basic phospholipase A2 ammodytoxin B OS=Vipera ammodytes ammodytes OX=8705 PE=1 SV=2	31	3	8	2	138	15.5	7.83	27.04	3	1	3A
FALSE	Master Protein	P0C6A5	Disintegrin VA6 OS=Vipera ammodytes ammodytes OX=8705 PE=1 SV=1	23	1	5	1	64	7	8.02	20.38	1	1	3A
FALSE	Master Protein	A0A1S5QJK2	Kunitz/BPTI inhibitor-2 OS=Vipera ammodytes ammodytes OX=8705 PE=3 SV=1	41	4	9	2	93	10.4	8.5	18.87	4	1	3A
FALSE	Master Protein	A0A1I9KNP1	C-type lectin snaclec-4 OS=Vipera ammodytes ammodytes OX=8705 PE=2 SV=1	36	4	7	4	148	17.5	5.6	17.86	4	1	3A
FALSE	Master Protein	A0A6B7FPT6	Vascular nerve growth factor OS=Vipera ammodytes ammodytes OX=8705 PE=2 SV=1	18	3	6	3	238	26.6	8.18	17.57	3	1	3A
FALSE	Master Protein	P00992	Kunitz-type serine protease inhibitor 3 OS=Vipera ammodytes ammodytes OX=8705 PE=1 SV=2	48	4	8	1	93	10.3	8.7	17.29	4	1	3A
FALSE	Master Protein	P0DJE2	Zinc metalloproteinase-disintegrin-like ammodytagin (Fragment) OS=Vipera ammodytes ammodytes OX=8705 PE=1 SV=3	15	2	5	1	184	19.9	5.19	15.7	2	1	3A
FALSE	Master Protein	A0A1S5QLZ2	Kunitz/BPTI inhibitor-9 OS=Vipera ammodytes ammodytes OX=8705 PE=3 SV=1	27	2	4	1	90	9.8	8.27	9.38	2	1	3A
FALSE	Master Protein	A0A6B7FMQ9	Phospholipase B-like OS=Vipera ammodytes ammodytes OX=8705 PE=2 SV=1	8	3	3	3	553	64.3	8.5	7.1	3	1	3A
FALSE	Master Protein	A0A1J0CZM4	Snaclec-5 OS=Vipera ammodytes ammodytes OX=8705 PE=2 SV=1	7	1	2	1	158	18.1	5.3	7	1	1	3A
FALSE	Master Protein	A0A6B7FNM6	MPi-3 OS=Vipera ammodytes ammodytes OX=8705 PE=2 SV=1	5	1	1	1	208	22.9	9.06	2.52	1	1	3A
FALSE	Master Protein	A0A6B7FRF2	Amine oxidase OS=Vipera ammodytes ammodytes OX=8705 PE=2 SV=1	45	18	73	15	504	57.1	6.2	240.92	18	1	5A
FALSE	Master Protein	A0A1I9KNM0	Cysteine-rich secretory protein CRISP-1 OS=Vipera ammodytes ammodytes OX=8705 PE=2 SV=1	72	9	43	9	239	26.5	5.96	174.34	9	1	5A
FALSE	Master Protein	A0A1J0CZM6	Snaclec-8 OS=Vipera ammodytes ammodytes OX=8705 PE=2 SV=1	31	3	48	2	148	17.1	6.37	165.1	3	1	5A
FALSE	Master Protein	A0A1I9KNT0	Metalloproteinase of class P-II MPII-1 OS=Vipera ammodytes ammodytes OX=8705 PE=2 SV=1	25	9	40	6	478	53.4	5.5	152.58	9	1	5A
FALSE	Master Protein	A0A1I9KNS3	Metalloproteinase of class P-II MPII-3 OS=Vipera ammodytes ammodytes OX=8705 PE=2 SV=1	32	9	45	8	478	53	5.5	152.43	9	1	5A
FALSE	Master Protein	A0A1I9KNR6	Metalloproteinase of class P-III MPIII-1 OS=Vipera ammodytes ammodytes OX=8705 PE=2 SV=1	26	14	44	14	607	68.3	6.25	151.33	14	1	5A
FALSE	Master Protein	V5TBK6	Zinc metalloproteinase-disintegrin-like protein H4 subunit A OS=Vipera ammodytes ammodytes OX=8705 PE=1 SV=1	34	13	35	12	614	68.6	5.38	124.32	13	1	5A
FALSE	Master Protein	A0A1I9KNP6	C-type lectin snaclec-1 OS=Vipera ammodytes ammodytes OX=8705 PE=2 SV=1	53	6	28	6	154	17.6	6.65	119.28	6	1	5A
FALSE	Master Protein	Q6A3B0	Ammodytin I2(A') variant OS=Vipera ammodytes ammodytes OX=8705 PE=2 SV=1	50	6	29	5	137	15.2	5.91	109.62	6	1	5A
FALSE	Master Protein	Q6A378	Ammodytin L(1'') isoform OS=Vipera ammodytes ammodytes OX=8705 PE=2 SV=1	46	6	29	5	138	15.6	8.5	102.06	6	1	5A
FALSE	Master Protein	A0A6B7FNN4	Metalloproteinase of class P-III MPIII-5 OS=Vipera ammodytes ammodytes OX=8705 PE=2 SV=1	23	13	32	11	616	68.3	5.67	99.82	13	1	5A
FALSE	Master Protein	A0A6B7FQF8	Serine proteinase SP-6 OS=Vipera ammodytes ammodytes OX=8705 PE=2 SV=1	35	7	36	6	257	28.3	8.46	98.95	7	1	5A
FALSE	Master Protein	A0A1I9KNN4	trypsin OS=Vipera ammodytes ammodytes OX=8705 PE=2 SV=1	58	9	26	9	257	28.2	6.39	93.84	9	1	5A
FALSE	Master Protein	A0A1J0CZM7	Snaclec-7 OS=Vipera ammodytes ammodytes OX=8705 PE=2 SV=1	51	9	30	9	148	17.3	7.96	82.01	9	1	5A
FALSE	Master Protein	P0DPS3	Snake venom serine protease VaSP1 (Fragment) OS=Vipera ammodytes ammodytes OX=8705 PE=1 SV=1	43	5	22	1	200	22.1	8.31	81.45	5	1	5A
FALSE	Master Protein	A0A1I9KNP0	Vaa serine proteinase homolog 1 OS=Vipera ammodytes ammodytes OX=8705 PE=1 SV=1	32	6	21	1	260	28.9	8.46	73.69	6	1	5A
FALSE	Master Protein	A0A6B7FMR5	Disintegrin-like/cysteine-rich protein MPIII-3 OS=Vipera ammodytes ammodytes OX=8705 PE=1 SV=1	13	5	18	5	324	36.8	5.03	56.16	5	1	5A
FALSE	Master Protein	P0DI84	L-amino-acid oxidase OS=Vipera ammodytes ammodytes OX=8705 PE=1 SV=1	9	5	19	2	484	54.7	7.75	52.67	5	1	5A
FALSE	Master Protein	P67863	Snake venom vascular endothelial growth factor toxin vammin OS=Vipera ammodytes ammodytes OX=8705 PE=1 SV=2	33	3	16	3	145	16.3	8.41	51.44	3	1	5A
FALSE	Master Protein	A0A6B7FRK6	Metalloproteinase of class P-III MPIII-2 OS=Vipera ammodytes ammodytes OX=8705 PE=2 SV=1	22	12	17	11	613	69.2	5.55	50.64	12	1	5A
FALSE	Master Protein	A0A6B7FMP6	C-type lectin-like Snaclec-9 OS=Vipera ammodytes ammodytes OX=8705 PE=2 SV=1	22	3	14	3	158	18.1	5.59	50.04	3	1	5A
FALSE	Master Protein	A0A0B4U9L8	Zinc metalloproteinase-disintegrin-like protein F1 OS=Vipera ammodytes ammodytes OX=8705 PE=1 SV=1	20	9	16	8	614	68.7	6.3	49.39	9	1	5A
FALSE	Master Protein	Q910A1	Acidic phospholipase A2 ammodytin I1 OS=Vipera ammodytes ammodytes OX=8705 PE=2 SV=1	46	6	15	5	138	15.4	5.25	48.29	6	1	5A
FALSE	Master Protein	A0A6B7FMR4	Metalloproteinase of class P-III MPIII-4 OS=Vipera ammodytes ammodytes OX=8705 PE=2 SV=1	21	11	15	11	609	68.8	5.3	45.89	11	1	5A
FALSE	Master Protein	A0A1I9KNN1	C-type lectin snaclec-3 OS=Vipera ammodytes ammodytes OX=8705 PE=2 SV=1	31	5	14	5	154	17.4	6.51	42.28	5	1	5A
FALSE	Master Protein	A0A1I9KNS2	C-type lectin snaclec-2 OS=Vipera ammodytes ammodytes OX=8705 PE=2 SV=1	56	7	13	6	148	17.2	5.88	37.45	7	1	5A
FALSE	Master Protein	P14424	Basic phospholipase A2 ammodytoxin B OS=Vipera ammodytes ammodytes OX=8705 PE=1 SV=2	42	4	12	1	138	15.5	7.83	35.92	4	1	5A
FALSE	Master Protein	A0A1I9KNL5	Serine proteinase SP-2 OS=Vipera ammodytes ammodytes OX=8705 PE=2 SV=1	10	3	15	3	261	28.9	8.98	35.25	3	1	5A
FALSE	Master Protein	A0A1I9KNR8	Serine proteinase SP-4 OS=Vipera ammodytes ammodytes OX=8705 PE=2 SV=1	21	4	10	3	260	28.6	7.34	34.24	4	1	5A
FALSE	Master Protein	A0A6B7FPJ0	Serine proteinase SP-8 OS=Vipera ammodytes ammodytes OX=8705 PE=2 SV=1	24	4	10	4	260	28.8	7.11	33.84	4	1	5A
FALSE	Master Protein	P00626	Basic phospholipase A2 ammodytoxin A OS=Vipera ammodytes ammodytes OX=8705 PE=1 SV=2	36	4	11	1	138	15.5	7.97	32.78	4	1	5A
FALSE	Master Protein	A0A1S5QJJ2	Kunitz/BPTI inhibitor-1 OS=Vipera ammodytes ammodytes OX=8705 PE=3 SV=1	26	2	9	2	93	10.3	8.7	24.46	2	1	5A
FALSE	Master Protein	A0A1I9KNR7	Disintegrin Dis-1 OS=Vipera ammodytes ammodytes OX=8705 PE=2 SV=1	22	2	6	2	128	14	7.43	19.39	2	1	5A
FALSE	Master Protein	A0A1J0CZN0	Dis-2 OS=Vipera ammodytes ammodytes OX=8705 PE=2 SV=1	26	2	6	2	111	12.1	6.87	19.28	2	1	5A
FALSE	Master Protein	A0A6B7FPT6	Vascular nerve growth factor OS=Vipera ammodytes ammodytes OX=8705 PE=2 SV=1	21	4	4	4	238	26.6	8.18	13.32	4	1	5A
FALSE	Master Protein	A0A1I9KNP1	C-type lectin snaclec-4 OS=Vipera ammodytes ammodytes OX=8705 PE=2 SV=1	20	3	5	3	148	17.5	5.6	12.44	3	1	5A
FALSE	Master Protein	A0A1S5QLZ2	Kunitz/BPTI inhibitor-9 OS=Vipera ammodytes ammodytes OX=8705 PE=3 SV=1	16	1	4	1	90	9.8	8.27	11.3	1	1	5A
FALSE	Master Protein	P0C6A5	Disintegrin VA6 OS=Vipera ammodytes ammodytes OX=8705 PE=1 SV=1	23	1	3	1	64	7	8.02	10.26	1	1	5A
FALSE	Master Protein	P0DJE2	Zinc metalloproteinase-disintegrin-like ammodytagin (Fragment) OS=Vipera ammodytes ammodytes OX=8705 PE=1 SV=3	15	2	3	1	184	19.9	5.19	10.09	2	1	5A
FALSE	Master Protein	A0A1J0CZM4	Snaclec-5 OS=Vipera ammodytes ammodytes OX=8705 PE=2 SV=1	7	1	2	1	158	18.1	5.3	6.98	1	1	5A
FALSE	Master Protein	A0A6B7FMQ9	Phospholipase B-like OS=Vipera ammodytes ammodytes OX=8705 PE=2 SV=1	2	1	2	1	553	64.3	8.5	6.13	1	1	5A
FALSE	Master Protein	A0A1S5QJJ1	Kunitz/BPTI inhibitor-3 OS=Vipera ammodytes ammodytes OX=8705 PE=3 SV=1	18	2	3	2	95	10.6	8.92	6.04	2	1	5A
FALSE	Master Protein	C0K3N5	Vascular endothelial growth factor A OS=Vipera ammodytes ammodytes OX=8705 PE=2 SV=1	7	1	1	1	192	22.4	7.83	2.1	1	1	5A
FALSE	Master Protein	A0A6B7FNM6	MPi-3 OS=Vipera ammodytes ammodytes OX=8705 PE=2 SV=1	5	1	1	1	208	22.9	9.06	2.05	1	1	5A
FALSE	Master Protein	A0A6B7FRF2	Amine oxidase OS=Vipera ammodytes ammodytes OX=8705 PE=2 SV=1	63	25	96	22	504	57.1	6.2	309.47	25	1	8A
FALSE	Master Protein	A0A1J0CZM6	Snaclec-8 OS=Vipera ammodytes ammodytes OX=8705 PE=2 SV=1	64	11	61	9	148	17.1	6.37	249.19	11	1	8A
FALSE	Master Protein	V5TBK6	Zinc metalloproteinase-disintegrin-like protein H4 subunit A OS=Vipera ammodytes ammodytes OX=8705 PE=1 SV=1	44	16	58	15	614	68.6	5.38	220.95	16	1	8A
FALSE	Master Protein	A0A1I9KNS3	Metalloproteinase of class P-II MPII-3 OS=Vipera ammodytes ammodytes OX=8705 PE=2 SV=1	35	10	42	9	478	53	5.5	157.46	10	1	8A
FALSE	Master Protein	A0A1I9KNT0	Metalloproteinase of class P-II MPII-1 OS=Vipera ammodytes ammodytes OX=8705 PE=2 SV=1	42	12	39	1	478	53.4	5.5	156.9	12	1	8A
FALSE	Master Protein	A0A1I9KNS1	Metalloproteinase of class P-II MPII-2 OS=Vipera ammodytes ammodytes OX=8705 PE=2 SV=1	44	12	34	1	478	53.4	5.38	138.5	12	1	8A
FALSE	Master Protein	Q6A378	Ammodytin L(1'') isoform OS=Vipera ammodytes ammodytes OX=8705 PE=2 SV=1	50	7	33	6	138	15.6	8.5	138.14	7	1	8A
FALSE	Master Protein	A0A0B4U9L8	Zinc metalloproteinase-disintegrin-like protein F1 OS=Vipera ammodytes ammodytes OX=8705 PE=1 SV=1	41	16	41	15	614	68.7	6.3	135.47	16	1	8A
FALSE	Master Protein	A0A1I9KNR6	Metalloproteinase of class P-III MPIII-1 OS=Vipera ammodytes ammodytes OX=8705 PE=2 SV=1	26	15	34	15	607	68.3	6.25	125.35	15	1	8A
FALSE	Master Protein	A0A1I9KNM0	Cysteine-rich secretory protein CRISP-1 OS=Vipera ammodytes ammodytes OX=8705 PE=2 SV=1	59	8	31	8	239	26.5	5.96	113.16	8	1	8A
FALSE	Master Protein	Q6A3B0	Ammodytin I2(A') variant OS=Vipera ammodytes ammodytes OX=8705 PE=2 SV=1	50	6	30	5	137	15.2	5.91	111.99	6	1	8A
FALSE	Master Protein	A0A6B7FMP6	C-type lectin-like Snaclec-9 OS=Vipera ammodytes ammodytes OX=8705 PE=2 SV=1	59	11	30	11	158	18.1	5.59	105.18	11	1	8A
FALSE	Master Protein	A0A1I9KNP6	C-type lectin snaclec-1 OS=Vipera ammodytes ammodytes OX=8705 PE=2 SV=1	53	5	25	5	154	17.6	6.65	101.24	5	1	8A
FALSE	Master Protein	Q910A1	Acidic phospholipase A2 ammodytin I1 OS=Vipera ammodytes ammodytes OX=8705 PE=2 SV=1	64	8	30	7	138	15.4	5.25	99.18	8	1	8A
FALSE	Master Protein	A0A6B7FNN4	Metalloproteinase of class P-III MPIII-5 OS=Vipera ammodytes ammodytes OX=8705 PE=2 SV=1	23	12	28	11	616	68.3	5.67	84.99	12	1	8A
FALSE	Master Protein	A0A6B7FMR4	Metalloproteinase of class P-III MPIII-4 OS=Vipera ammodytes ammodytes OX=8705 PE=2 SV=1	34	15	25	14	609	68.8	5.3	78.91	15	1	8A
FALSE	Master Protein	A0A1J0CZN0	Dis-2 OS=Vipera ammodytes ammodytes OX=8705 PE=2 SV=1	29	3	21	3	111	12.1	6.87	77.21	3	1	8A
FALSE	Master Protein	A0A1I9KNS2	C-type lectin snaclec-2 OS=Vipera ammodytes ammodytes OX=8705 PE=2 SV=1	60	8	24	6	148	17.2	5.88	74.93	8	1	8A
FALSE	Master Protein	A0A1I9KNN4	trypsin OS=Vipera ammodytes ammodytes OX=8705 PE=2 SV=1	35	6	20	2	257	28.2	6.39	74.49	6	1	8A
FALSE	Master Protein	P0DPS3	Snake venom serine protease VaSP1 (Fragment) OS=Vipera ammodytes ammodytes OX=8705 PE=1 SV=1	43	5	20	1	200	22.1	8.31	72.83	5	1	8A
FALSE	Master Protein	A0A6B7FRK6	Metalloproteinase of class P-III MPIII-2 OS=Vipera ammodytes ammodytes OX=8705 PE=2 SV=1	26	13	23	12	613	69.2	5.55	72.09	13	1	8A
FALSE	Master Protein	A0A1I9KNR7	Disintegrin Dis-1 OS=Vipera ammodytes ammodytes OX=8705 PE=2 SV=1	23	3	18	3	128	14	7.43	66.99	3	1	8A
FALSE	Master Protein	A0A1J0CZM7	Snaclec-7 OS=Vipera ammodytes ammodytes OX=8705 PE=2 SV=1	51	9	23	9	148	17.3	7.96	61.26	9	1	8A
FALSE	Master Protein	P0DI84	L-amino-acid oxidase OS=Vipera ammodytes ammodytes OX=8705 PE=1 SV=1	8	5	21	2	484	54.7	7.75	57.17	5	1	8A
FALSE	Master Protein	A0A1I9KNR5	Serine proteinase SP-5 (Fragment) OS=Vipera ammodytes ammodytes OX=8705 PE=2 SV=1	34	5	16	1	229	25.2	6.74	56.31	5	1	8A
FALSE	Master Protein	A0A6B7FMR5	Disintegrin-like/cysteine-rich protein MPIII-3 OS=Vipera ammodytes ammodytes OX=8705 PE=1 SV=1	15	6	18	5	324	36.8	5.03	55.23	6	1	8A
FALSE	Master Protein	A0A1I9KNP0	Vaa serine proteinase homolog 1 OS=Vipera ammodytes ammodytes OX=8705 PE=1 SV=1	40	7	15	3	260	28.9	8.46	47.64	7	1	8A
FALSE	Master Protein	A0A1I9KNL5	Serine proteinase SP-2 OS=Vipera ammodytes ammodytes OX=8705 PE=2 SV=1	18	5	19	5	261	28.9	8.98	46.94	5	1	8A
FALSE	Master Protein	A0A6B7FQF8	Serine proteinase SP-6 OS=Vipera ammodytes ammodytes OX=8705 PE=2 SV=1	28	5	16	5	257	28.3	8.46	43.11	5	1	8A
FALSE	Master Protein	P67863	Snake venom vascular endothelial growth factor toxin vammin OS=Vipera ammodytes ammodytes OX=8705 PE=1 SV=2	25	2	13	2	145	16.3	8.41	43.03	2	1	8A
FALSE	Master Protein	A0A1I9KNN1	C-type lectin snaclec-3 OS=Vipera ammodytes ammodytes OX=8705 PE=2 SV=1	31	5	10	5	154	17.4	6.51	34.45	5	1	8A
FALSE	Master Protein	P14424	Basic phospholipase A2 ammodytoxin B OS=Vipera ammodytes ammodytes OX=8705 PE=1 SV=2	42	4	9	1	138	15.5	7.83	30.08	4	1	8A
FALSE	Master Protein	A0A1I9KNR8	Serine proteinase SP-4 OS=Vipera ammodytes ammodytes OX=8705 PE=2 SV=1	18	3	7	3	260	28.6	7.34	27.37	3	1	8A
FALSE	Master Protein	A0A6B7FPJ0	Serine proteinase SP-8 OS=Vipera ammodytes ammodytes OX=8705 PE=2 SV=1	24	4	8	4	260	28.8	7.11	26.38	4	1	8A
FALSE	Master Protein	P00626	Basic phospholipase A2 ammodytoxin A OS=Vipera ammodytes ammodytes OX=8705 PE=1 SV=2	36	4	8	1	138	15.5	7.97	25.01	4	1	8A
FALSE	Master Protein	P0DJE2	Zinc metalloproteinase-disintegrin-like ammodytagin (Fragment) OS=Vipera ammodytes ammodytes OX=8705 PE=1 SV=3	15	2	7	1	184	19.9	5.19	23.33	2	1	8A
FALSE	Master Protein	A0A6B7FPT6	Vascular nerve growth factor OS=Vipera ammodytes ammodytes OX=8705 PE=2 SV=1	18	3	7	3	238	26.6	8.18	22.95	3	1	8A
FALSE	Master Protein	P0C6A5	Disintegrin VA6 OS=Vipera ammodytes ammodytes OX=8705 PE=1 SV=1	50	2	5	2	64	7	8.02	16.61	2	1	8A
FALSE	Master Protein	A0A1I9KNP1	C-type lectin snaclec-4 OS=Vipera ammodytes ammodytes OX=8705 PE=2 SV=1	20	3	5	3	148	17.5	5.6	13.16	3	1	8A
FALSE	Master Protein	P00992	Kunitz-type serine protease inhibitor 3 OS=Vipera ammodytes ammodytes OX=8705 PE=1 SV=2	48	4	5	1	93	10.3	8.7	12.17	4	1	8A
FALSE	Master Protein	A0A1S5QJJ2	Kunitz/BPTI inhibitor-1 OS=Vipera ammodytes ammodytes OX=8705 PE=3 SV=1	48	4	5	1	93	10.3	8.7	12.15	4	1	8A
FALSE	Master Protein	A0A1S5QJK2	Kunitz/BPTI inhibitor-2 OS=Vipera ammodytes ammodytes OX=8705 PE=3 SV=1	41	4	5	2	93	10.4	8.5	11.42	4	1	8A
FALSE	Master Protein	A0A1J0CZM4	Snaclec-5 OS=Vipera ammodytes ammodytes OX=8705 PE=2 SV=1	7	1	3	1	158	18.1	5.3	9.7	1	1	8A
FALSE	Master Protein	A0A1S5QLZ2	Kunitz/BPTI inhibitor-9 OS=Vipera ammodytes ammodytes OX=8705 PE=3 SV=1	27	2	3	1	90	9.8	8.27	8.52	2	1	8A
FALSE	Master Protein	A0A6B7FMQ9	Phospholipase B-like OS=Vipera ammodytes ammodytes OX=8705 PE=2 SV=1	2	1	1	1	553	64.3	8.5	3.4	1	1	8A
FALSE	Master Protein	A0A6B7FRF2	Amine oxidase OS=Vipera ammodytes ammodytes OX=8705 PE=2 SV=1	75	32	196	27	504	57.1	6.2	744.18	32	1	9A
FALSE	Master Protein	A0A1I9KNS3	Metalloproteinase of class P-II MPII-3 OS=Vipera ammodytes ammodytes OX=8705 PE=2 SV=1	33	13	132	12	478	53	5.5	538.59	13	1	9A
FALSE	Master Protein	A0A1J0CZM6	Snaclec-8 OS=Vipera ammodytes ammodytes OX=8705 PE=2 SV=1	70	12	131	10	148	17.1	6.37	529.64	12	1	9A
FALSE	Master Protein	V5TBK6	Zinc metalloproteinase-disintegrin-like protein H4 subunit A OS=Vipera ammodytes ammodytes OX=8705 PE=1 SV=1	46	21	132	20	614	68.6	5.38	507.9	21	1	9A
FALSE	Master Protein	A0A1I9KNS1	Metalloproteinase of class P-II MPII-2 OS=Vipera ammodytes ammodytes OX=8705 PE=2 SV=1	39	12	109	1	478	53.4	5.38	491.27	12	1	9A
FALSE	Master Protein	A0A1I9KNT0	Metalloproteinase of class P-II MPII-1 OS=Vipera ammodytes ammodytes OX=8705 PE=2 SV=1	39	13	109	2	478	53.4	5.5	482.99	13	1	9A
FALSE	Master Protein	A0A1I9KNP6	C-type lectin snaclec-1 OS=Vipera ammodytes ammodytes OX=8705 PE=2 SV=1	64	9	70	9	154	17.6	6.65	332.98	9	1	9A
FALSE	Master Protein	A0A1I9KNS2	C-type lectin snaclec-2 OS=Vipera ammodytes ammodytes OX=8705 PE=2 SV=1	70	12	64	10	148	17.2	5.88	209.82	12	1	9A
FALSE	Master Protein	A0A0B4U9L8	Zinc metalloproteinase-disintegrin-like protein F1 OS=Vipera ammodytes ammodytes OX=8705 PE=1 SV=1	30	14	42	13	614	68.7	6.3	148.98	14	1	9A
FALSE	Master Protein	A0A1J0CZM7	Snaclec-7 OS=Vipera ammodytes ammodytes OX=8705 PE=2 SV=1	55	13	50	13	148	17.3	7.96	147.05	13	1	9A
FALSE	Master Protein	A0A6B7FRK6	Metalloproteinase of class P-III MPIII-2 OS=Vipera ammodytes ammodytes OX=8705 PE=2 SV=1	28	15	42	14	613	69.2	5.55	139.49	15	1	9A
FALSE	Master Protein	A0A1I9KNR6	Metalloproteinase of class P-III MPIII-1 OS=Vipera ammodytes ammodytes OX=8705 PE=2 SV=1	30	15	37	15	607	68.3	6.25	138.4	15	1	9A
FALSE	Master Protein	A0A6B7FMP6	C-type lectin-like Snaclec-9 OS=Vipera ammodytes ammodytes OX=8705 PE=2 SV=1	58	9	38	9	158	18.1	5.59	132.28	9	1	9A
FALSE	Master Protein	Q910A1	Acidic phospholipase A2 ammodytin I1 OS=Vipera ammodytes ammodytes OX=8705 PE=2 SV=1	64	8	34	7	138	15.4	5.25	111.7	8	1	9A
FALSE	Master Protein	A0A1I9KNM0	Cysteine-rich secretory protein CRISP-1 OS=Vipera ammodytes ammodytes OX=8705 PE=2 SV=1	72	9	30	9	239	26.5	5.96	109.24	9	1	9A
FALSE	Master Protein	A0A6B7FMR4	Metalloproteinase of class P-III MPIII-4 OS=Vipera ammodytes ammodytes OX=8705 PE=2 SV=1	31	15	31	14	609	68.8	5.3	105.39	15	1	9A
FALSE	Master Protein	A0A1J0CZN0	Dis-2 OS=Vipera ammodytes ammodytes OX=8705 PE=2 SV=1	26	2	26	2	111	12.1	6.87	100.44	2	1	9A
FALSE	Master Protein	P0DI84	L-amino-acid oxidase OS=Vipera ammodytes ammodytes OX=8705 PE=1 SV=1	26	11	33	6	484	54.7	7.75	99.52	11	1	9A
FALSE	Master Protein	A0A1I9KNR7	Disintegrin Dis-1 OS=Vipera ammodytes ammodytes OX=8705 PE=2 SV=1	25	5	25	5	128	14	7.43	86.09	5	1	9A
FALSE	Master Protein	A0A6B7FNN4	Metalloproteinase of class P-III MPIII-5 OS=Vipera ammodytes ammodytes OX=8705 PE=2 SV=1	20	10	28	9	616	68.3	5.67	80.74	10	1	9A
FALSE	Master Protein	A0A6B7FMR5	Disintegrin-like/cysteine-rich protein MPIII-3 OS=Vipera ammodytes ammodytes OX=8705 PE=1 SV=1	18	7	24	6	324	36.8	5.03	77.34	7	1	9A
FALSE	Master Protein	P0DPS3	Snake venom serine protease VaSP1 (Fragment) OS=Vipera ammodytes ammodytes OX=8705 PE=1 SV=1	43	5	21	1	200	22.1	8.31	76.98	5	1	9A
FALSE	Master Protein	A0A1I9KNN1	C-type lectin snaclec-3 OS=Vipera ammodytes ammodytes OX=8705 PE=2 SV=1	56	7	21	7	154	17.4	6.51	67.97	7	1	9A
FALSE	Master Protein	Q6A3B0	Ammodytin I2(A') variant OS=Vipera ammodytes ammodytes OX=8705 PE=2 SV=1	50	6	18	5	137	15.2	5.91	67.6	6	1	9A
FALSE	Master Protein	A0A1I9KNP1	C-type lectin snaclec-4 OS=Vipera ammodytes ammodytes OX=8705 PE=2 SV=1	36	4	20	4	148	17.5	5.6	66.58	4	1	9A
FALSE	Master Protein	P67863	Snake venom vascular endothelial growth factor toxin vammin OS=Vipera ammodytes ammodytes OX=8705 PE=1 SV=2	25	2	18	2	145	16.3	8.41	60.36	2	1	9A
FALSE	Master Protein	A0A1I9KNP0	Vaa serine proteinase homolog 1 OS=Vipera ammodytes ammodytes OX=8705 PE=1 SV=1	32	6	17	1	260	28.9	8.46	57.3	6	1	9A
FALSE	Master Protein	Q6A378	Ammodytin L(1'') isoform OS=Vipera ammodytes ammodytes OX=8705 PE=2 SV=1	51	6	13	5	138	15.6	8.5	52.53	6	1	9A
FALSE	Master Protein	A0A1I9KNN4	trypsin OS=Vipera ammodytes ammodytes OX=8705 PE=2 SV=1	44	6	14	6	257	28.2	6.39	51.61	6	1	9A
FALSE	Master Protein	A0A6B7FQF8	Serine proteinase SP-6 OS=Vipera ammodytes ammodytes OX=8705 PE=2 SV=1	30	5	13	4	257	28.3	8.46	35.6	5	1	9A
FALSE	Master Protein	P0DJE2	Zinc metalloproteinase-disintegrin-like ammodytagin (Fragment) OS=Vipera ammodytes ammodytes OX=8705 PE=1 SV=3	15	2	10	1	184	19.9	5.19	34.75	2	1	9A
FALSE	Master Protein	A0A1I9KNR8	Serine proteinase SP-4 OS=Vipera ammodytes ammodytes OX=8705 PE=2 SV=1	24	5	9	4	260	28.6	7.34	30.78	5	1	9A
FALSE	Master Protein	A0A1I9KNL5	Serine proteinase SP-2 OS=Vipera ammodytes ammodytes OX=8705 PE=2 SV=1	22	5	10	5	261	28.9	8.98	26.03	5	1	9A
FALSE	Master Protein	A0A1J0CZM4	Snaclec-5 OS=Vipera ammodytes ammodytes OX=8705 PE=2 SV=1	24	3	7	3	158	18.1	5.3	23.68	3	1	9A
FALSE	Master Protein	A0A1S5QJJ2	Kunitz/BPTI inhibitor-1 OS=Vipera ammodytes ammodytes OX=8705 PE=3 SV=1	28	2	7	1	93	10.3	8.7	17.07	2	1	9A
FALSE	Master Protein	P14424	Basic phospholipase A2 ammodytoxin B OS=Vipera ammodytes ammodytes OX=8705 PE=1 SV=2	42	4	5	1	138	15.5	7.83	16.64	4	1	9A
FALSE	Master Protein	P00626	Basic phospholipase A2 ammodytoxin A OS=Vipera ammodytes ammodytes OX=8705 PE=1 SV=2	36	4	5	1	138	15.5	7.97	14.97	4	1	9A
FALSE	Master Protein	A0A1S5QLZ2	Kunitz/BPTI inhibitor-9 OS=Vipera ammodytes ammodytes OX=8705 PE=3 SV=1	27	2	5	1	90	9.8	8.27	12.92	2	1	9A
FALSE	Master Protein	P0C6A5	Disintegrin VA6 OS=Vipera ammodytes ammodytes OX=8705 PE=1 SV=1	23	1	4	1	64	7	8.02	11.45	1	1	9A
FALSE	Master Protein	A0A1S5QJJ1	Kunitz/BPTI inhibitor-3 OS=Vipera ammodytes ammodytes OX=8705 PE=3 SV=1	28	3	5	2	95	10.6	8.92	11.1	3	1	9A
FALSE	Master Protein	A0A6B7FPJ0	Serine proteinase SP-8 OS=Vipera ammodytes ammodytes OX=8705 PE=2 SV=1	13	3	3	3	260	28.8	7.11	9.79	3	1	9A
FALSE	Master Protein	A0A6B7FMQ9	Phospholipase B-like OS=Vipera ammodytes ammodytes OX=8705 PE=2 SV=1	7	3	3	3	553	64.3	8.5	9.23	3	1	9A
FALSE	Master Protein	A0A6B7FPT6	Vascular nerve growth factor OS=Vipera ammodytes ammodytes OX=8705 PE=2 SV=1	11	2	2	2	238	26.6	8.18	7.51	2	1	9A
FALSE	Master Protein	C0K3N5	Vascular endothelial growth factor A OS=Vipera ammodytes ammodytes OX=8705 PE=2 SV=1	7	1	1	1	192	22.4	7.83	3.91	1	1	9A
FALSE	Master Protein	A0A1I9KNS3	Metalloproteinase of class P-II MPII-3 OS=Vipera ammodytes ammodytes OX=8705 PE=2 SV=1	36	15	196	13	478	53	5.5	808.66	15	1	10A
FALSE	Master Protein	A0A1I9KNT0	Metalloproteinase of class P-II MPII-1 OS=Vipera ammodytes ammodytes OX=8705 PE=2 SV=1	44	16	115	1	478	53.4	5.5	506.37	16	1	10A
FALSE	Master Protein	A0A1I9KNS1	Metalloproteinase of class P-II MPII-2 OS=Vipera ammodytes ammodytes OX=8705 PE=2 SV=1	46	17	114	2	478	53.4	5.38	500.46	17	1	10A
FALSE	Master Protein	A0A1I9KNR6	Metalloproteinase of class P-III MPIII-1 OS=Vipera ammodytes ammodytes OX=8705 PE=2 SV=1	34	25	105	24	607	68.3	6.25	426.96	25	1	10A
FALSE	Master Protein	A0A6B7FRF2	Amine oxidase OS=Vipera ammodytes ammodytes OX=8705 PE=2 SV=1	70	27	101	23	504	57.1	6.2	375.56	27	1	10A
FALSE	Master Protein	V5TBK6	Zinc metalloproteinase-disintegrin-like protein H4 subunit A OS=Vipera ammodytes ammodytes OX=8705 PE=1 SV=1	42	20	91	19	614	68.6	5.38	372.32	20	1	10A
FALSE	Master Protein	A0A1I9KNP6	C-type lectin snaclec-1 OS=Vipera ammodytes ammodytes OX=8705 PE=2 SV=1	69	11	56	11	154	17.6	6.65	248.96	11	1	10A
FALSE	Master Protein	P0DPS3	Snake venom serine protease VaSP1 (Fragment) OS=Vipera ammodytes ammodytes OX=8705 PE=1 SV=1	43	5	49	1	200	22.1	8.31	191.1	5	1	10A
FALSE	Master Protein	A0A1I9KNP0	Vaa serine proteinase homolog 1 OS=Vipera ammodytes ammodytes OX=8705 PE=1 SV=1	45	12	54	6	260	28.9	8.46	182.19	12	1	10A
FALSE	Master Protein	A0A6B7FMR4	Metalloproteinase of class P-III MPIII-4 OS=Vipera ammodytes ammodytes OX=8705 PE=2 SV=1	44	18	44	18	609	68.8	5.3	168.93	18	1	10A
FALSE	Master Protein	A0A6B7FNN4	Metalloproteinase of class P-III MPIII-5 OS=Vipera ammodytes ammodytes OX=8705 PE=2 SV=1	36	15	45	13	616	68.3	5.67	155.92	15	1	10A
FALSE	Master Protein	A0A1I9KNN4	trypsin OS=Vipera ammodytes ammodytes OX=8705 PE=2 SV=1	60	10	35	3	257	28.2	6.39	150.57	10	1	10A
FALSE	Master Protein	A0A6B7FRK6	Metalloproteinase of class P-III MPIII-2 OS=Vipera ammodytes ammodytes OX=8705 PE=2 SV=1	25	14	40	13	613	69.2	5.55	149.46	14	1	10A
FALSE	Master Protein	A0A0B4U9L8	Zinc metalloproteinase-disintegrin-like protein F1 OS=Vipera ammodytes ammodytes OX=8705 PE=1 SV=1	37	18	39	16	614	68.7	6.3	138.88	18	1	10A
FALSE	Master Protein	A0A1J0CZM7	Snaclec-7 OS=Vipera ammodytes ammodytes OX=8705 PE=2 SV=1	64	16	48	16	148	17.3	7.96	136.27	16	1	10A
FALSE	Master Protein	Q910A1	Acidic phospholipase A2 ammodytin I1 OS=Vipera ammodytes ammodytes OX=8705 PE=2 SV=1	47	7	36	6	138	15.4	5.25	122.39	7	1	10A
FALSE	Master Protein	A0A1I9KNM0	Cysteine-rich secretory protein CRISP-1 OS=Vipera ammodytes ammodytes OX=8705 PE=2 SV=1	62	11	32	11	239	26.5	5.96	121.7	11	1	10A
FALSE	Master Protein	A0A1J0CZN0	Dis-2 OS=Vipera ammodytes ammodytes OX=8705 PE=2 SV=1	29	3	30	3	111	12.1	6.87	114.4	3	1	10A
FALSE	Master Protein	A0A1I9KNR5	Serine proteinase SP-5 (Fragment) OS=Vipera ammodytes ammodytes OX=8705 PE=2 SV=1	53	8	22	1	229	25.2	6.74	98.9	8	1	10A
FALSE	Master Protein	A0A6B7FMR5	Disintegrin-like/cysteine-rich protein MPIII-3 OS=Vipera ammodytes ammodytes OX=8705 PE=1 SV=1	16	6	28	6	324	36.8	5.03	95.91	6	1	10A
FALSE	Master Protein	Q6A378	Ammodytin L(1'') isoform OS=Vipera ammodytes ammodytes OX=8705 PE=2 SV=1	59	8	20	7	138	15.6	8.5	90.3	8	1	10A
FALSE	Master Protein	A0A1I9KNR7	Disintegrin Dis-1 OS=Vipera ammodytes ammodytes OX=8705 PE=2 SV=1	25	5	25	5	128	14	7.43	89.48	5	1	10A
FALSE	Master Protein	Q6A3B0	Ammodytin I2(A') variant OS=Vipera ammodytes ammodytes OX=8705 PE=2 SV=1	50	6	23	5	137	15.2	5.91	84.98	6	1	10A
FALSE	Master Protein	A0A6B7FQF8	Serine proteinase SP-6 OS=Vipera ammodytes ammodytes OX=8705 PE=2 SV=1	35	9	29	8	257	28.3	8.46	77.67	9	1	10A
FALSE	Master Protein	A0A1I9KNR8	Serine proteinase SP-4 OS=Vipera ammodytes ammodytes OX=8705 PE=2 SV=1	35	7	21	5	260	28.6	7.34	73.63	7	1	10A
FALSE	Master Protein	P67863	Snake venom vascular endothelial growth factor toxin vammin OS=Vipera ammodytes ammodytes OX=8705 PE=1 SV=2	37	3	21	3	145	16.3	8.41	73.31	3	1	10A
FALSE	Master Protein	A0A1I9KNL5	Serine proteinase SP-2 OS=Vipera ammodytes ammodytes OX=8705 PE=2 SV=1	46	9	22	9	261	28.9	8.98	68.19	9	1	10A
FALSE	Master Protein	A0A6B7FPJ0	Serine proteinase SP-8 OS=Vipera ammodytes ammodytes OX=8705 PE=2 SV=1	37	5	14	5	260	28.8	7.11	52.69	5	1	10A
FALSE	Master Protein	A0A1I9KNS2	C-type lectin snaclec-2 OS=Vipera ammodytes ammodytes OX=8705 PE=2 SV=1	65	9	18	7	148	17.2	5.88	51.81	9	1	10A
FALSE	Master Protein	P0DI84	L-amino-acid oxidase OS=Vipera ammodytes ammodytes OX=8705 PE=1 SV=1	18	8	16	4	484	54.7	7.75	45.2	8	1	10A
FALSE	Master Protein	A0A6B7FMQ9	Phospholipase B-like OS=Vipera ammodytes ammodytes OX=8705 PE=2 SV=1	29	11	14	11	553	64.3	8.5	43.15	11	1	10A
FALSE	Master Protein	A0A1J0CZM6	Snaclec-8 OS=Vipera ammodytes ammodytes OX=8705 PE=2 SV=1	47	5	11	3	148	17.1	6.37	40.39	5	1	10A
FALSE	Master Protein	A0A1I9KNP1	C-type lectin snaclec-4 OS=Vipera ammodytes ammodytes OX=8705 PE=2 SV=1	36	4	9	4	148	17.5	5.6	34.87	4	1	10A
FALSE	Master Protein	P0DJE2	Zinc metalloproteinase-disintegrin-like ammodytagin (Fragment) OS=Vipera ammodytes ammodytes OX=8705 PE=1 SV=3	15	2	9	1	184	19.9	5.19	34.78	2	1	10A
FALSE	Master Protein	A0A6B7FPT6	Vascular nerve growth factor OS=Vipera ammodytes ammodytes OX=8705 PE=2 SV=1	18	3	7	3	238	26.6	8.18	25.45	3	1	10A
FALSE	Master Protein	P11407	Basic phospholipase A2 ammodytoxin C OS=Vipera ammodytes ammodytes OX=8705 PE=1 SV=1	46	5	6	2	138	15.5	7.62	19.53	5	1	10A
FALSE	Master Protein	A0A1I9KNN1	C-type lectin snaclec-3 OS=Vipera ammodytes ammodytes OX=8705 PE=2 SV=1	30	4	5	4	154	17.4	6.51	18.98	4	1	10A
FALSE	Master Protein	P14424	Basic phospholipase A2 ammodytoxin B OS=Vipera ammodytes ammodytes OX=8705 PE=1 SV=2	42	4	5	1	138	15.5	7.83	18.56	4	1	10A
FALSE	Master Protein	A0A1S5QJJ2	Kunitz/BPTI inhibitor-1 OS=Vipera ammodytes ammodytes OX=8705 PE=3 SV=1	28	2	6	1	93	10.3	8.7	15.91	2	1	10A
FALSE	Master Protein	A0A6B7FMP6	C-type lectin-like Snaclec-9 OS=Vipera ammodytes ammodytes OX=8705 PE=2 SV=1	22	3	4	3	158	18.1	5.59	14.25	3	1	10A
FALSE	Master Protein	P0C6A5	Disintegrin VA6 OS=Vipera ammodytes ammodytes OX=8705 PE=1 SV=1	42	2	3	2	64	7	8.02	11.69	2	1	10A
FALSE	Master Protein	A0A1S5QLZ2	Kunitz/BPTI inhibitor-9 OS=Vipera ammodytes ammodytes OX=8705 PE=3 SV=1	27	2	3	1	90	9.8	8.27	8.38	2	1	10A
FALSE	Master Protein	C0K3N5	Vascular endothelial growth factor A OS=Vipera ammodytes ammodytes OX=8705 PE=2 SV=1	24	2	2	2	192	22.4	7.83	7.17	2	1	10A
FALSE	Master Protein	A0A1J0CZM4	Snaclec-5 OS=Vipera ammodytes ammodytes OX=8705 PE=2 SV=1	7	1	2	1	158	18.1	5.3	6.91	1	1	10A
FALSE	Master Protein	A0A1S5QJJ1	Kunitz/BPTI inhibitor-3 OS=Vipera ammodytes ammodytes OX=8705 PE=3 SV=1	28	3	3	2	95	10.6	8.92	6.53	3	1	10A
FALSE	Master Protein	A0A6B7FNM6	MPi-3 OS=Vipera ammodytes ammodytes OX=8705 PE=2 SV=1	5	1	1	1	208	22.9	9.06	2.53	1	1	10A

## Sheet: Sve Pivotal table
Master	(All)
# Unique Peptides	(Multiple Items)
Count of Coverage [%]	Column Labels
Row Labels	0	10A	3A	5A	8A	9A	Grand Total
A0A0B4U9L8	1	1	1	1	1	1	6
A0A1I9KNL5	1	1	1	1	1	1	6
A0A1I9KNM0	1	1	1	1	1	1	6
A0A1I9KNN1	1	1	1	1	1	1	6
A0A1I9KNN4	1	1	1	1	1	1	6
A0A1I9KNP0		1	1		1		3
A0A1I9KNP1	1	1	1	1	1	1	6
A0A1I9KNP6	1	1	1	1	1	1	6
A0A1I9KNR6	1	1	1	1	1	1	6
A0A1I9KNR7	1	1	1	1	1	1	6
A0A1I9KNR8	1	1	1	1	1	1	6
A0A1I9KNS1	1	1					2
A0A1I9KNS2	1	1	1	1	1	1	6
A0A1I9KNS3	1	1	1	1	1	1	6
A0A1I9KNT0				1		1	2
A0A1J0CZM4						1	1
A0A1J0CZM6	1	1	1	1	1	1	6
A0A1J0CZM7	1	1	1	1	1	1	6
A0A1J0CZN0	1	1	1	1	1	1	6
A0A1S5QJJ1	1	1		1		1	4
A0A1S5QJJ2				1			1
A0A1S5QJK2			1		1		2
A0A6B7FMP6	1	1	1	1	1	1	6
A0A6B7FMQ9	1	1	1			1	4
A0A6B7FMR4	1	1	1	1	1	1	6
A0A6B7FMR5	1	1	1	1	1	1	6
A0A6B7FNN4	1	1	1	1	1	1	6
A0A6B7FPJ0	1	1	1	1	1	1	6
A0A6B7FPT6	1	1	1	1	1	1	6
A0A6B7FQF8	1	1	1	1	1	1	6
A0A6B7FRF2	1	1	1	1	1	1	6
A0A6B7FRK6	1	1	1	1	1	1	6
C0K3N5		1					1
P00626	1						1
P0C6A5		1			1		2
P0DI84	1	1	1	1	1	1	6
P11407		1					1
P14424			1				1
P67863	1	1	1	1	1	1	6
Q6A378	1	1	1	1	1	1	6
Q6A3B0		1	1	1	1	1	5
Q6A3B1	1						1
Q910A1	1	1	1	1	1	1	6
V5TBK6	1	1	1	1	1	1	6
Grand Total	34	37	34	33	33	34	205
