# Supplementary material for: The Venom of Vipera ammodytes ammodytes: Proteomics, Neurotoxic Effect and Neutralization by Antivenom
Source: Vet Sci. 2024 Nov 28;11(12):605. doi: 10.3390/vetsci11120605 (PMC11680118; doi:10.3390/vetsci11120605)
Supplement: Supplementary file 1 [file vetsci-11-00605-s001.zip › Table_S5_Protein_groups_fraction_0_all_DB.xlsx]

## Sheet: Sheet2
# Unique Peptides	(Multiple Items)
Count of # Proteins	Column Labels
Row Labels	Serpentes DB	Vipera ammodytes	Vipera DB	Grand Total
[Master Protein] Acidic phospholipase A2 ammodytin I1 OS=Vipera ammodytes ammodytes OX=8705 PE=2 SV=1		1	1	2
[Master Protein] Amine oxidase OS=Ovophis okinavensis OX=8769 PE=2 SV=1	1			1
[Master Protein] Amine oxidase OS=Vipera ammodytes ammodytes OX=8705 PE=2 SV=1	1	1		2
[Master Protein] Ammodytin I1(E) isoform OS=Vipera aspis aspis OX=194601 PE=2 SV=1	1			1
[Master Protein] Ammodytin I2(A') isoform OS=Vipera ammodytes ammodytes OX=8705 PE=2 SV=1		1		1
[Master Protein] Ammodytin I2(C) isoform OS=Vipera ammodytes montandoni OX=235554 PE=2 SV=1	1			1
[Master Protein] Ammodytin L(1'') isoform OS=Vipera ammodytes ammodytes OX=8705 PE=2 SV=1	1	1		2
[Master Protein] Ammodytoxin C variant OS=Vipera aspis aspis OX=194601 PE=2 SV=1	1			1
[Master Protein] Basic phospholipase A2 ammodytoxin A OS=Vipera ammodytes ammodytes OX=8705 PE=1 SV=2		1	1	2
[Master Protein] Basic phospholipase A2 homolog ammodytin L OS=Vipera ammodytes ammodytes OX=8705 PE=1 SV=1			1	1
[Master Protein] Coagulation factor X-activating enzyme heavy chain OS=Macrovipera lebetina OX=8709 PE=1 SV=1			1	1
[Master Protein] C-type lectin snaclec-1 OS=Vipera ammodytes ammodytes OX=8705 PE=2 SV=1	1	1		2
[Master Protein] C-type lectin snaclec-2 OS=Vipera ammodytes ammodytes OX=8705 PE=2 SV=1	1	1		2
[Master Protein] C-type lectin snaclec-3 OS=Vipera ammodytes ammodytes OX=8705 PE=2 SV=1	1	1		2
[Master Protein] C-type lectin snaclec-4 OS=Vipera ammodytes ammodytes OX=8705 PE=2 SV=1	1	1		2
[Master Protein] C-type lectin-like protein 3B OS=Macrovipera lebetina OX=8709 PE=2 SV=1	1			1
[Master Protein] C-type lectin-like Snaclec-9 OS=Vipera ammodytes ammodytes OX=8705 PE=2 SV=1	1	1		2
[Master Protein] Cysteine-rich secretory protein CRISP-1 OS=Vipera ammodytes ammodytes OX=8705 PE=2 SV=1	1	1		2
[Master Protein] Cysteine-rich venom protein OS=Vipera berus OX=31155 PE=1 SV=1			1	1
[Master Protein] Dis-2 OS=Vipera ammodytes ammodytes OX=8705 PE=2 SV=1		1		1
[Master Protein] Disintegrin CV-11-alpha OS=Cerastes vipera OX=8698 PE=2 SV=1	1		1	2
[Master Protein] Disintegrin Dis-1 OS=Vipera ammodytes ammodytes OX=8705 PE=2 SV=1		1		1
[Master Protein] Disintegrin VLO5B OS=Macrovipera lebetina obtusa OX=209528 PE=1 SV=1			1	1
[Master Protein] Disintegrin-like/cysteine-rich protein MPIII-3 OS=Vipera ammodytes ammodytes OX=8705 PE=1 SV=1	1	1	1	3
[Master Protein] Glutaminyl-peptide cyclotransferase OS=Daboia russelii OX=8707 GN=QC PE=2 SV=1	1			1
[Master Protein] Glutaminyl-peptide cyclotransferase OS=Gloydius blomhoffii OX=242054 GN=QPCT PE=2 SV=1			1	1
[Master Protein] Group III snake venom metalloproteinase (Fragment) OS=Echis ocellatus OX=99586 GN=Eoc00089 PE=2 SV=1	1			1
[Master Protein] Group III snake venom metalloproteinase OS=Echis ocellatus OX=99586 GN=Svmp3-Eoc13 PE=2 SV=1	1			1
[Master Protein] Kunitz/BPTI inhibitor-3 OS=Vipera ammodytes ammodytes OX=8705 PE=3 SV=1	1	1		2
[Master Protein] Kunitz-type serine protease inhibitor 3 OS=Vipera ammodytes ammodytes OX=8705 PE=1 SV=2			1	1
[Master Protein] L-amino-acid oxidase (Fragment) OS=Vipera berus berus OX=31156 PE=1 SV=1	1		1	2
[Master Protein] L-amino-acid oxidase BmooLAAO-I OS=Bothrops moojeni OX=98334 PE=1 SV=2			1	1
[Master Protein] L-amino-acid oxidase OS=Vipera ammodytes ammodytes OX=8705 PE=1 SV=1		1	1	2
[Master Protein] Mesencephalic astrocyte derived neurotrophic factor OS=Laticauda laticaudata OX=8630 GN=MANF PE=3 SV=1	1			1
[Master Protein] Metalloproteinase (Fragment) OS=Echis carinatus sochureki OX=124223 PE=2 SV=1	1			1
[Master Protein] Metalloproteinase of class P-II MPII-2 OS=Vipera ammodytes ammodytes OX=8705 PE=2 SV=1	1	1		2
[Master Protein] Metalloproteinase of class P-II MPII-3 OS=Vipera ammodytes ammodytes OX=8705 PE=2 SV=1	1	1		2
[Master Protein] Metalloproteinase of class P-III MPIII-1 OS=Vipera ammodytes ammodytes OX=8705 PE=2 SV=1	1	1		2
[Master Protein] Metalloproteinase of class P-III MPIII-2 OS=Vipera ammodytes ammodytes OX=8705 PE=2 SV=1	1	1		2
[Master Protein] Metalloproteinase of class P-III MPIII-4 OS=Vipera ammodytes ammodytes OX=8705 PE=2 SV=1	1	1		2
[Master Protein] Metalloproteinase of class P-III MPIII-5 OS=Vipera ammodytes ammodytes OX=8705 PE=2 SV=1	1	1		2
[Master Protein] Metalloproteinase OS=Echis coloratus OX=64175 PE=2 SV=1	1			1
[Master Protein] Nerve growth factor 1 OS=Vipera anatolica senliki OX=2604287 PE=2 SV=1	1			1
[Master Protein] Neutral phospholipase A2 ammodytin I2 OS=Vipera ammodytes ammodytes OX=8705 PE=1 SV=2			1	1
[Master Protein] phospholipase A2 (Fragment) OS=Vipera aspis OX=8706 PE=3 SV=1	1			1
[Master Protein] Phospholipase B OS=Crotalus adamanteus OX=8729 PE=1 SV=1			1	1
[Master Protein] Phospholipase B-like (Fragment) OS=Ophiophagus hannah OX=8665 GN=PLBD1 PE=3 SV=1	1			1
[Master Protein] Phospholipase B-like OS=Vipera ammodytes ammodytes OX=8705 PE=2 SV=1		1		1
[Master Protein] Serine protease inhibitor 3 OS=Vipera anatolica senliki OX=2604287 PE=2 SV=1	1			1
[Master Protein] Serine proteinase SP-2 OS=Vipera ammodytes ammodytes OX=8705 PE=2 SV=1	1	1		2
[Master Protein] Serine proteinase SP-3 OS=Vipera ammodytes ammodytes OX=8705 PE=2 SV=1	1			1
[Master Protein] Serine proteinase SP-4 OS=Vipera ammodytes ammodytes OX=8705 PE=2 SV=1	1	1		2
[Master Protein] Serine proteinase SP-6 OS=Vipera ammodytes ammodytes OX=8705 PE=2 SV=1		1		1
[Master Protein] Serine proteinase SP-8 OS=Vipera ammodytes ammodytes OX=8705 PE=2 SV=1	1	1		2
[Master Protein] Snaclec 3 OS=Daboia siamensis OX=343250 PE=2 SV=1			1	1
[Master Protein] Snaclec A14 OS=Macrovipera lebetina OX=8709 PE=2 SV=1			1	1
[Master Protein] Snaclec B7 (Fragment) OS=Macrovipera lebetina OX=8709 PE=2 SV=1			1	1
[Master Protein] Snaclec VP12 subunit B OS=Daboia palaestinae OX=1170828 PE=1 SV=1			1	1
[Master Protein] Snaclec-7 OS=Vipera ammodytes ammodytes OX=8705 PE=2 SV=1	1	1		2
[Master Protein] Snaclec-8 OS=Vipera ammodytes ammodytes OX=8705 PE=2 SV=1		1		1
[Master Protein] Snake venom 5'-nucleotidase (Fragment) OS=Macrovipera lebetina OX=8709 PE=1 SV=1	1		1	2
[Master Protein] Snake venom metalloprotease 2 (Fragment) OS=Vipera anatolica senliki OX=2604287 PE=2 SV=1	1			1
[Master Protein] Snake venom metalloproteinase lebetase-4 (Fragment) OS=Macrovipera lebetina OX=8709 PE=2 SV=1			1	1
[Master Protein] Snake venom serine protease BthaTL OS=Bothrops alternatus OX=64174 PE=2 SV=1	1		1	2
[Master Protein] Snake venom serine protease nikobin OS=Vipera berus nikolskii OX=1808362 GN=sp-VN PE=2 SV=1	1		1	2
[Master Protein] Snake venom serine protease OS=Agkistrodon piscivorus OX=8715 PE=3 SV=1	1			1
[Master Protein] Snake venom serine protease rhinocerase 4 (Fragment) OS=Bitis rhinoceros OX=715877 PE=1 SV=1	1		1	2
[Master Protein] Snake venom vascular endothelial growth factor toxin vammin OS=Vipera ammodytes ammodytes OX=8705 PE=1 SV=2	1	1	1	3
[Master Protein] Thrombin-like enzyme contortrixobin OS=Agkistrodon contortrix contortrix OX=8713 PE=1 SV=1	1		1	2
[Master Protein] trypsin OS=Vipera ammodytes ammodytes OX=8705 PE=2 SV=1		1		1
[Master Protein] Vascular nerve growth factor OS=Vipera ammodytes ammodytes OX=8705 PE=2 SV=1		1		1
[Master Protein] Venom nerve growth factor OS=Macrovipera lebetina OX=8709 PE=1 SV=2			1	1
[Master Protein] Venom phosphodiesterase OS=Macrovipera lebetina OX=8709 PE=1 SV=1	1		1	2
[Master Protein] X-prolyl aminopeptidase 2 OS=Naja naja OX=35670 GN=XPNPEP2 PE=3 SV=1	1			1
[Master Protein] Zinc metalloproteinase/disintegrin OS=Macrovipera lebetina OX=8709 PE=1 SV=1	1		1	2
[Master Protein] Zinc metalloproteinase-disintegrin-like EoVMP2 OS=Echis ocellatus OX=99586 GN=Svmp3-Eoc22 PE=1 SV=1			1	1
[Master Protein] Zinc metalloproteinase-disintegrin-like protein F1 OS=Vipera ammodytes ammodytes OX=8705 PE=1 SV=1	1	1	1	3
[Master Protein] Zinc metalloproteinase-disintegrin-like protein H3 OS=Vipera ammodytes ammodytes OX=8705 PE=1 SV=1			1	1
[Master Protein] Zinc metalloproteinase-disintegrin-like protein H4 subunit A OS=Vipera ammodytes ammodytes OX=8705 PE=1 SV=1	1	1	1	3
[Master Protein] Zinc metalloproteinase-disintegrin-like VLAIP-B OS=Macrovipera lebetina OX=8709 PE=1 SV=1	1		1	2
Grand Total	52	34	34	120

## Sheet: fraction 0
Checked	Protein Group ID	# Proteins	# Unique Peptides	# Peptides	# PSMs	Group Description	DB name
FALSE	151	52	12	20	105	[Master Protein] Amine oxidase OS=Vipera ammodytes ammodytes OX=8705 PE=2 SV=1	Serpentes DB
FALSE	169	1	11	14	23	[Master Protein] Metalloproteinase of class P-III MPIII-4 OS=Vipera ammodytes ammodytes OX=8705 PE=2 SV=1	Serpentes DB
FALSE	88	37	11	13	38	[Master Protein] Metalloproteinase of class P-III MPIII-2 OS=Vipera ammodytes ammodytes OX=8705 PE=2 SV=1	Serpentes DB
FALSE	125	4	9	11	69	[Master Protein] Metalloproteinase of class P-III MPIII-1 OS=Vipera ammodytes ammodytes OX=8705 PE=2 SV=1	Serpentes DB
FALSE	37	20	9	10	32	[Master Protein] Zinc metalloproteinase-disintegrin-like protein H4 subunit A OS=Vipera ammodytes ammodytes OX=8705 PE=1 SV=1	Serpentes DB
FALSE	174	26	9	9	70	[Master Protein] Metalloproteinase of class P-II MPII-3 OS=Vipera ammodytes ammodytes OX=8705 PE=2 SV=1	Serpentes DB
FALSE	115	24	8	9	31	[Master Protein] Zinc metalloproteinase-disintegrin-like protein F1 OS=Vipera ammodytes ammodytes OX=8705 PE=1 SV=1	Serpentes DB
FALSE	14	2	7	7	45	[Master Protein] Serine proteinase SP-3 OS=Vipera ammodytes ammodytes OX=8705 PE=2 SV=1	Serpentes DB
FALSE	194	28	6	10	17	[Master Protein] Venom phosphodiesterase OS=Macrovipera lebetina OX=8709 PE=1 SV=1	Serpentes DB
FALSE	192	11	6	9	58	[Master Protein] Snaclec-7 OS=Vipera ammodytes ammodytes OX=8705 PE=2 SV=1	Serpentes DB
FALSE	48	45	6	8	67	[Master Protein] Ammodytin I2(C) isoform OS=Vipera ammodytes montandoni OX=235554 PE=2 SV=1	Serpentes DB
FALSE	50	213	6	7	114	[Master Protein] Ammodytin L(1'') isoform OS=Vipera ammodytes ammodytes OX=8705 PE=2 SV=1	Serpentes DB
FALSE	143	1	6	6	37	[Master Protein] Serine proteinase SP-2 OS=Vipera ammodytes ammodytes OX=8705 PE=2 SV=1	Serpentes DB
FALSE	102	36	6	6	11	[Master Protein] Glutaminyl-peptide cyclotransferase OS=Daboia russelii OX=8707 GN=QC PE=2 SV=1	Serpentes DB
FALSE	38	51	5	13	41	[Master Protein] Metalloproteinase of class P-III MPIII-5 OS=Vipera ammodytes ammodytes OX=8705 PE=2 SV=1	Serpentes DB
FALSE	180	1	5	8	50	[Master Protein] C-type lectin snaclec-2 OS=Vipera ammodytes ammodytes OX=8705 PE=2 SV=1	Serpentes DB
FALSE	83	5	5	6	14	[Master Protein] Zinc metalloproteinase-disintegrin-like VLAIP-B OS=Macrovipera lebetina OX=8709 PE=1 SV=1	Serpentes DB
FALSE	2	4	5	5	7	[Master Protein] Serine protease inhibitor 3 OS=Vipera anatolica senliki OX=2604287 PE=2 SV=1	Serpentes DB
FALSE	100	4	4	4	49	[Master Protein] C-type lectin snaclec-1 OS=Vipera ammodytes ammodytes OX=8705 PE=2 SV=1	Serpentes DB
FALSE	127	4	4	4	37	[Master Protein] C-type lectin snaclec-3 OS=Vipera ammodytes ammodytes OX=8705 PE=2 SV=1	Serpentes DB
FALSE	163	82	3	7	43	[Master Protein] Snake venom serine protease nikobin OS=Vipera berus nikolskii OX=1808362 GN=sp-VN PE=2 SV=1	Serpentes DB
FALSE	183	5	3	6	36	[Master Protein] Disintegrin-like/cysteine-rich protein MPIII-3 OS=Vipera ammodytes ammodytes OX=8705 PE=1 SV=1	Serpentes DB
FALSE	160	7	3	5	31	[Master Protein] C-type lectin-like protein 3B OS=Macrovipera lebetina OX=8709 PE=2 SV=1	Serpentes DB
FALSE	135	197	3	4	22	[Master Protein] Ammodytoxin C variant OS=Vipera aspis aspis OX=194601 PE=2 SV=1	Serpentes DB
FALSE	130	83	3	4	16	[Master Protein] Serine proteinase SP-4 OS=Vipera ammodytes ammodytes OX=8705 PE=2 SV=1	Serpentes DB
FALSE	97	1	3	3	45	[Master Protein] Serine proteinase SP-8 OS=Vipera ammodytes ammodytes OX=8705 PE=2 SV=1	Serpentes DB
FALSE	89	5	3	3	28	[Master Protein] Snake venom vascular endothelial growth factor toxin vammin OS=Vipera ammodytes ammodytes OX=8705 PE=1 SV=2	Serpentes DB
FALSE	141	9	3	3	20	[Master Protein] C-type lectin-like Snaclec-9 OS=Vipera ammodytes ammodytes OX=8705 PE=2 SV=1	Serpentes DB
FALSE	51	53	3	3	9	[Master Protein] Nerve growth factor 1 OS=Vipera anatolica senliki OX=2604287 PE=2 SV=1	Serpentes DB
FALSE	76	45	2	10	99	[Master Protein] Cysteine-rich secretory protein CRISP-1 OS=Vipera ammodytes ammodytes OX=8705 PE=2 SV=1	Serpentes DB
FALSE	161	21	2	9	60	[Master Protein] Metalloproteinase of class P-II MPII-2 OS=Vipera ammodytes ammodytes OX=8705 PE=2 SV=1	Serpentes DB
FALSE	113	29	2	9	23	[Master Protein] Snake venom 5'-nucleotidase (Fragment) OS=Macrovipera lebetina OX=8709 PE=1 SV=1	Serpentes DB
FALSE	82	35	2	8	42	[Master Protein] Amine oxidase OS=Ovophis okinavensis OX=8769 PE=2 SV=1	Serpentes DB
FALSE	191	62	2	5	43	[Master Protein] Ammodytin I1(E) isoform OS=Vipera aspis aspis OX=194601 PE=2 SV=1	Serpentes DB
FALSE	133	9	2	5	15	[Master Protein] L-amino-acid oxidase (Fragment) OS=Vipera berus berus OX=31156 PE=1 SV=1	Serpentes DB
FALSE	92	18	2	5	7	[Master Protein] Group III snake venom metalloproteinase OS=Echis ocellatus OX=99586 GN=Svmp3-Eoc13 PE=2 SV=1	Serpentes DB
FALSE	152	31	2	4	29	[Master Protein] Zinc metalloproteinase/disintegrin OS=Macrovipera lebetina OX=8709 PE=1 SV=1	Serpentes DB
FALSE	94	28	2	4	10	[Master Protein] Group III snake venom metalloproteinase (Fragment) OS=Echis ocellatus OX=99586 GN=Eoc00089 PE=2 SV=1	Serpentes DB
FALSE	55	9	2	3	22	[Master Protein] Disintegrin CV-11-alpha OS=Cerastes vipera OX=8698 PE=2 SV=1	Serpentes DB
FALSE	168	1	2	3	13	[Master Protein] C-type lectin snaclec-4 OS=Vipera ammodytes ammodytes OX=8705 PE=2 SV=1	Serpentes DB
FALSE	149	13	2	3	10	[Master Protein] Metalloproteinase OS=Echis coloratus OX=64175 PE=2 SV=1	Serpentes DB
FALSE	15	10	2	3	10	[Master Protein] Kunitz/BPTI inhibitor-3 OS=Vipera ammodytes ammodytes OX=8705 PE=3 SV=1	Serpentes DB
FALSE	25	10	2	3	3	[Master Protein] X-prolyl aminopeptidase 2 OS=Naja naja OX=35670 GN=XPNPEP2 PE=3 SV=1	Serpentes DB
FALSE	47	35	2	3	3	[Master Protein] Phospholipase B-like (Fragment) OS=Ophiophagus hannah OX=8665 GN=PLBD1 PE=3 SV=1	Serpentes DB
FALSE	132	1	2	2	39	[Master Protein] phospholipase A2 (Fragment) OS=Vipera aspis OX=8706 PE=3 SV=1	Serpentes DB
FALSE	16	17	2	2	15	[Master Protein] Snake venom serine protease OS=Agkistrodon piscivorus OX=8715 PE=3 SV=1	Serpentes DB
FALSE	85	102	2	2	5	[Master Protein] Snake venom serine protease BthaTL OS=Bothrops alternatus OX=64174 PE=2 SV=1	Serpentes DB
FALSE	109	1	2	2	3	[Master Protein] Snake venom metalloprotease 2 (Fragment) OS=Vipera anatolica senliki OX=2604287 PE=2 SV=1	Serpentes DB
FALSE	105	30	2	2	3	[Master Protein] Thrombin-like enzyme contortrixobin OS=Agkistrodon contortrix contortrix OX=8713 PE=1 SV=1	Serpentes DB
FALSE	64	18	2	2	2	[Master Protein] Metalloproteinase (Fragment) OS=Echis carinatus sochureki OX=124223 PE=2 SV=1	Serpentes DB
FALSE	72	13	2	2	2	[Master Protein] Mesencephalic astrocyte derived neurotrophic factor OS=Laticauda laticaudata OX=8630 GN=MANF PE=3 SV=1	Serpentes DB
FALSE	110	12	2	2	2	[Master Protein] Snake venom serine protease rhinocerase 4 (Fragment) OS=Bitis rhinoceros OX=715877 PE=1 SV=1	Serpentes DB
FALSE	158	45	1	9	79	[Master Protein] Cysteine-rich venom protein OS=Vipera berus OX=31155 PE=1 SV=1	Serpentes DB
FALSE	59	41	1	9	30	[Master Protein] Zinc metalloproteinase-disintegrin-like VLAIP-A OS=Macrovipera lebetina OX=8709 PE=1 SV=1	Serpentes DB
FALSE	31	21	1	8	56	[Master Protein] Metalloproteinase of class P-II MPII-1 OS=Vipera ammodytes ammodytes OX=8705 PE=2 SV=1	Serpentes DB
FALSE	81	74	1	7	88	[Master Protein] Ammodytin I1(B) isoform OS=Vipera ammodytes ruffoi OX=246549 PE=2 SV=1	Serpentes DB
FALSE	49	66	1	6	104	[Master Protein] Ammodytin I1(D) isoform OS=Vipera ammodytes meridionalis OX=73841 PE=2 SV=1	Serpentes DB
FALSE	65	209	1	6	55	[Master Protein] Serine protease 6 OS=Vipera anatolica senliki OX=2604287 PE=2 SV=1	Serpentes DB
FALSE	40	29	1	6	16	[Master Protein] 5'-nucleotidase (Fragment) OS=Phalotris mertensi OX=1260334 PE=3 SV=1	Serpentes DB
FALSE	33	20	1	6	16	[Master Protein] Metalloproteinase OS=Echis coloratus OX=64175 PE=2 SV=1	Serpentes DB
FALSE	103	40	1	5	53	[Master Protein] Ammodytin I1(A) variant OS=Vipera aspis aspis OX=194601 PE=2 SV=1	Serpentes DB
FALSE	199	90	1	5	48	[Master Protein] Snake venom serine protease VaSP1 (Fragment) OS=Vipera ammodytes ammodytes OX=8705 PE=1 SV=1	Serpentes DB
FALSE	150	82	1	5	39	[Master Protein] Serine protease 2 OS=Vipera anatolica senliki OX=2604287 PE=2 SV=1	Serpentes DB
FALSE	121	45	1	5	30	[Master Protein] Ammodytin I2(A) isoform OS=Vipera ammodytes ruffoi OX=246549 PE=2 SV=1	Serpentes DB
FALSE	62	45	1	5	28	[Master Protein] Ammodytin I2(A) variant OS=Vipera aspis aspis OX=194601 PE=2 SV=1	Serpentes DB
FALSE	172	5	1	5	25	[Master Protein] Snaclec-8 OS=Vipera ammodytes ammodytes OX=8705 PE=2 SV=1	Serpentes DB
FALSE	106	3	1	5	13	[Master Protein] 5'-nucleotidase OS=Bothriechis nigroviridis OX=88079 PE=3 SV=1	Serpentes DB
FALSE	77	4	1	5	10	[Master Protein] Phosphodiesterase (Fragment) OS=Borikenophis portoricensis OX=1260276 PE=2 SV=1	Serpentes DB
FALSE	13	48	1	4	47	[Master Protein] Cysteine-rich seceretory protein Ch-CRPKa (Fragment) OS=Crotalus horridus OX=35024 PE=2 SV=1	Serpentes DB
FALSE	186	37	1	4	44	[Master Protein] Cysteine-rich venom protein ablomin OS=Gloydius blomhoffii OX=242054 PE=1 SV=1	Serpentes DB
FALSE	63	41	1	4	42	[Master Protein] Acidic phospholipase A2 Drk-a2 OS=Daboia russelii OX=8707 PE=2 SV=1	Serpentes DB
FALSE	201	2	1	4	29	[Master Protein] Kunitz/BPTI inhibitor-1 OS=Vipera ammodytes ammodytes OX=8705 PE=3 SV=1	Serpentes DB
FALSE	108	3	1	4	19	[Master Protein] Snaclec B7 (Fragment) OS=Macrovipera lebetina OX=8709 PE=2 SV=1	Serpentes DB
FALSE	120	2	1	4	17	[Master Protein] Kunitz-type serine protease inhibitor 3 OS=Vipera ammodytes ammodytes OX=8705 PE=1 SV=2	Serpentes DB
FALSE	126	4	1	4	15	[Master Protein] Disintegrin VLO5B OS=Macrovipera lebetina obtusa OX=209528 PE=1 SV=1	Serpentes DB
FALSE	187	5	1	4	7	[Master Protein] Phospholipase B-like OS=Vipera ammodytes ammodytes OX=8705 PE=2 SV=1	Serpentes DB
FALSE	128	6	1	3	51	[Master Protein] Cysteine-Rich Secretory Protein B OS=Echis coloratus OX=64175 PE=2 SV=1	Serpentes DB
FALSE	170	203	1	3	40	[Master Protein] Thrombin-like enzyme KN-BJ 2 OS=Bothrops jararaca OX=8724 PE=1 SV=1	Serpentes DB
FALSE	164	205	1	3	38	[Master Protein] Serine endopeptidase OS=Crotalus atrox OX=8730 PE=2 SV=1	Serpentes DB
FALSE	27	6	1	3	34	[Master Protein] Dis-2 OS=Vipera ammodytes ammodytes OX=8705 PE=2 SV=1	Serpentes DB
FALSE	74	6	1	3	23	[Master Protein] Disintegrin Dis-1 OS=Vipera ammodytes ammodytes OX=8705 PE=2 SV=1	Serpentes DB
FALSE	122	21	1	3	20	[Master Protein] Snake venom metalloproteinase lebetase-4 (Fragment) OS=Macrovipera lebetina OX=8709 PE=2 SV=1	Serpentes DB
FALSE	111	30	1	3	11	[Master Protein] Metalloproteinase OS=Echis coloratus OX=64175 PE=2 SV=1	Serpentes DB
FALSE	29	19	1	3	10	[Master Protein] Metalloproteinase OS=Echis coloratus OX=64175 PE=2 SV=1	Serpentes DB
FALSE	142	4	1	3	7	[Master Protein] Metalloproteinase (Fragment) OS=Echis pyramidum leakeyi OX=38415 PE=2 SV=1	Serpentes DB
FALSE	162	1	1	3	4	[Master Protein] Phospholipase B-like OS=Echis coloratus OX=64175 PE=2 SV=1	Serpentes DB
FALSE	3	2	1	2	44	[Master Protein] Snaclec macrovipecetin subunit beta OS=Macrovipera lebetina OX=8709 PE=1 SV=1	Serpentes DB
FALSE	86	3	1	2	34	[Master Protein] L-amino-acid oxidase OS=Demansia vestigiata OX=412038 PE=2 SV=1	Serpentes DB
FALSE	53	91	1	2	32	[Master Protein] Snake venom serine protease OS=Agkistrodon piscivorus OX=8715 PE=3 SV=1	Serpentes DB
FALSE	30	2	1	2	24	[Master Protein] Phospholipase A2 II (Fragment) OS=Vipera aspis OX=8706 PE=3 SV=1	Serpentes DB
FALSE	44	3	1	2	19	[Master Protein] MPi-3 OS=Vipera ammodytes ammodytes OX=8705 PE=2 SV=1	Serpentes DB
FALSE	196	5	1	2	19	[Master Protein] ShKT domain-containing protein OS=Bothriechis nubestris OX=1766655 PE=3 SV=1	Serpentes DB
FALSE	117	1	1	2	14	[Master Protein] Snaclec VP12 subunit B OS=Daboia palaestinae OX=1170828 PE=1 SV=1	Serpentes DB
FALSE	23	22	1	2	13	[Master Protein] Metalloproteinase OS=Echis coloratus OX=64175 PE=2 SV=1	Serpentes DB
FALSE	178	37	1	2	12	[Master Protein] Acidic phospholipase A2 PLA-1 OS=Eristicophis macmahoni OX=110227 PE=1 SV=1	Serpentes DB
FALSE	79	1	1	2	10	[Master Protein] Kunitz/BPTI inhibitor-9 OS=Vipera ammodytes ammodytes OX=8705 PE=3 SV=1	Serpentes DB
FALSE	61	20	1	2	9	[Master Protein] Zinc metalloproteinase-disintegrin-like ammodytagin (Fragment) OS=Vipera ammodytes ammodytes OX=8705 PE=1 SV=3	Serpentes DB
FALSE	75	2	1	2	5	[Master Protein] Disintegrin VA6 OS=Vipera ammodytes ammodytes OX=8705 PE=1 SV=1	Serpentes DB
FALSE	139	3	1	2	4	[Master Protein] Endogenous tripeptide metalloproteinase inhibitor MPi-5 OS=Vipera ammodytes ammodytes OX=8705 PE=2 SV=1	Serpentes DB
FALSE	69	2	1	2	2	[Master Protein] Xaa-Pro aminopeptidase 2 OS=Boiga irregularis OX=92519 PE=3 SV=1	Serpentes DB
FALSE	137	1	1	2	2	[Master Protein] Snake venom metalloproteinase C (Fragment) OS=Echis coloratus OX=64175 PE=2 SV=1	Serpentes DB
FALSE	58	1	1	1	26	[Master Protein] Zinc finger protein 260-like OS=Pantherophis guttatus OX=94885 GN=LOC117659713 PE=4 SV=1	Serpentes DB
FALSE	39	4	1	1	20	[Master Protein] C-type lectin-like protein 4B OS=Macrovipera lebetina OX=8709 PE=2 SV=1	Serpentes DB
FALSE	136	1	1	1	7	[Master Protein] Snaclec VP12 subunit A (Fragment) OS=Daboia palaestinae OX=1170828 PE=1 SV=1	Serpentes DB
FALSE	153	1	1	1	6	[Master Protein] Thrombin-like enzyme LmrSP-3 (Fragment) OS=Lachesis muta rhombeata OX=60219 PE=1 SV=1	Serpentes DB
FALSE	52	6	1	1	6	[Master Protein] Cadam10_SVMPIII-3 OS=Crotalus adamanteus OX=8729 PE=2 SV=1	Serpentes DB
FALSE	26	1	1	1	5	[Master Protein] CTLPs subunit alpha (Fragment) OS=Gloydius halys OX=8714 GN=pCTLP-1 PE=2 SV=1	Serpentes DB
FALSE	144	2	1	1	4	[Master Protein] Snaclec-5 OS=Vipera ammodytes ammodytes OX=8705 PE=2 SV=1	Serpentes DB
FALSE	182	1	1	1	4	[Master Protein] Snake venom serine protease OS=Agkistrodon piscivorus OX=8715 PE=3 SV=1	Serpentes DB
FALSE	80	2	1	1	4	[Master Protein] Snake venom metalloproteinase OS=Bothrops atrox OX=8725 PE=2 SV=1	Serpentes DB
FALSE	119	2	1	1	4	[Master Protein] Disintegrin EMF10B OS=Eristicophis macmahoni OX=110227 PE=1 SV=1	Serpentes DB
FALSE	167	2	1	1	3	[Master Protein] Gamma-aminobutyric acid receptor subunit beta-3 isoform X2 OS=Notechis scutatus OX=8663 GN=GABRB3 PE=3 SV=1	Serpentes DB
FALSE	4	2	1	1	3	[Master Protein] AAA+ ATPase domain-containing protein OS=Laticauda laticaudata OX=8630 PE=3 SV=1	Serpentes DB
FALSE	134	1	1	1	3	[Master Protein] Zinc metalloproteinase-disintegrin-like atrolysin-A (Fragment) OS=Crotalus atrox OX=8730 PE=1 SV=1	Serpentes DB
FALSE	11	1	1	1	2	[Master Protein] Snaclec coagulation factor X-activating enzyme light chain 2 OS=Macrovipera lebetina OX=8709 GN=LC2 PE=1 SV=1	Serpentes DB
FALSE	20	3	1	1	2	[Master Protein] Disintegrin lebestatin OS=Macrovipera lebetina OX=8709 PE=1 SV=1	Serpentes DB
FALSE	179	2	1	1	2	[Master Protein] Metalloproteinase type III 11 OS=Sistrurus miliarius barbouri OX=8759 PE=4 SV=1	Serpentes DB
FALSE	42	1	1	1	2	[Master Protein] Snaclec macrovipecetin subunit alpha OS=Macrovipera lebetina OX=8709 PE=1 SV=1	Serpentes DB
FALSE	36	2	1	1	2	[Master Protein] Glycine-rich cell wall structural protein 1 (Fragment) OS=Ophiophagus hannah OX=8665 GN=GRP-1 PE=4 SV=1	Serpentes DB
FALSE	5	10	1	1	1	[Master Protein] Glutathione peroxidase OS=Pseudonaja textilis OX=8673 PE=3 SV=1	Serpentes DB
FALSE	197	1	1	1	1	[Master Protein] Stabilin-2 OS=Thamnophis sirtalis OX=35019 GN=STAB2 PE=4 SV=1	Serpentes DB
FALSE	68	3	1	1	1	[Master Protein] Bestrophin-1-like OS=Pseudonaja textilis OX=8673 GN=LOC113440207 PE=3 SV=1	Serpentes DB
FALSE	78	3	1	1	1	[Master Protein] Snake venom metalloproteinase (Type III) 5 OS=Crotalus adamanteus OX=8729 PE=2 SV=1	Serpentes DB
FALSE	171	1	1	1	1	[Master Protein] Tonsoku-like protein OS=Pantherophis guttatus OX=94885 GN=TONSL PE=3 SV=1	Serpentes DB
FALSE	10	10	1	1	1	[Master Protein] Saposin B-type domain-containing protein OS=Laticauda laticaudata OX=8630 PE=4 SV=1	Serpentes DB
FALSE	173	1	1	1	1	[Master Protein] Metalloproteinase type II 4 OS=Agkistrodon piscivorus OX=8715 PE=4 SV=1	Serpentes DB
FALSE	9	7	1	1	1	[Master Protein] Pregnancy zone protein-like isoform X1 OS=Pantherophis guttatus OX=94885 GN=LOC117670021 PE=3 SV=1	Serpentes DB
FALSE	175	1	1	1	1	[Master Protein] Ubiquitin carboxyl-terminal hydrolase 7 (Fragment) OS=Ophiophagus hannah OX=8665 GN=USP7 PE=3 SV=1	Serpentes DB
FALSE	90	1	1	1	1	[Master Protein] IF rod domain-containing protein OS=Naja naja OX=35670 PE=4 SV=1	Serpentes DB
FALSE	195	1	1	1	1	[Master Protein] Nuclear receptor subfamily 4 group A member 1 OS=Laticauda laticaudata OX=8630 GN=NR4A1 PE=3 SV=1	Serpentes DB
FALSE	8	27	1	1	1	[Master Protein] Keratin, type II cytoskeletal cochleal-like isoform X3 OS=Python bivittatus OX=176946 GN=LOC103050098 PE=3 SV=1	Serpentes DB
FALSE	70	11	1	1	1	[Master Protein] glycerophosphocholine cholinephosphodiesterase OS=Agkistrodon contortrix contortrix OX=8713 PE=3 SV=1	Serpentes DB
FALSE	12	16	1	1	1	[Master Protein] Importin 8 OS=Pseudonaja textilis OX=8673 GN=IPO8 PE=4 SV=1	Serpentes DB
FALSE	184	1	1	1	1	[Master Protein] ubiquitinyl hydrolase 1 OS=Laticauda laticaudata OX=8630 PE=4 SV=1	Serpentes DB
FALSE	6	1	1	1	1	[Master Protein] Keratin, type II cytoskeletal 6A-like OS=Thamnophis sirtalis OX=35019 GN=LOC106543677 PE=3 SV=1	Serpentes DB
FALSE	71	1	1	1	1	[Master Protein] Vascular endothelial growth factor F OS=Echis coloratus OX=64175 PE=2 SV=1	Serpentes DB
FALSE	189	1	1	1	1	[Master Protein] PLA2-32 (Fragment) OS=Bitis arietans OX=8692 PE=2 SV=1	Serpentes DB
FALSE	73	13	1	1	1	[Master Protein] Serine/threonine-protein phosphatase PGAM5, mitochondrial OS=Thamnophis sirtalis OX=35019 GN=PGAM5 PE=3 SV=1	Serpentes DB
FALSE	7	24	1	1	1	[Master Protein] 78 kDa glucose-regulated protein OS=Ophiophagus hannah OX=8665 GN=HSPA5 PE=3 SV=1	Serpentes DB
FALSE	17	8	1	1	1	[Master Protein] Ig-like domain-containing protein OS=Laticauda laticaudata OX=8630 PE=4 SV=1	Serpentes DB
FALSE	124	1	1	1	1	[Master Protein] KRAB domain-containing protein OS=Laticauda laticaudata OX=8630 PE=4 SV=1	Serpentes DB
FALSE	41	7	1	1	1	[Master Protein] Spectrin beta, non-erythrocytic 4 OS=Laticauda laticaudata OX=8630 PE=4 SV=1	Serpentes DB
FALSE	129	1	1	1	1	[Master Protein] Metalloproteinase OS=Echis carinatus sochureki OX=124223 PE=2 SV=1	Serpentes DB
FALSE	35	7	1	1	1	[Master Protein] N-acetylglucosamine-1-phosphate transferase subunit gamma OS=Laticauda laticaudata OX=8630 GN=GNPTG PE=4 SV=1	Serpentes DB
FALSE	34	1	1	1	1	[Master Protein] Fatty acid amide hydrolase OS=Laticauda laticaudata OX=8630 GN=FAAH PE=4 SV=1	Serpentes DB
FALSE	32	19	1	1	1	[Master Protein] Putative serine carboxypeptidase CPVL-like OS=Crotalus adamanteus OX=8729 PE=2 SV=1	Serpentes DB
FALSE	112	2	1	1	1	[Master Protein] Laccase domain-containing protein 1 OS=Notechis scutatus OX=8663 GN=LACC1 PE=3 SV=1	Serpentes DB
FALSE	45	12	1	1	1	[Master Protein] Ig-like domain-containing protein OS=Naja naja OX=35670 PE=4 SV=1	Serpentes DB
FALSE	46	2	1	1	1	[Master Protein] B-type natriuretic peptide OS=Pseudonaja textilis OX=8673 GN=BNP PE=2 SV=1	Serpentes DB
FALSE	104	3	1	1	1	[Master Protein] Uncharacterized protein (Fragment) OS=Micrurus paraensis OX=1970185 PE=4 SV=1	Serpentes DB
FALSE	28	1	1	1	1	[Master Protein] Uncharacterized protein (Fragment) OS=Micrurus corallinus OX=54390 PE=4 SV=1	Serpentes DB
FALSE	67	11	1	1	1	[Master Protein] Cathepsin D OS=Boiga irregularis OX=92519 PE=3 SV=1	Serpentes DB
FALSE	57	2	1	1	1	[Master Protein] Protein lin-37 homolog isoform X1 OS=Python bivittatus OX=176946 GN=LIN37 PE=4 SV=1	Serpentes DB
FALSE	101	1	1	1	1	[Master Protein] Extracellular matrix protein 1 OS=Micrurus corallinus OX=54390 PE=4 SV=1	Serpentes DB
FALSE	99	9	1	1	1	[Master Protein] Deoxyribonuclease-2-alpha OS=Naja naja OX=35670 GN=DNASE2 PE=3 SV=1	Serpentes DB
FALSE	24	1	1	1	1	[Master Protein] Zinc finger protein 501-like OS=Pantherophis guttatus OX=94885 GN=LOC117674785 PE=4 SV=1	Serpentes DB
FALSE	66	1	1	1	1	[Master Protein] Uncharacterized protein OS=Micrurus spixii OX=129469 PE=4 SV=1	Serpentes DB
FALSE	96	1	1	1	1	[Master Protein] Uncharacterized protein (Fragment) OS=Micrurus lemniscatus lemniscatus OX=129467 PE=4 SV=1	Serpentes DB
FALSE	155	1	1	1	1	[Master Protein] Serum albumin OS=Protobothrops flavoviridis OX=88087 GN=hsa PE=2 SV=1	Serpentes DB
FALSE	156	1	1	1	1	[Master Protein] A-kinase anchor protein 11 OS=Notechis scutatus OX=8663 GN=AKAP11 PE=4 SV=1	Serpentes DB
FALSE	18	7	1	1	1	[Master Protein] RING finger protein 207 OS=Pantherophis guttatus OX=94885 GN=RNF207 PE=4 SV=1	Serpentes DB
FALSE	95	2	1	1	1	[Master Protein] Cystatin OS=Bitis arietans OX=8692 PE=1 SV=1	Serpentes DB
FALSE	146	1	1	1	1	[Master Protein] Metalloproteinase OS=Phalotris mertensi OX=1260334 PE=4 SV=1	Serpentes DB
FALSE	93	7	1	1	1	[Master Protein] Cochlin OS=Pantherophis guttatus OX=94885 GN=COCH PE=4 SV=1	Serpentes DB
FALSE	22	4	0	3	17	[Master Protein] L-amino-acid oxidase OS=Calloselasma rhodostoma OX=8717 PE=1 SV=2	Serpentes DB
FALSE	10	3	9	10	32	[Master Protein] Zinc metalloproteinase-disintegrin-like protein H4 subunit A OS=Vipera ammodytes ammodytes OX=8705 PE=1 SV=1	Vipera DB
FALSE	37	3	9	9	23	[Master Protein] Snake venom 5'-nucleotidase (Fragment) OS=Macrovipera lebetina OX=8709 PE=1 SV=1	Vipera DB
FALSE	38	3	8	9	31	[Master Protein] Zinc metalloproteinase-disintegrin-like protein F1 OS=Vipera ammodytes ammodytes OX=8705 PE=1 SV=1	Vipera DB
FALSE	59	48	6	7	65	[Master Protein] Basic phospholipase A2 homolog ammodytin L OS=Vipera ammodytes ammodytes OX=8705 PE=1 SV=1	Vipera DB
FALSE	64	23	6	7	43	[Master Protein] Snake venom serine protease nikobin OS=Vipera berus nikolskii OX=1808362 GN=sp-VN PE=2 SV=1	Vipera DB
FALSE	77	1	6	6	36	[Master Protein] Disintegrin-like/cysteine-rich protein MPIII-3 OS=Vipera ammodytes ammodytes OX=8705 PE=1 SV=1	Vipera DB
FALSE	67	7	5	13	41	[Master Protein] Zinc metalloproteinase-disintegrin-like protein H3 OS=Vipera ammodytes ammodytes OX=8705 PE=1 SV=1	Vipera DB
FALSE	82	1	5	10	17	[Master Protein] Venom phosphodiesterase OS=Macrovipera lebetina OX=8709 PE=1 SV=1	Vipera DB
FALSE	63	9	5	9	79	[Master Protein] Cysteine-rich venom protein OS=Vipera berus OX=31155 PE=1 SV=1	Vipera DB
FALSE	27	1	5	6	14	[Master Protein] Zinc metalloproteinase-disintegrin-like VLAIP-B OS=Macrovipera lebetina OX=8709 PE=1 SV=1	Vipera DB
FALSE	80	4	5	6	10	[Master Protein] Coagulation factor X-activating enzyme heavy chain OS=Macrovipera lebetina OX=8709 PE=1 SV=1	Vipera DB
FALSE	9	3	5	5	7	[Master Protein] Glutaminyl-peptide cyclotransferase OS=Gloydius blomhoffii OX=242054 GN=QPCT PE=2 SV=1	Vipera DB
FALSE	32	20	4	6	83	[Master Protein] Acidic phospholipase A2 ammodytin I1 OS=Vipera ammodytes ammodytes OX=8705 PE=2 SV=1	Vipera DB
FALSE	84	15	4	6	63	[Master Protein] Neutral phospholipase A2 ammodytin I2 OS=Vipera ammodytes ammodytes OX=8705 PE=1 SV=2	Vipera DB
FALSE	49	8	4	5	15	[Master Protein] L-amino-acid oxidase (Fragment) OS=Vipera berus berus OX=31156 PE=1 SV=1	Vipera DB
FALSE	35	3	4	4	19	[Master Protein] Snaclec B7 (Fragment) OS=Macrovipera lebetina OX=8709 PE=2 SV=1	Vipera DB
FALSE	56	20	3	6	41	[Master Protein] L-amino-acid oxidase BmooLAAO-I OS=Bothrops moojeni OX=98334 PE=1 SV=2	Vipera DB
FALSE	45	10	3	6	26	[Master Protein] L-amino-acid oxidase OS=Vipera ammodytes ammodytes OX=8705 PE=1 SV=1	Vipera DB
FALSE	60	7	3	4	29	[Master Protein] Zinc metalloproteinase/disintegrin OS=Macrovipera lebetina OX=8709 PE=1 SV=1	Vipera DB
FALSE	54	50	3	4	18	[Master Protein] Basic phospholipase A2 ammodytoxin A OS=Vipera ammodytes ammodytes OX=8705 PE=1 SV=2	Vipera DB
FALSE	43	2	3	4	17	[Master Protein] Kunitz-type serine protease inhibitor 3 OS=Vipera ammodytes ammodytes OX=8705 PE=1 SV=2	Vipera DB
FALSE	47	4	3	4	15	[Master Protein] Disintegrin VLO5B OS=Macrovipera lebetina obtusa OX=209528 PE=1 SV=1	Vipera DB
FALSE	30	4	3	3	28	[Master Protein] Snake venom vascular endothelial growth factor toxin vammin OS=Vipera ammodytes ammodytes OX=8705 PE=1 SV=2	Vipera DB
FALSE	14	8	3	3	22	[Master Protein] Disintegrin CV-11-alpha OS=Cerastes vipera OX=8698 PE=2 SV=1	Vipera DB
FALSE	44	6	2	3	20	[Master Protein] Snake venom metalloproteinase lebetase-4 (Fragment) OS=Macrovipera lebetina OX=8709 PE=2 SV=1	Vipera DB
FALSE	2	3	2	2	17	[Master Protein] Snaclec A14 OS=Macrovipera lebetina OX=8709 PE=2 SV=1	Vipera DB
FALSE	40	1	2	2	14	[Master Protein] Snaclec VP12 subunit B OS=Daboia palaestinae OX=1170828 PE=1 SV=1	Vipera DB
FALSE	6	2	2	2	7	[Master Protein] Snaclec 3 OS=Daboia siamensis OX=343250 PE=2 SV=1	Vipera DB
FALSE	7	4	2	2	6	[Master Protein] Venom nerve growth factor OS=Macrovipera lebetina OX=8709 PE=1 SV=2	Vipera DB
FALSE	28	12	2	2	5	[Master Protein] Snake venom serine protease BthaTL OS=Bothrops alternatus OX=64174 PE=2 SV=1	Vipera DB
FALSE	22	5	2	2	3	[Master Protein] Zinc metalloproteinase-disintegrin-like EoVMP2 OS=Echis ocellatus OX=99586 GN=Svmp3-Eoc22 PE=1 SV=1	Vipera DB
FALSE	34	12	2	2	3	[Master Protein] Thrombin-like enzyme contortrixobin OS=Agkistrodon contortrix contortrix OX=8713 PE=1 SV=1	Vipera DB
FALSE	57	1	2	2	2	[Master Protein] Phospholipase B OS=Crotalus adamanteus OX=8729 PE=1 SV=1	Vipera DB
FALSE	36	3	2	2	2	[Master Protein] Snake venom serine protease rhinocerase 4 (Fragment) OS=Bitis rhinoceros OX=715877 PE=1 SV=1	Vipera DB
FALSE	17	3	1	9	30	[Master Protein] Zinc metalloproteinase-disintegrin-like VLAIP-A OS=Macrovipera lebetina OX=8709 PE=1 SV=1	Vipera DB
FALSE	53	54	1	6	55	[Master Protein] Vaa serine proteinase homolog 1 OS=Vipera ammodytes ammodytes OX=8705 PE=1 SV=1	Vipera DB
FALSE	48	3	1	6	10	[Master Protein] Venom phosphodiesterase 2 OS=Crotalus adamanteus OX=8729 PE=1 SV=1	Vipera DB
FALSE	86	30	1	5	48	[Master Protein] Snake venom serine protease VaSP1 (Fragment) OS=Vipera ammodytes ammodytes OX=8705 PE=1 SV=1	Vipera DB
FALSE	78	5	1	4	44	[Master Protein] Cysteine-rich venom protein ablomin OS=Gloydius blomhoffii OX=242054 PE=1 SV=1	Vipera DB
FALSE	21	16	1	4	42	[Master Protein] Acidic phospholipase A2 Drk-a2 OS=Daboia russelii OX=8707 PE=2 SV=1	Vipera DB
FALSE	72	1	1	3	51	[Master Protein] Cysteine-rich venom protein OS=Echis coloratus OX=64175 PE=1 SV=1	Vipera DB
FALSE	68	53	1	3	48	[Master Protein] Thrombin-like enzyme KN-BJ 2 OS=Bothrops jararaca OX=8724 PE=1 SV=1	Vipera DB
FALSE	8	4	1	3	17	[Master Protein] L-amino-acid oxidase OS=Calloselasma rhodostoma OX=8717 PE=1 SV=2	Vipera DB
FALSE	76	5	1	2	63	[Master Protein] Snaclec A13 OS=Macrovipera lebetina OX=8709 PE=2 SV=1	Vipera DB
FALSE	1	2	1	2	44	[Master Protein] Snaclec macrovipecetin subunit beta OS=Macrovipera lebetina OX=8709 PE=1 SV=1	Vipera DB
FALSE	83	23	1	2	26	[Master Protein] Serine protease VLSP-3 OS=Macrovipera lebetina OX=8709 PE=2 SV=1	Vipera DB
FALSE	74	14	1	2	12	[Master Protein] Acidic phospholipase A2 PLA-1 OS=Eristicophis macmahoni OX=110227 PE=1 SV=1	Vipera DB
FALSE	85	23	1	2	11	[Master Protein] Beta-fibrinogenase OS=Macrovipera lebetina OX=8709 PE=1 SV=1	Vipera DB
FALSE	24	1	1	2	10	[Master Protein] Kunitz-type serine protease inhibitor 1 OS=Vipera ammodytes ammodytes OX=8705 PE=1 SV=2	Vipera DB
FALSE	19	3	1	2	9	[Master Protein] Zinc metalloproteinase-disintegrin-like ammodytagin (Fragment) OS=Vipera ammodytes ammodytes OX=8705 PE=1 SV=3	Vipera DB
FALSE	73	1	1	2	9	[Master Protein] Coagulation factor X-activating enzyme heavy chain OS=Daboia siamensis OX=343250 PE=1 SV=2	Vipera DB
FALSE	29	23	1	2	6	[Master Protein] Snake venom serine protease pallabin OS=Gloydius halys OX=8714 GN=JZTHR5 PE=2 SV=1	Vipera DB
FALSE	23	2	1	2	5	[Master Protein] Disintegrin VA6 OS=Vipera ammodytes ammodytes OX=8705 PE=1 SV=1	Vipera DB
FALSE	16	4	1	1	26	[Master Protein] Snaclec 1 OS=Sistrurus catenatus edwardsii OX=8762 PE=2 SV=1	Vipera DB
FALSE	69	2	1	1	18	[Master Protein] Disintegrin EC6 subunit alpha OS=Echis carinatus sochureki OX=124223 PE=1 SV=2	Vipera DB
FALSE	33	1	1	1	10	[Master Protein] Snaclec dabocetin subunit alpha OS=Daboia siamensis OX=343250 PE=1 SV=1	Vipera DB
FALSE	25	2	1	1	10	[Master Protein] Snake venom metalloproteinase VMP1 OS=Agkistrodon piscivorus leucostoma OX=459671 PE=2 SV=1	Vipera DB
FALSE	51	1	1	1	7	[Master Protein] Snaclec VP12 subunit A (Fragment) OS=Daboia palaestinae OX=1170828 PE=1 SV=1	Vipera DB
FALSE	61	1	1	1	6	[Master Protein] Thrombin-like enzyme LmrSP-3 (Fragment) OS=Lachesis muta rhombeata OX=60219 PE=1 SV=1	Vipera DB
FALSE	46	3	1	1	5	[Master Protein] Snaclec rhinocetin subunit beta OS=Bitis rhinoceros OX=715877 PE=1 SV=1	Vipera DB
FALSE	18	3	1	1	4	[Master Protein] Cysteine-rich venom protein Bco13 (Fragment) OS=Bothrops cotiara OX=8727 PE=1 SV=1	Vipera DB
FALSE	42	2	1	1	4	[Master Protein] Disintegrin EMF10B OS=Eristicophis macmahoni OX=110227 PE=1 SV=1	Vipera DB
FALSE	20	4	1	1	3	[Master Protein] Snaclec 8 OS=Echis carinatus sochureki OX=124223 PE=2 SV=1	Vipera DB
FALSE	50	1	1	1	3	[Master Protein] Zinc metalloproteinase-disintegrin-like atrolysin-A (Fragment) OS=Crotalus atrox OX=8730 PE=1 SV=1	Vipera DB
FALSE	13	3	1	1	2	[Master Protein] Kunitz-type serine protease inhibitor PPTI OS=Pseudocerastes persicus OX=47769 PE=1 SV=1	Vipera DB
FALSE	11	1	1	1	2	[Master Protein] Snaclec macrovipecetin subunit alpha OS=Macrovipera lebetina OX=8709 PE=1 SV=1	Vipera DB
FALSE	5	3	1	1	2	[Master Protein] Disintegrin lebestatin OS=Macrovipera lebetina OX=8709 PE=1 SV=1	Vipera DB
FALSE	3	1	1	1	2	[Master Protein] Snaclec coagulation factor X-activating enzyme light chain 2 OS=Macrovipera lebetina OX=8709 GN=LC2 PE=1 SV=1	Vipera DB
FALSE	75	2	1	1	1	[Master Protein] Zinc metalloproteinase-disintegrin-like EoMP06 (Fragment) OS=Echis ocellatus OX=99586 PE=2 SV=1	Vipera DB
FALSE	12	1	1	1	1	[Master Protein] Zinc metalloproteinase-disintegrin-like 3a OS=Crotalus adamanteus OX=8729 PE=1 SV=1	Vipera DB
FALSE	79	1	1	1	1	[Master Protein] Acidic phospholipase A2 5 OS=Echis ocellatus OX=99586 PE=2 SV=1	Vipera DB
FALSE	81	1	1	1	1	[Master Protein] Snake venom serine protease homolog OS=Protobothrops jerdonii OX=242841 PE=2 SV=1	Vipera DB
FALSE	31	1	1	1	1	[Master Protein] Cystatin OS=Bitis arietans OX=8692 PE=1 SV=1	Vipera DB
FALSE	32	1	16	20	105	[Master Protein] Amine oxidase OS=Vipera ammodytes ammodytes OX=8705 PE=2 SV=1	Vipera ammodytes
FALSE	35	1	13	14	23	[Master Protein] Metalloproteinase of class P-III MPIII-4 OS=Vipera ammodytes ammodytes OX=8705 PE=2 SV=1	Vipera ammodytes
FALSE	6	2	12	13	41	[Master Protein] Metalloproteinase of class P-III MPIII-5 OS=Vipera ammodytes ammodytes OX=8705 PE=2 SV=1	Vipera ammodytes
FALSE	14	1	12	13	37	[Master Protein] Metalloproteinase of class P-III MPIII-2 OS=Vipera ammodytes ammodytes OX=8705 PE=2 SV=1	Vipera ammodytes
FALSE	22	1	11	11	69	[Master Protein] Metalloproteinase of class P-III MPIII-1 OS=Vipera ammodytes ammodytes OX=8705 PE=2 SV=1	Vipera ammodytes
FALSE	12	1	10	10	99	[Master Protein] Cysteine-rich secretory protein CRISP-1 OS=Vipera ammodytes ammodytes OX=8705 PE=2 SV=1	Vipera ammodytes
FALSE	5	1	9	10	32	[Master Protein] Zinc metalloproteinase-disintegrin-like protein H4 subunit A OS=Vipera ammodytes ammodytes OX=8705 PE=1 SV=1	Vipera ammodytes
FALSE	37	1	9	9	70	[Master Protein] Metalloproteinase of class P-II MPII-3 OS=Vipera ammodytes ammodytes OX=8705 PE=2 SV=1	Vipera ammodytes
FALSE	43	1	9	9	40	[Master Protein] Snaclec-7 OS=Vipera ammodytes ammodytes OX=8705 PE=2 SV=1	Vipera ammodytes
FALSE	19	1	8	9	31	[Master Protein] Zinc metalloproteinase-disintegrin-like protein F1 OS=Vipera ammodytes ammodytes OX=8705 PE=1 SV=1	Vipera ammodytes
FALSE	1	2	7	7	45	[Master Protein] trypsin OS=Vipera ammodytes ammodytes OX=8705 PE=2 SV=1	Vipera ammodytes
FALSE	38	1	6	8	50	[Master Protein] C-type lectin snaclec-2 OS=Vipera ammodytes ammodytes OX=8705 PE=2 SV=1	Vipera ammodytes
FALSE	8	9	6	7	65	[Master Protein] Ammodytin L(1'') isoform OS=Vipera ammodytes ammodytes OX=8705 PE=2 SV=1	Vipera ammodytes
FALSE	42	1	6	7	51	[Master Protein] Serine proteinase SP-6 OS=Vipera ammodytes ammodytes OX=8705 PE=2 SV=1	Vipera ammodytes
FALSE	28	1	6	6	37	[Master Protein] Serine proteinase SP-2 OS=Vipera ammodytes ammodytes OX=8705 PE=2 SV=1	Vipera ammodytes
FALSE	18	2	5	6	68	[Master Protein] Acidic phospholipase A2 ammodytin I1 OS=Vipera ammodytes ammodytes OX=8705 PE=2 SV=1	Vipera ammodytes
FALSE	39	4	5	6	63	[Master Protein] Ammodytin I2(A') isoform OS=Vipera ammodytes ammodytes OX=8705 PE=2 SV=1	Vipera ammodytes
FALSE	40	1	5	6	36	[Master Protein] Disintegrin-like/cysteine-rich protein MPIII-3 OS=Vipera ammodytes ammodytes OX=8705 PE=1 SV=1	Vipera ammodytes
FALSE	17	1	4	4	49	[Master Protein] C-type lectin snaclec-1 OS=Vipera ammodytes ammodytes OX=8705 PE=2 SV=1	Vipera ammodytes
FALSE	23	1	4	4	37	[Master Protein] C-type lectin snaclec-3 OS=Vipera ammodytes ammodytes OX=8705 PE=2 SV=1	Vipera ammodytes
FALSE	41	1	4	4	7	[Master Protein] Phospholipase B-like OS=Vipera ammodytes ammodytes OX=8705 PE=2 SV=1	Vipera ammodytes
FALSE	36	1	3	5	25	[Master Protein] Snaclec-8 OS=Vipera ammodytes ammodytes OX=8705 PE=2 SV=1	Vipera ammodytes
FALSE	31	3	3	4	18	[Master Protein] Basic phospholipase A2 ammodytoxin A OS=Vipera ammodytes ammodytes OX=8705 PE=1 SV=2	Vipera ammodytes
FALSE	24	1	3	4	16	[Master Protein] Serine proteinase SP-4 OS=Vipera ammodytes ammodytes OX=8705 PE=2 SV=1	Vipera ammodytes
FALSE	16	1	3	3	45	[Master Protein] Serine proteinase SP-8 OS=Vipera ammodytes ammodytes OX=8705 PE=2 SV=1	Vipera ammodytes
FALSE	15	2	3	3	28	[Master Protein] Snake venom vascular endothelial growth factor toxin vammin OS=Vipera ammodytes ammodytes OX=8705 PE=1 SV=2	Vipera ammodytes
FALSE	10	2	3	3	23	[Master Protein] Disintegrin Dis-1 OS=Vipera ammodytes ammodytes OX=8705 PE=2 SV=1	Vipera ammodytes
FALSE	27	1	3	3	20	[Master Protein] C-type lectin-like Snaclec-9 OS=Vipera ammodytes ammodytes OX=8705 PE=2 SV=1	Vipera ammodytes
FALSE	34	1	3	3	13	[Master Protein] C-type lectin snaclec-4 OS=Vipera ammodytes ammodytes OX=8705 PE=2 SV=1	Vipera ammodytes
FALSE	44	1	3	3	9	[Master Protein] Vascular nerve growth factor OS=Vipera ammodytes ammodytes OX=8705 PE=2 SV=1	Vipera ammodytes
FALSE	33	1	2	9	60	[Master Protein] Metalloproteinase of class P-II MPII-2 OS=Vipera ammodytes ammodytes OX=8705 PE=2 SV=1	Vipera ammodytes
FALSE	21	1	2	6	26	[Master Protein] L-amino-acid oxidase OS=Vipera ammodytes ammodytes OX=8705 PE=1 SV=1	Vipera ammodytes
FALSE	3	1	2	3	34	[Master Protein] Dis-2 OS=Vipera ammodytes ammodytes OX=8705 PE=2 SV=1	Vipera ammodytes
FALSE	2	3	2	3	10	[Master Protein] Kunitz/BPTI inhibitor-3 OS=Vipera ammodytes ammodytes OX=8705 PE=3 SV=1	Vipera ammodytes
FALSE	4	1	1	8	56	[Master Protein] Metalloproteinase of class P-II MPII-1 OS=Vipera ammodytes ammodytes OX=8705 PE=2 SV=1	Vipera ammodytes
FALSE	30	2	1	6	55	[Master Protein] Vaa serine proteinase homolog 1 OS=Vipera ammodytes ammodytes OX=8705 PE=1 SV=1	Vipera ammodytes
FALSE	45	1	1	5	48	[Master Protein] Snake venom serine protease VaSP1 (Fragment) OS=Vipera ammodytes ammodytes OX=8705 PE=1 SV=1	Vipera ammodytes
FALSE	46	1	1	4	29	[Master Protein] Kunitz/BPTI inhibitor-1 OS=Vipera ammodytes ammodytes OX=8705 PE=3 SV=1	Vipera ammodytes
FALSE	20	1	1	4	17	[Master Protein] Kunitz-type serine protease inhibitor 3 OS=Vipera ammodytes ammodytes OX=8705 PE=1 SV=2	Vipera ammodytes
FALSE	7	3	1	2	19	[Master Protein] MPi-3 OS=Vipera ammodytes ammodytes OX=8705 PE=2 SV=1	Vipera ammodytes
FALSE	13	1	1	2	10	[Master Protein] Kunitz/BPTI inhibitor-9 OS=Vipera ammodytes ammodytes OX=8705 PE=3 SV=1	Vipera ammodytes
FALSE	9	1	1	2	9	[Master Protein] Zinc metalloproteinase-disintegrin-like ammodytagin (Fragment) OS=Vipera ammodytes ammodytes OX=8705 PE=1 SV=3	Vipera ammodytes
FALSE	11	1	1	2	5	[Master Protein] Disintegrin VA6 OS=Vipera ammodytes ammodytes OX=8705 PE=1 SV=1	Vipera ammodytes
FALSE	25	3	1	2	4	[Master Protein] Endogenous tripeptide metalloproteinase inhibitor MPi-5 OS=Vipera ammodytes ammodytes OX=8705 PE=2 SV=1	Vipera ammodytes
FALSE	29	2	1	1	4	[Master Protein] Snaclec-5 OS=Vipera ammodytes ammodytes OX=8705 PE=2 SV=1	Vipera ammodytes
