# Supplementary material for: The Venom of Vipera ammodytes ammodytes: Proteomics, Neurotoxic Effect and Neutralization by Antivenom
Source: Vet Sci. 2024 Nov 28;11(12):605. doi: 10.3390/vetsci11120605 (PMC11680118; doi:10.3390/vetsci11120605)
Supplement: Supplementary file 1 [file vetsci-11-00605-s001.zip › Table_S6_Serpentes_DB_protein_groups.xlsx]

## Sheet: Frakcija 0
Checked	Protein Group ID	# Proteins	# Unique Peptides	# Peptides	# PSMs	Group Description
FALSE	151	52	12	20	105	[Master Protein] Amine oxidase OS=Vipera ammodytes ammodytes OX=8705 PE=2 SV=1
FALSE	169	1	11	14	23	[Master Protein] Metalloproteinase of class P-III MPIII-4 OS=Vipera ammodytes ammodytes OX=8705 PE=2 SV=1
FALSE	88	37	11	13	38	[Master Protein] Metalloproteinase of class P-III MPIII-2 OS=Vipera ammodytes ammodytes OX=8705 PE=2 SV=1
FALSE	125	4	9	11	69	[Master Protein] Metalloproteinase of class P-III MPIII-1 OS=Vipera ammodytes ammodytes OX=8705 PE=2 SV=1
FALSE	37	20	9	10	32	[Master Protein] Zinc metalloproteinase-disintegrin-like protein H4 subunit A OS=Vipera ammodytes ammodytes OX=8705 PE=1 SV=1
FALSE	174	26	9	9	70	[Master Protein] Metalloproteinase of class P-II MPII-3 OS=Vipera ammodytes ammodytes OX=8705 PE=2 SV=1
FALSE	115	24	8	9	31	[Master Protein] Zinc metalloproteinase-disintegrin-like protein F1 OS=Vipera ammodytes ammodytes OX=8705 PE=1 SV=1
FALSE	14	2	7	7	45	[Master Protein] Serine proteinase SP-3 OS=Vipera ammodytes ammodytes OX=8705 PE=2 SV=1
FALSE	194	28	6	10	17	[Master Protein] Venom phosphodiesterase OS=Macrovipera lebetina OX=8709 PE=1 SV=1
FALSE	192	11	6	9	58	[Master Protein] Snaclec-7 OS=Vipera ammodytes ammodytes OX=8705 PE=2 SV=1
FALSE	48	45	6	8	67	[Master Protein] Ammodytin I2(C) isoform OS=Vipera ammodytes montandoni OX=235554 PE=2 SV=1
FALSE	50	213	6	7	114	[Master Protein] Ammodytin L(1'') isoform OS=Vipera ammodytes ammodytes OX=8705 PE=2 SV=1
FALSE	143	1	6	6	37	[Master Protein] Serine proteinase SP-2 OS=Vipera ammodytes ammodytes OX=8705 PE=2 SV=1
FALSE	102	36	6	6	11	[Master Protein] Glutaminyl-peptide cyclotransferase OS=Daboia russelii OX=8707 GN=QC PE=2 SV=1
FALSE	38	51	5	13	41	[Master Protein] Metalloproteinase of class P-III MPIII-5 OS=Vipera ammodytes ammodytes OX=8705 PE=2 SV=1
FALSE	180	1	5	8	50	[Master Protein] C-type lectin snaclec-2 OS=Vipera ammodytes ammodytes OX=8705 PE=2 SV=1
FALSE	83	5	5	6	14	[Master Protein] Zinc metalloproteinase-disintegrin-like VLAIP-B OS=Macrovipera lebetina OX=8709 PE=1 SV=1
FALSE	2	4	5	5	7	[Master Protein] Serine protease inhibitor 3 OS=Vipera anatolica senliki OX=2604287 PE=2 SV=1
FALSE	100	4	4	4	49	[Master Protein] C-type lectin snaclec-1 OS=Vipera ammodytes ammodytes OX=8705 PE=2 SV=1
FALSE	127	4	4	4	37	[Master Protein] C-type lectin snaclec-3 OS=Vipera ammodytes ammodytes OX=8705 PE=2 SV=1
FALSE	163	82	3	7	43	[Master Protein] Snake venom serine protease nikobin OS=Vipera berus nikolskii OX=1808362 GN=sp-VN PE=2 SV=1
FALSE	183	5	3	6	36	[Master Protein] Disintegrin-like/cysteine-rich protein MPIII-3 OS=Vipera ammodytes ammodytes OX=8705 PE=1 SV=1
FALSE	160	7	3	5	31	[Master Protein] C-type lectin-like protein 3B OS=Macrovipera lebetina OX=8709 PE=2 SV=1
FALSE	135	197	3	4	22	[Master Protein] Ammodytoxin C variant OS=Vipera aspis aspis OX=194601 PE=2 SV=1
FALSE	130	83	3	4	16	[Master Protein] Serine proteinase SP-4 OS=Vipera ammodytes ammodytes OX=8705 PE=2 SV=1
FALSE	97	1	3	3	45	[Master Protein] Serine proteinase SP-8 OS=Vipera ammodytes ammodytes OX=8705 PE=2 SV=1
FALSE	89	5	3	3	28	[Master Protein] Snake venom vascular endothelial growth factor toxin vammin OS=Vipera ammodytes ammodytes OX=8705 PE=1 SV=2
FALSE	141	9	3	3	20	[Master Protein] C-type lectin-like Snaclec-9 OS=Vipera ammodytes ammodytes OX=8705 PE=2 SV=1
FALSE	51	53	3	3	9	[Master Protein] Nerve growth factor 1 OS=Vipera anatolica senliki OX=2604287 PE=2 SV=1
FALSE	76	45	2	10	99	[Master Protein] Cysteine-rich secretory protein CRISP-1 OS=Vipera ammodytes ammodytes OX=8705 PE=2 SV=1
FALSE	161	21	2	9	60	[Master Protein] Metalloproteinase of class P-II MPII-2 OS=Vipera ammodytes ammodytes OX=8705 PE=2 SV=1
FALSE	113	29	2	9	23	[Master Protein] Snake venom 5'-nucleotidase (Fragment) OS=Macrovipera lebetina OX=8709 PE=1 SV=1
FALSE	82	35	2	8	42	[Master Protein] Amine oxidase OS=Ovophis okinavensis OX=8769 PE=2 SV=1
FALSE	191	62	2	5	43	[Master Protein] Ammodytin I1(E) isoform OS=Vipera aspis aspis OX=194601 PE=2 SV=1
FALSE	133	9	2	5	15	[Master Protein] L-amino-acid oxidase (Fragment) OS=Vipera berus berus OX=31156 PE=1 SV=1
FALSE	92	18	2	5	7	[Master Protein] Group III snake venom metalloproteinase OS=Echis ocellatus OX=99586 GN=Svmp3-Eoc13 PE=2 SV=1
FALSE	152	31	2	4	29	[Master Protein] Zinc metalloproteinase/disintegrin OS=Macrovipera lebetina OX=8709 PE=1 SV=1
FALSE	94	28	2	4	10	[Master Protein] Group III snake venom metalloproteinase (Fragment) OS=Echis ocellatus OX=99586 GN=Eoc00089 PE=2 SV=1
FALSE	55	9	2	3	22	[Master Protein] Disintegrin CV-11-alpha OS=Cerastes vipera OX=8698 PE=2 SV=1
FALSE	168	1	2	3	13	[Master Protein] C-type lectin snaclec-4 OS=Vipera ammodytes ammodytes OX=8705 PE=2 SV=1
FALSE	149	13	2	3	10	[Master Protein] Metalloproteinase OS=Echis coloratus OX=64175 PE=2 SV=1
FALSE	15	10	2	3	10	[Master Protein] Kunitz/BPTI inhibitor-3 OS=Vipera ammodytes ammodytes OX=8705 PE=3 SV=1
FALSE	25	10	2	3	3	[Master Protein] X-prolyl aminopeptidase 2 OS=Naja naja OX=35670 GN=XPNPEP2 PE=3 SV=1
FALSE	47	35	2	3	3	[Master Protein] Phospholipase B-like (Fragment) OS=Ophiophagus hannah OX=8665 GN=PLBD1 PE=3 SV=1
FALSE	132	1	2	2	39	[Master Protein] phospholipase A2 (Fragment) OS=Vipera aspis OX=8706 PE=3 SV=1
FALSE	16	17	2	2	15	[Master Protein] Snake venom serine protease OS=Agkistrodon piscivorus OX=8715 PE=3 SV=1
FALSE	85	102	2	2	5	[Master Protein] Snake venom serine protease BthaTL OS=Bothrops alternatus OX=64174 PE=2 SV=1
FALSE	109	1	2	2	3	[Master Protein] Snake venom metalloprotease 2 (Fragment) OS=Vipera anatolica senliki OX=2604287 PE=2 SV=1
FALSE	105	30	2	2	3	[Master Protein] Thrombin-like enzyme contortrixobin OS=Agkistrodon contortrix contortrix OX=8713 PE=1 SV=1
FALSE	64	18	2	2	2	[Master Protein] Metalloproteinase (Fragment) OS=Echis carinatus sochureki OX=124223 PE=2 SV=1
FALSE	72	13	2	2	2	[Master Protein] Mesencephalic astrocyte derived neurotrophic factor OS=Laticauda laticaudata OX=8630 GN=MANF PE=3 SV=1
FALSE	110	12	2	2	2	[Master Protein] Snake venom serine protease rhinocerase 4 (Fragment) OS=Bitis rhinoceros OX=715877 PE=1 SV=1
FALSE	158	45	1	9	79	[Master Protein] Cysteine-rich venom protein OS=Vipera berus OX=31155 PE=1 SV=1
FALSE	59	41	1	9	30	[Master Protein] Zinc metalloproteinase-disintegrin-like VLAIP-A OS=Macrovipera lebetina OX=8709 PE=1 SV=1
FALSE	31	21	1	8	56	[Master Protein] Metalloproteinase of class P-II MPII-1 OS=Vipera ammodytes ammodytes OX=8705 PE=2 SV=1
FALSE	81	74	1	7	88	[Master Protein] Ammodytin I1(B) isoform OS=Vipera ammodytes ruffoi OX=246549 PE=2 SV=1
FALSE	49	66	1	6	104	[Master Protein] Ammodytin I1(D) isoform OS=Vipera ammodytes meridionalis OX=73841 PE=2 SV=1
FALSE	65	209	1	6	55	[Master Protein] Serine protease 6 OS=Vipera anatolica senliki OX=2604287 PE=2 SV=1
FALSE	40	29	1	6	16	[Master Protein] 5'-nucleotidase (Fragment) OS=Phalotris mertensi OX=1260334 PE=3 SV=1
FALSE	33	20	1	6	16	[Master Protein] Metalloproteinase OS=Echis coloratus OX=64175 PE=2 SV=1
FALSE	103	40	1	5	53	[Master Protein] Ammodytin I1(A) variant OS=Vipera aspis aspis OX=194601 PE=2 SV=1
FALSE	199	90	1	5	48	[Master Protein] Snake venom serine protease VaSP1 (Fragment) OS=Vipera ammodytes ammodytes OX=8705 PE=1 SV=1
FALSE	150	82	1	5	39	[Master Protein] Serine protease 2 OS=Vipera anatolica senliki OX=2604287 PE=2 SV=1
FALSE	121	45	1	5	30	[Master Protein] Ammodytin I2(A) isoform OS=Vipera ammodytes ruffoi OX=246549 PE=2 SV=1
FALSE	62	45	1	5	28	[Master Protein] Ammodytin I2(A) variant OS=Vipera aspis aspis OX=194601 PE=2 SV=1
FALSE	172	5	1	5	25	[Master Protein] Snaclec-8 OS=Vipera ammodytes ammodytes OX=8705 PE=2 SV=1
FALSE	106	3	1	5	13	[Master Protein] 5'-nucleotidase OS=Bothriechis nigroviridis OX=88079 PE=3 SV=1
FALSE	77	4	1	5	10	[Master Protein] Phosphodiesterase (Fragment) OS=Borikenophis portoricensis OX=1260276 PE=2 SV=1
FALSE	13	48	1	4	47	[Master Protein] Cysteine-rich seceretory protein Ch-CRPKa (Fragment) OS=Crotalus horridus OX=35024 PE=2 SV=1
FALSE	186	37	1	4	44	[Master Protein] Cysteine-rich venom protein ablomin OS=Gloydius blomhoffii OX=242054 PE=1 SV=1
FALSE	63	41	1	4	42	[Master Protein] Acidic phospholipase A2 Drk-a2 OS=Daboia russelii OX=8707 PE=2 SV=1
FALSE	201	2	1	4	29	[Master Protein] Kunitz/BPTI inhibitor-1 OS=Vipera ammodytes ammodytes OX=8705 PE=3 SV=1
FALSE	108	3	1	4	19	[Master Protein] Snaclec B7 (Fragment) OS=Macrovipera lebetina OX=8709 PE=2 SV=1
FALSE	120	2	1	4	17	[Master Protein] Kunitz-type serine protease inhibitor 3 OS=Vipera ammodytes ammodytes OX=8705 PE=1 SV=2
FALSE	126	4	1	4	15	[Master Protein] Disintegrin VLO5B OS=Macrovipera lebetina obtusa OX=209528 PE=1 SV=1
FALSE	187	5	1	4	7	[Master Protein] Phospholipase B-like OS=Vipera ammodytes ammodytes OX=8705 PE=2 SV=1
FALSE	128	6	1	3	51	[Master Protein] Cysteine-Rich Secretory Protein B OS=Echis coloratus OX=64175 PE=2 SV=1
FALSE	170	203	1	3	40	[Master Protein] Thrombin-like enzyme KN-BJ 2 OS=Bothrops jararaca OX=8724 PE=1 SV=1
FALSE	164	205	1	3	38	[Master Protein] Serine endopeptidase OS=Crotalus atrox OX=8730 PE=2 SV=1
FALSE	27	6	1	3	34	[Master Protein] Dis-2 OS=Vipera ammodytes ammodytes OX=8705 PE=2 SV=1
FALSE	74	6	1	3	23	[Master Protein] Disintegrin Dis-1 OS=Vipera ammodytes ammodytes OX=8705 PE=2 SV=1
FALSE	122	21	1	3	20	[Master Protein] Snake venom metalloproteinase lebetase-4 (Fragment) OS=Macrovipera lebetina OX=8709 PE=2 SV=1
FALSE	111	30	1	3	11	[Master Protein] Metalloproteinase OS=Echis coloratus OX=64175 PE=2 SV=1
FALSE	29	19	1	3	10	[Master Protein] Metalloproteinase OS=Echis coloratus OX=64175 PE=2 SV=1
FALSE	142	4	1	3	7	[Master Protein] Metalloproteinase (Fragment) OS=Echis pyramidum leakeyi OX=38415 PE=2 SV=1
FALSE	162	1	1	3	4	[Master Protein] Phospholipase B-like OS=Echis coloratus OX=64175 PE=2 SV=1
FALSE	3	2	1	2	44	[Master Protein] Snaclec macrovipecetin subunit beta OS=Macrovipera lebetina OX=8709 PE=1 SV=1
FALSE	86	3	1	2	34	[Master Protein] L-amino-acid oxidase OS=Demansia vestigiata OX=412038 PE=2 SV=1
FALSE	53	91	1	2	32	[Master Protein] Snake venom serine protease OS=Agkistrodon piscivorus OX=8715 PE=3 SV=1
FALSE	30	2	1	2	24	[Master Protein] Phospholipase A2 II (Fragment) OS=Vipera aspis OX=8706 PE=3 SV=1
FALSE	44	3	1	2	19	[Master Protein] MPi-3 OS=Vipera ammodytes ammodytes OX=8705 PE=2 SV=1
FALSE	196	5	1	2	19	[Master Protein] ShKT domain-containing protein OS=Bothriechis nubestris OX=1766655 PE=3 SV=1
FALSE	117	1	1	2	14	[Master Protein] Snaclec VP12 subunit B OS=Daboia palaestinae OX=1170828 PE=1 SV=1
FALSE	23	22	1	2	13	[Master Protein] Metalloproteinase OS=Echis coloratus OX=64175 PE=2 SV=1
FALSE	178	37	1	2	12	[Master Protein] Acidic phospholipase A2 PLA-1 OS=Eristicophis macmahoni OX=110227 PE=1 SV=1
FALSE	79	1	1	2	10	[Master Protein] Kunitz/BPTI inhibitor-9 OS=Vipera ammodytes ammodytes OX=8705 PE=3 SV=1
FALSE	61	20	1	2	9	[Master Protein] Zinc metalloproteinase-disintegrin-like ammodytagin (Fragment) OS=Vipera ammodytes ammodytes OX=8705 PE=1 SV=3
FALSE	75	2	1	2	5	[Master Protein] Disintegrin VA6 OS=Vipera ammodytes ammodytes OX=8705 PE=1 SV=1
FALSE	139	3	1	2	4	[Master Protein] Endogenous tripeptide metalloproteinase inhibitor MPi-5 OS=Vipera ammodytes ammodytes OX=8705 PE=2 SV=1
FALSE	69	2	1	2	2	[Master Protein] Xaa-Pro aminopeptidase 2 OS=Boiga irregularis OX=92519 PE=3 SV=1
FALSE	137	1	1	2	2	[Master Protein] Snake venom metalloproteinase C (Fragment) OS=Echis coloratus OX=64175 PE=2 SV=1
FALSE	58	1	1	1	26	[Master Protein] Zinc finger protein 260-like OS=Pantherophis guttatus OX=94885 GN=LOC117659713 PE=4 SV=1
FALSE	39	4	1	1	20	[Master Protein] C-type lectin-like protein 4B OS=Macrovipera lebetina OX=8709 PE=2 SV=1
FALSE	136	1	1	1	7	[Master Protein] Snaclec VP12 subunit A (Fragment) OS=Daboia palaestinae OX=1170828 PE=1 SV=1
FALSE	153	1	1	1	6	[Master Protein] Thrombin-like enzyme LmrSP-3 (Fragment) OS=Lachesis muta rhombeata OX=60219 PE=1 SV=1
FALSE	52	6	1	1	6	[Master Protein] Cadam10_SVMPIII-3 OS=Crotalus adamanteus OX=8729 PE=2 SV=1
FALSE	26	1	1	1	5	[Master Protein] CTLPs subunit alpha (Fragment) OS=Gloydius halys OX=8714 GN=pCTLP-1 PE=2 SV=1
FALSE	144	2	1	1	4	[Master Protein] Snaclec-5 OS=Vipera ammodytes ammodytes OX=8705 PE=2 SV=1
FALSE	182	1	1	1	4	[Master Protein] Snake venom serine protease OS=Agkistrodon piscivorus OX=8715 PE=3 SV=1
FALSE	80	2	1	1	4	[Master Protein] Snake venom metalloproteinase OS=Bothrops atrox OX=8725 PE=2 SV=1
FALSE	119	2	1	1	4	[Master Protein] Disintegrin EMF10B OS=Eristicophis macmahoni OX=110227 PE=1 SV=1
FALSE	167	2	1	1	3	[Master Protein] Gamma-aminobutyric acid receptor subunit beta-3 isoform X2 OS=Notechis scutatus OX=8663 GN=GABRB3 PE=3 SV=1
FALSE	4	2	1	1	3	[Master Protein] AAA+ ATPase domain-containing protein OS=Laticauda laticaudata OX=8630 PE=3 SV=1
FALSE	134	1	1	1	3	[Master Protein] Zinc metalloproteinase-disintegrin-like atrolysin-A (Fragment) OS=Crotalus atrox OX=8730 PE=1 SV=1
FALSE	11	1	1	1	2	[Master Protein] Snaclec coagulation factor X-activating enzyme light chain 2 OS=Macrovipera lebetina OX=8709 GN=LC2 PE=1 SV=1
FALSE	20	3	1	1	2	[Master Protein] Disintegrin lebestatin OS=Macrovipera lebetina OX=8709 PE=1 SV=1
FALSE	179	2	1	1	2	[Master Protein] Metalloproteinase type III 11 OS=Sistrurus miliarius barbouri OX=8759 PE=4 SV=1
FALSE	42	1	1	1	2	[Master Protein] Snaclec macrovipecetin subunit alpha OS=Macrovipera lebetina OX=8709 PE=1 SV=1
FALSE	36	2	1	1	2	[Master Protein] Glycine-rich cell wall structural protein 1 (Fragment) OS=Ophiophagus hannah OX=8665 GN=GRP-1 PE=4 SV=1
FALSE	5	10	1	1	1	[Master Protein] Glutathione peroxidase OS=Pseudonaja textilis OX=8673 PE=3 SV=1
FALSE	197	1	1	1	1	[Master Protein] Stabilin-2 OS=Thamnophis sirtalis OX=35019 GN=STAB2 PE=4 SV=1
FALSE	68	3	1	1	1	[Master Protein] Bestrophin-1-like OS=Pseudonaja textilis OX=8673 GN=LOC113440207 PE=3 SV=1
FALSE	78	3	1	1	1	[Master Protein] Snake venom metalloproteinase (Type III) 5 OS=Crotalus adamanteus OX=8729 PE=2 SV=1
FALSE	171	1	1	1	1	[Master Protein] Tonsoku-like protein OS=Pantherophis guttatus OX=94885 GN=TONSL PE=3 SV=1
FALSE	10	10	1	1	1	[Master Protein] Saposin B-type domain-containing protein OS=Laticauda laticaudata OX=8630 PE=4 SV=1
FALSE	173	1	1	1	1	[Master Protein] Metalloproteinase type II 4 OS=Agkistrodon piscivorus OX=8715 PE=4 SV=1
FALSE	9	7	1	1	1	[Master Protein] Pregnancy zone protein-like isoform X1 OS=Pantherophis guttatus OX=94885 GN=LOC117670021 PE=3 SV=1
FALSE	175	1	1	1	1	[Master Protein] Ubiquitin carboxyl-terminal hydrolase 7 (Fragment) OS=Ophiophagus hannah OX=8665 GN=USP7 PE=3 SV=1
FALSE	90	1	1	1	1	[Master Protein] IF rod domain-containing protein OS=Naja naja OX=35670 PE=4 SV=1
FALSE	195	1	1	1	1	[Master Protein] Nuclear receptor subfamily 4 group A member 1 OS=Laticauda laticaudata OX=8630 GN=NR4A1 PE=3 SV=1
FALSE	8	27	1	1	1	[Master Protein] Keratin, type II cytoskeletal cochleal-like isoform X3 OS=Python bivittatus OX=176946 GN=LOC103050098 PE=3 SV=1
FALSE	70	11	1	1	1	[Master Protein] glycerophosphocholine cholinephosphodiesterase OS=Agkistrodon contortrix contortrix OX=8713 PE=3 SV=1
FALSE	12	16	1	1	1	[Master Protein] Importin 8 OS=Pseudonaja textilis OX=8673 GN=IPO8 PE=4 SV=1
FALSE	184	1	1	1	1	[Master Protein] ubiquitinyl hydrolase 1 OS=Laticauda laticaudata OX=8630 PE=4 SV=1
FALSE	6	1	1	1	1	[Master Protein] Keratin, type II cytoskeletal 6A-like OS=Thamnophis sirtalis OX=35019 GN=LOC106543677 PE=3 SV=1
FALSE	71	1	1	1	1	[Master Protein] Vascular endothelial growth factor F OS=Echis coloratus OX=64175 PE=2 SV=1
FALSE	189	1	1	1	1	[Master Protein] PLA2-32 (Fragment) OS=Bitis arietans OX=8692 PE=2 SV=1
FALSE	73	13	1	1	1	[Master Protein] Serine/threonine-protein phosphatase PGAM5, mitochondrial OS=Thamnophis sirtalis OX=35019 GN=PGAM5 PE=3 SV=1
FALSE	7	24	1	1	1	[Master Protein] 78 kDa glucose-regulated protein OS=Ophiophagus hannah OX=8665 GN=HSPA5 PE=3 SV=1
FALSE	17	8	1	1	1	[Master Protein] Ig-like domain-containing protein OS=Laticauda laticaudata OX=8630 PE=4 SV=1
FALSE	124	1	1	1	1	[Master Protein] KRAB domain-containing protein OS=Laticauda laticaudata OX=8630 PE=4 SV=1
FALSE	41	7	1	1	1	[Master Protein] Spectrin beta, non-erythrocytic 4 OS=Laticauda laticaudata OX=8630 PE=4 SV=1
FALSE	129	1	1	1	1	[Master Protein] Metalloproteinase OS=Echis carinatus sochureki OX=124223 PE=2 SV=1
FALSE	35	7	1	1	1	[Master Protein] N-acetylglucosamine-1-phosphate transferase subunit gamma OS=Laticauda laticaudata OX=8630 GN=GNPTG PE=4 SV=1
FALSE	34	1	1	1	1	[Master Protein] Fatty acid amide hydrolase OS=Laticauda laticaudata OX=8630 GN=FAAH PE=4 SV=1
FALSE	32	19	1	1	1	[Master Protein] Putative serine carboxypeptidase CPVL-like OS=Crotalus adamanteus OX=8729 PE=2 SV=1
FALSE	112	2	1	1	1	[Master Protein] Laccase domain-containing protein 1 OS=Notechis scutatus OX=8663 GN=LACC1 PE=3 SV=1
FALSE	45	12	1	1	1	[Master Protein] Ig-like domain-containing protein OS=Naja naja OX=35670 PE=4 SV=1
FALSE	46	2	1	1	1	[Master Protein] B-type natriuretic peptide OS=Pseudonaja textilis OX=8673 GN=BNP PE=2 SV=1
FALSE	104	3	1	1	1	[Master Protein] Uncharacterized protein (Fragment) OS=Micrurus paraensis OX=1970185 PE=4 SV=1
FALSE	28	1	1	1	1	[Master Protein] Uncharacterized protein (Fragment) OS=Micrurus corallinus OX=54390 PE=4 SV=1
FALSE	67	11	1	1	1	[Master Protein] Cathepsin D OS=Boiga irregularis OX=92519 PE=3 SV=1
FALSE	57	2	1	1	1	[Master Protein] Protein lin-37 homolog isoform X1 OS=Python bivittatus OX=176946 GN=LIN37 PE=4 SV=1
FALSE	101	1	1	1	1	[Master Protein] Extracellular matrix protein 1 OS=Micrurus corallinus OX=54390 PE=4 SV=1
FALSE	99	9	1	1	1	[Master Protein] Deoxyribonuclease-2-alpha OS=Naja naja OX=35670 GN=DNASE2 PE=3 SV=1
FALSE	24	1	1	1	1	[Master Protein] Zinc finger protein 501-like OS=Pantherophis guttatus OX=94885 GN=LOC117674785 PE=4 SV=1
FALSE	66	1	1	1	1	[Master Protein] Uncharacterized protein OS=Micrurus spixii OX=129469 PE=4 SV=1
FALSE	96	1	1	1	1	[Master Protein] Uncharacterized protein (Fragment) OS=Micrurus lemniscatus lemniscatus OX=129467 PE=4 SV=1
FALSE	155	1	1	1	1	[Master Protein] Serum albumin OS=Protobothrops flavoviridis OX=88087 GN=hsa PE=2 SV=1
FALSE	156	1	1	1	1	[Master Protein] A-kinase anchor protein 11 OS=Notechis scutatus OX=8663 GN=AKAP11 PE=4 SV=1
FALSE	18	7	1	1	1	[Master Protein] RING finger protein 207 OS=Pantherophis guttatus OX=94885 GN=RNF207 PE=4 SV=1
FALSE	95	2	1	1	1	[Master Protein] Cystatin OS=Bitis arietans OX=8692 PE=1 SV=1
FALSE	146	1	1	1	1	[Master Protein] Metalloproteinase OS=Phalotris mertensi OX=1260334 PE=4 SV=1
FALSE	93	7	1	1	1	[Master Protein] Cochlin OS=Pantherophis guttatus OX=94885 GN=COCH PE=4 SV=1
FALSE	22	4	0	3	17	[Master Protein] L-amino-acid oxidase OS=Calloselasma rhodostoma OX=8717 PE=1 SV=2

## Sheet: Sve frakcije
Checked	Protein Group ID	# Proteins	# Unique Peptides	# Peptides	# PSMs	Group Description	Fraction name
FALSE	151	52	12	20	105	[Master Protein] Amine oxidase OS=Vipera ammodytes ammodytes OX=8705 PE=2 SV=1	0
FALSE	169	1	11	14	23	[Master Protein] Metalloproteinase of class P-III MPIII-4 OS=Vipera ammodytes ammodytes OX=8705 PE=2 SV=1	0
FALSE	88	37	11	13	38	[Master Protein] Metalloproteinase of class P-III MPIII-2 OS=Vipera ammodytes ammodytes OX=8705 PE=2 SV=1	0
FALSE	125	4	9	11	69	[Master Protein] Metalloproteinase of class P-III MPIII-1 OS=Vipera ammodytes ammodytes OX=8705 PE=2 SV=1	0
FALSE	37	20	9	10	32	[Master Protein] Zinc metalloproteinase-disintegrin-like protein H4 subunit A OS=Vipera ammodytes ammodytes OX=8705 PE=1 SV=1	0
FALSE	174	26	9	9	70	[Master Protein] Metalloproteinase of class P-II MPII-3 OS=Vipera ammodytes ammodytes OX=8705 PE=2 SV=1	0
FALSE	115	24	8	9	31	[Master Protein] Zinc metalloproteinase-disintegrin-like protein F1 OS=Vipera ammodytes ammodytes OX=8705 PE=1 SV=1	0
FALSE	14	2	7	7	45	[Master Protein] Serine proteinase SP-3 OS=Vipera ammodytes ammodytes OX=8705 PE=2 SV=1	0
FALSE	194	28	6	10	17	[Master Protein] Venom phosphodiesterase OS=Macrovipera lebetina OX=8709 PE=1 SV=1	0
FALSE	192	11	6	9	58	[Master Protein] Snaclec-7 OS=Vipera ammodytes ammodytes OX=8705 PE=2 SV=1	0
FALSE	48	45	6	8	67	[Master Protein] Ammodytin I2(C) isoform OS=Vipera ammodytes montandoni OX=235554 PE=2 SV=1	0
FALSE	50	213	6	7	114	[Master Protein] Ammodytin L(1'') isoform OS=Vipera ammodytes ammodytes OX=8705 PE=2 SV=1	0
FALSE	143	1	6	6	37	[Master Protein] Serine proteinase SP-2 OS=Vipera ammodytes ammodytes OX=8705 PE=2 SV=1	0
FALSE	102	36	6	6	11	[Master Protein] Glutaminyl-peptide cyclotransferase OS=Daboia russelii OX=8707 GN=QC PE=2 SV=1	0
FALSE	38	51	5	13	41	[Master Protein] Metalloproteinase of class P-III MPIII-5 OS=Vipera ammodytes ammodytes OX=8705 PE=2 SV=1	0
FALSE	180	1	5	8	50	[Master Protein] C-type lectin snaclec-2 OS=Vipera ammodytes ammodytes OX=8705 PE=2 SV=1	0
FALSE	83	5	5	6	14	[Master Protein] Zinc metalloproteinase-disintegrin-like VLAIP-B OS=Macrovipera lebetina OX=8709 PE=1 SV=1	0
FALSE	2	4	5	5	7	[Master Protein] Serine protease inhibitor 3 OS=Vipera anatolica senliki OX=2604287 PE=2 SV=1	0
FALSE	100	4	4	4	49	[Master Protein] C-type lectin snaclec-1 OS=Vipera ammodytes ammodytes OX=8705 PE=2 SV=1	0
FALSE	127	4	4	4	37	[Master Protein] C-type lectin snaclec-3 OS=Vipera ammodytes ammodytes OX=8705 PE=2 SV=1	0
FALSE	163	82	3	7	43	[Master Protein] Snake venom serine protease nikobin OS=Vipera berus nikolskii OX=1808362 GN=sp-VN PE=2 SV=1	0
FALSE	183	5	3	6	36	[Master Protein] Disintegrin-like/cysteine-rich protein MPIII-3 OS=Vipera ammodytes ammodytes OX=8705 PE=1 SV=1	0
FALSE	160	7	3	5	31	[Master Protein] C-type lectin-like protein 3B OS=Macrovipera lebetina OX=8709 PE=2 SV=1	0
FALSE	135	197	3	4	22	[Master Protein] Ammodytoxin C variant OS=Vipera aspis aspis OX=194601 PE=2 SV=1	0
FALSE	130	83	3	4	16	[Master Protein] Serine proteinase SP-4 OS=Vipera ammodytes ammodytes OX=8705 PE=2 SV=1	0
FALSE	97	1	3	3	45	[Master Protein] Serine proteinase SP-8 OS=Vipera ammodytes ammodytes OX=8705 PE=2 SV=1	0
FALSE	89	5	3	3	28	[Master Protein] Snake venom vascular endothelial growth factor toxin vammin OS=Vipera ammodytes ammodytes OX=8705 PE=1 SV=2	0
FALSE	141	9	3	3	20	[Master Protein] C-type lectin-like Snaclec-9 OS=Vipera ammodytes ammodytes OX=8705 PE=2 SV=1	0
FALSE	51	53	3	3	9	[Master Protein] Nerve growth factor 1 OS=Vipera anatolica senliki OX=2604287 PE=2 SV=1	0
FALSE	76	45	2	10	99	[Master Protein] Cysteine-rich secretory protein CRISP-1 OS=Vipera ammodytes ammodytes OX=8705 PE=2 SV=1	0
FALSE	161	21	2	9	60	[Master Protein] Metalloproteinase of class P-II MPII-2 OS=Vipera ammodytes ammodytes OX=8705 PE=2 SV=1	0
FALSE	113	29	2	9	23	[Master Protein] Snake venom 5'-nucleotidase (Fragment) OS=Macrovipera lebetina OX=8709 PE=1 SV=1	0
FALSE	82	35	2	8	42	[Master Protein] Amine oxidase OS=Ovophis okinavensis OX=8769 PE=2 SV=1	0
FALSE	191	62	2	5	43	[Master Protein] Ammodytin I1(E) isoform OS=Vipera aspis aspis OX=194601 PE=2 SV=1	0
FALSE	133	9	2	5	15	[Master Protein] L-amino-acid oxidase (Fragment) OS=Vipera berus berus OX=31156 PE=1 SV=1	0
FALSE	92	18	2	5	7	[Master Protein] Group III snake venom metalloproteinase OS=Echis ocellatus OX=99586 GN=Svmp3-Eoc13 PE=2 SV=1	0
FALSE	152	31	2	4	29	[Master Protein] Zinc metalloproteinase/disintegrin OS=Macrovipera lebetina OX=8709 PE=1 SV=1	0
FALSE	94	28	2	4	10	[Master Protein] Group III snake venom metalloproteinase (Fragment) OS=Echis ocellatus OX=99586 GN=Eoc00089 PE=2 SV=1	0
FALSE	55	9	2	3	22	[Master Protein] Disintegrin CV-11-alpha OS=Cerastes vipera OX=8698 PE=2 SV=1	0
FALSE	168	1	2	3	13	[Master Protein] C-type lectin snaclec-4 OS=Vipera ammodytes ammodytes OX=8705 PE=2 SV=1	0
FALSE	149	13	2	3	10	[Master Protein] Metalloproteinase OS=Echis coloratus OX=64175 PE=2 SV=1	0
FALSE	15	10	2	3	10	[Master Protein] Kunitz/BPTI inhibitor-3 OS=Vipera ammodytes ammodytes OX=8705 PE=3 SV=1	0
FALSE	25	10	2	3	3	[Master Protein] X-prolyl aminopeptidase 2 OS=Naja naja OX=35670 GN=XPNPEP2 PE=3 SV=1	0
FALSE	47	35	2	3	3	[Master Protein] Phospholipase B-like (Fragment) OS=Ophiophagus hannah OX=8665 GN=PLBD1 PE=3 SV=1	0
FALSE	132	1	2	2	39	[Master Protein] phospholipase A2 (Fragment) OS=Vipera aspis OX=8706 PE=3 SV=1	0
FALSE	16	17	2	2	15	[Master Protein] Snake venom serine protease OS=Agkistrodon piscivorus OX=8715 PE=3 SV=1	0
FALSE	85	102	2	2	5	[Master Protein] Snake venom serine protease BthaTL OS=Bothrops alternatus OX=64174 PE=2 SV=1	0
FALSE	109	1	2	2	3	[Master Protein] Snake venom metalloprotease 2 (Fragment) OS=Vipera anatolica senliki OX=2604287 PE=2 SV=1	0
FALSE	105	30	2	2	3	[Master Protein] Thrombin-like enzyme contortrixobin OS=Agkistrodon contortrix contortrix OX=8713 PE=1 SV=1	0
FALSE	64	18	2	2	2	[Master Protein] Metalloproteinase (Fragment) OS=Echis carinatus sochureki OX=124223 PE=2 SV=1	0
FALSE	72	13	2	2	2	[Master Protein] Mesencephalic astrocyte derived neurotrophic factor OS=Laticauda laticaudata OX=8630 GN=MANF PE=3 SV=1	0
FALSE	110	12	2	2	2	[Master Protein] Snake venom serine protease rhinocerase 4 (Fragment) OS=Bitis rhinoceros OX=715877 PE=1 SV=1	0
FALSE	158	45	1	9	79	[Master Protein] Cysteine-rich venom protein OS=Vipera berus OX=31155 PE=1 SV=1	0
FALSE	59	41	1	9	30	[Master Protein] Zinc metalloproteinase-disintegrin-like VLAIP-A OS=Macrovipera lebetina OX=8709 PE=1 SV=1	0
FALSE	31	21	1	8	56	[Master Protein] Metalloproteinase of class P-II MPII-1 OS=Vipera ammodytes ammodytes OX=8705 PE=2 SV=1	0
FALSE	81	74	1	7	88	[Master Protein] Ammodytin I1(B) isoform OS=Vipera ammodytes ruffoi OX=246549 PE=2 SV=1	0
FALSE	49	66	1	6	104	[Master Protein] Ammodytin I1(D) isoform OS=Vipera ammodytes meridionalis OX=73841 PE=2 SV=1	0
FALSE	65	209	1	6	55	[Master Protein] Serine protease 6 OS=Vipera anatolica senliki OX=2604287 PE=2 SV=1	0
FALSE	40	29	1	6	16	[Master Protein] 5'-nucleotidase (Fragment) OS=Phalotris mertensi OX=1260334 PE=3 SV=1	0
FALSE	33	20	1	6	16	[Master Protein] Metalloproteinase OS=Echis coloratus OX=64175 PE=2 SV=1	0
FALSE	103	40	1	5	53	[Master Protein] Ammodytin I1(A) variant OS=Vipera aspis aspis OX=194601 PE=2 SV=1	0
FALSE	199	90	1	5	48	[Master Protein] Snake venom serine protease VaSP1 (Fragment) OS=Vipera ammodytes ammodytes OX=8705 PE=1 SV=1	0
FALSE	150	82	1	5	39	[Master Protein] Serine protease 2 OS=Vipera anatolica senliki OX=2604287 PE=2 SV=1	0
FALSE	121	45	1	5	30	[Master Protein] Ammodytin I2(A) isoform OS=Vipera ammodytes ruffoi OX=246549 PE=2 SV=1	0
FALSE	62	45	1	5	28	[Master Protein] Ammodytin I2(A) variant OS=Vipera aspis aspis OX=194601 PE=2 SV=1	0
FALSE	172	5	1	5	25	[Master Protein] Snaclec-8 OS=Vipera ammodytes ammodytes OX=8705 PE=2 SV=1	0
FALSE	106	3	1	5	13	[Master Protein] 5'-nucleotidase OS=Bothriechis nigroviridis OX=88079 PE=3 SV=1	0
FALSE	77	4	1	5	10	[Master Protein] Phosphodiesterase (Fragment) OS=Borikenophis portoricensis OX=1260276 PE=2 SV=1	0
FALSE	13	48	1	4	47	[Master Protein] Cysteine-rich seceretory protein Ch-CRPKa (Fragment) OS=Crotalus horridus OX=35024 PE=2 SV=1	0
FALSE	186	37	1	4	44	[Master Protein] Cysteine-rich venom protein ablomin OS=Gloydius blomhoffii OX=242054 PE=1 SV=1	0
FALSE	63	41	1	4	42	[Master Protein] Acidic phospholipase A2 Drk-a2 OS=Daboia russelii OX=8707 PE=2 SV=1	0
FALSE	201	2	1	4	29	[Master Protein] Kunitz/BPTI inhibitor-1 OS=Vipera ammodytes ammodytes OX=8705 PE=3 SV=1	0
FALSE	108	3	1	4	19	[Master Protein] Snaclec B7 (Fragment) OS=Macrovipera lebetina OX=8709 PE=2 SV=1	0
FALSE	120	2	1	4	17	[Master Protein] Kunitz-type serine protease inhibitor 3 OS=Vipera ammodytes ammodytes OX=8705 PE=1 SV=2	0
FALSE	126	4	1	4	15	[Master Protein] Disintegrin VLO5B OS=Macrovipera lebetina obtusa OX=209528 PE=1 SV=1	0
FALSE	187	5	1	4	7	[Master Protein] Phospholipase B-like OS=Vipera ammodytes ammodytes OX=8705 PE=2 SV=1	0
FALSE	128	6	1	3	51	[Master Protein] Cysteine-Rich Secretory Protein B OS=Echis coloratus OX=64175 PE=2 SV=1	0
FALSE	170	203	1	3	40	[Master Protein] Thrombin-like enzyme KN-BJ 2 OS=Bothrops jararaca OX=8724 PE=1 SV=1	0
FALSE	164	205	1	3	38	[Master Protein] Serine endopeptidase OS=Crotalus atrox OX=8730 PE=2 SV=1	0
FALSE	27	6	1	3	34	[Master Protein] Dis-2 OS=Vipera ammodytes ammodytes OX=8705 PE=2 SV=1	0
FALSE	74	6	1	3	23	[Master Protein] Disintegrin Dis-1 OS=Vipera ammodytes ammodytes OX=8705 PE=2 SV=1	0
FALSE	122	21	1	3	20	[Master Protein] Snake venom metalloproteinase lebetase-4 (Fragment) OS=Macrovipera lebetina OX=8709 PE=2 SV=1	0
FALSE	111	30	1	3	11	[Master Protein] Metalloproteinase OS=Echis coloratus OX=64175 PE=2 SV=1	0
FALSE	29	19	1	3	10	[Master Protein] Metalloproteinase OS=Echis coloratus OX=64175 PE=2 SV=1	0
FALSE	142	4	1	3	7	[Master Protein] Metalloproteinase (Fragment) OS=Echis pyramidum leakeyi OX=38415 PE=2 SV=1	0
FALSE	162	1	1	3	4	[Master Protein] Phospholipase B-like OS=Echis coloratus OX=64175 PE=2 SV=1	0
FALSE	3	2	1	2	44	[Master Protein] Snaclec macrovipecetin subunit beta OS=Macrovipera lebetina OX=8709 PE=1 SV=1	0
FALSE	86	3	1	2	34	[Master Protein] L-amino-acid oxidase OS=Demansia vestigiata OX=412038 PE=2 SV=1	0
FALSE	53	91	1	2	32	[Master Protein] Snake venom serine protease OS=Agkistrodon piscivorus OX=8715 PE=3 SV=1	0
FALSE	30	2	1	2	24	[Master Protein] Phospholipase A2 II (Fragment) OS=Vipera aspis OX=8706 PE=3 SV=1	0
FALSE	44	3	1	2	19	[Master Protein] MPi-3 OS=Vipera ammodytes ammodytes OX=8705 PE=2 SV=1	0
FALSE	196	5	1	2	19	[Master Protein] ShKT domain-containing protein OS=Bothriechis nubestris OX=1766655 PE=3 SV=1	0
FALSE	117	1	1	2	14	[Master Protein] Snaclec VP12 subunit B OS=Daboia palaestinae OX=1170828 PE=1 SV=1	0
FALSE	23	22	1	2	13	[Master Protein] Metalloproteinase OS=Echis coloratus OX=64175 PE=2 SV=1	0
FALSE	178	37	1	2	12	[Master Protein] Acidic phospholipase A2 PLA-1 OS=Eristicophis macmahoni OX=110227 PE=1 SV=1	0
FALSE	79	1	1	2	10	[Master Protein] Kunitz/BPTI inhibitor-9 OS=Vipera ammodytes ammodytes OX=8705 PE=3 SV=1	0
FALSE	61	20	1	2	9	[Master Protein] Zinc metalloproteinase-disintegrin-like ammodytagin (Fragment) OS=Vipera ammodytes ammodytes OX=8705 PE=1 SV=3	0
FALSE	75	2	1	2	5	[Master Protein] Disintegrin VA6 OS=Vipera ammodytes ammodytes OX=8705 PE=1 SV=1	0
FALSE	139	3	1	2	4	[Master Protein] Endogenous tripeptide metalloproteinase inhibitor MPi-5 OS=Vipera ammodytes ammodytes OX=8705 PE=2 SV=1	0
FALSE	69	2	1	2	2	[Master Protein] Xaa-Pro aminopeptidase 2 OS=Boiga irregularis OX=92519 PE=3 SV=1	0
FALSE	137	1	1	2	2	[Master Protein] Snake venom metalloproteinase C (Fragment) OS=Echis coloratus OX=64175 PE=2 SV=1	0
FALSE	58	1	1	1	26	[Master Protein] Zinc finger protein 260-like OS=Pantherophis guttatus OX=94885 GN=LOC117659713 PE=4 SV=1	0
FALSE	39	4	1	1	20	[Master Protein] C-type lectin-like protein 4B OS=Macrovipera lebetina OX=8709 PE=2 SV=1	0
FALSE	136	1	1	1	7	[Master Protein] Snaclec VP12 subunit A (Fragment) OS=Daboia palaestinae OX=1170828 PE=1 SV=1	0
FALSE	153	1	1	1	6	[Master Protein] Thrombin-like enzyme LmrSP-3 (Fragment) OS=Lachesis muta rhombeata OX=60219 PE=1 SV=1	0
FALSE	52	6	1	1	6	[Master Protein] Cadam10_SVMPIII-3 OS=Crotalus adamanteus OX=8729 PE=2 SV=1	0
FALSE	26	1	1	1	5	[Master Protein] CTLPs subunit alpha (Fragment) OS=Gloydius halys OX=8714 GN=pCTLP-1 PE=2 SV=1	0
FALSE	144	2	1	1	4	[Master Protein] Snaclec-5 OS=Vipera ammodytes ammodytes OX=8705 PE=2 SV=1	0
FALSE	182	1	1	1	4	[Master Protein] Snake venom serine protease OS=Agkistrodon piscivorus OX=8715 PE=3 SV=1	0
FALSE	80	2	1	1	4	[Master Protein] Snake venom metalloproteinase OS=Bothrops atrox OX=8725 PE=2 SV=1	0
FALSE	119	2	1	1	4	[Master Protein] Disintegrin EMF10B OS=Eristicophis macmahoni OX=110227 PE=1 SV=1	0
FALSE	167	2	1	1	3	[Master Protein] Gamma-aminobutyric acid receptor subunit beta-3 isoform X2 OS=Notechis scutatus OX=8663 GN=GABRB3 PE=3 SV=1	0
FALSE	4	2	1	1	3	[Master Protein] AAA+ ATPase domain-containing protein OS=Laticauda laticaudata OX=8630 PE=3 SV=1	0
FALSE	134	1	1	1	3	[Master Protein] Zinc metalloproteinase-disintegrin-like atrolysin-A (Fragment) OS=Crotalus atrox OX=8730 PE=1 SV=1	0
FALSE	11	1	1	1	2	[Master Protein] Snaclec coagulation factor X-activating enzyme light chain 2 OS=Macrovipera lebetina OX=8709 GN=LC2 PE=1 SV=1	0
FALSE	20	3	1	1	2	[Master Protein] Disintegrin lebestatin OS=Macrovipera lebetina OX=8709 PE=1 SV=1	0
FALSE	179	2	1	1	2	[Master Protein] Metalloproteinase type III 11 OS=Sistrurus miliarius barbouri OX=8759 PE=4 SV=1	0
FALSE	42	1	1	1	2	[Master Protein] Snaclec macrovipecetin subunit alpha OS=Macrovipera lebetina OX=8709 PE=1 SV=1	0
FALSE	36	2	1	1	2	[Master Protein] Glycine-rich cell wall structural protein 1 (Fragment) OS=Ophiophagus hannah OX=8665 GN=GRP-1 PE=4 SV=1	0
FALSE	5	10	1	1	1	[Master Protein] Glutathione peroxidase OS=Pseudonaja textilis OX=8673 PE=3 SV=1	0
FALSE	197	1	1	1	1	[Master Protein] Stabilin-2 OS=Thamnophis sirtalis OX=35019 GN=STAB2 PE=4 SV=1	0
FALSE	68	3	1	1	1	[Master Protein] Bestrophin-1-like OS=Pseudonaja textilis OX=8673 GN=LOC113440207 PE=3 SV=1	0
FALSE	78	3	1	1	1	[Master Protein] Snake venom metalloproteinase (Type III) 5 OS=Crotalus adamanteus OX=8729 PE=2 SV=1	0
FALSE	171	1	1	1	1	[Master Protein] Tonsoku-like protein OS=Pantherophis guttatus OX=94885 GN=TONSL PE=3 SV=1	0
FALSE	10	10	1	1	1	[Master Protein] Saposin B-type domain-containing protein OS=Laticauda laticaudata OX=8630 PE=4 SV=1	0
FALSE	173	1	1	1	1	[Master Protein] Metalloproteinase type II 4 OS=Agkistrodon piscivorus OX=8715 PE=4 SV=1	0
FALSE	9	7	1	1	1	[Master Protein] Pregnancy zone protein-like isoform X1 OS=Pantherophis guttatus OX=94885 GN=LOC117670021 PE=3 SV=1	0
FALSE	175	1	1	1	1	[Master Protein] Ubiquitin carboxyl-terminal hydrolase 7 (Fragment) OS=Ophiophagus hannah OX=8665 GN=USP7 PE=3 SV=1	0
FALSE	90	1	1	1	1	[Master Protein] IF rod domain-containing protein OS=Naja naja OX=35670 PE=4 SV=1	0
FALSE	195	1	1	1	1	[Master Protein] Nuclear receptor subfamily 4 group A member 1 OS=Laticauda laticaudata OX=8630 GN=NR4A1 PE=3 SV=1	0
FALSE	8	27	1	1	1	[Master Protein] Keratin, type II cytoskeletal cochleal-like isoform X3 OS=Python bivittatus OX=176946 GN=LOC103050098 PE=3 SV=1	0
FALSE	70	11	1	1	1	[Master Protein] glycerophosphocholine cholinephosphodiesterase OS=Agkistrodon contortrix contortrix OX=8713 PE=3 SV=1	0
FALSE	12	16	1	1	1	[Master Protein] Importin 8 OS=Pseudonaja textilis OX=8673 GN=IPO8 PE=4 SV=1	0
FALSE	184	1	1	1	1	[Master Protein] ubiquitinyl hydrolase 1 OS=Laticauda laticaudata OX=8630 PE=4 SV=1	0
FALSE	6	1	1	1	1	[Master Protein] Keratin, type II cytoskeletal 6A-like OS=Thamnophis sirtalis OX=35019 GN=LOC106543677 PE=3 SV=1	0
FALSE	71	1	1	1	1	[Master Protein] Vascular endothelial growth factor F OS=Echis coloratus OX=64175 PE=2 SV=1	0
FALSE	189	1	1	1	1	[Master Protein] PLA2-32 (Fragment) OS=Bitis arietans OX=8692 PE=2 SV=1	0
FALSE	73	13	1	1	1	[Master Protein] Serine/threonine-protein phosphatase PGAM5, mitochondrial OS=Thamnophis sirtalis OX=35019 GN=PGAM5 PE=3 SV=1	0
FALSE	7	24	1	1	1	[Master Protein] 78 kDa glucose-regulated protein OS=Ophiophagus hannah OX=8665 GN=HSPA5 PE=3 SV=1	0
FALSE	17	8	1	1	1	[Master Protein] Ig-like domain-containing protein OS=Laticauda laticaudata OX=8630 PE=4 SV=1	0
FALSE	124	1	1	1	1	[Master Protein] KRAB domain-containing protein OS=Laticauda laticaudata OX=8630 PE=4 SV=1	0
FALSE	41	7	1	1	1	[Master Protein] Spectrin beta, non-erythrocytic 4 OS=Laticauda laticaudata OX=8630 PE=4 SV=1	0
FALSE	129	1	1	1	1	[Master Protein] Metalloproteinase OS=Echis carinatus sochureki OX=124223 PE=2 SV=1	0
FALSE	35	7	1	1	1	[Master Protein] N-acetylglucosamine-1-phosphate transferase subunit gamma OS=Laticauda laticaudata OX=8630 GN=GNPTG PE=4 SV=1	0
FALSE	34	1	1	1	1	[Master Protein] Fatty acid amide hydrolase OS=Laticauda laticaudata OX=8630 GN=FAAH PE=4 SV=1	0
FALSE	32	19	1	1	1	[Master Protein] Putative serine carboxypeptidase CPVL-like OS=Crotalus adamanteus OX=8729 PE=2 SV=1	0
FALSE	112	2	1	1	1	[Master Protein] Laccase domain-containing protein 1 OS=Notechis scutatus OX=8663 GN=LACC1 PE=3 SV=1	0
FALSE	45	12	1	1	1	[Master Protein] Ig-like domain-containing protein OS=Naja naja OX=35670 PE=4 SV=1	0
FALSE	46	2	1	1	1	[Master Protein] B-type natriuretic peptide OS=Pseudonaja textilis OX=8673 GN=BNP PE=2 SV=1	0
FALSE	104	3	1	1	1	[Master Protein] Uncharacterized protein (Fragment) OS=Micrurus paraensis OX=1970185 PE=4 SV=1	0
FALSE	28	1	1	1	1	[Master Protein] Uncharacterized protein (Fragment) OS=Micrurus corallinus OX=54390 PE=4 SV=1	0
FALSE	67	11	1	1	1	[Master Protein] Cathepsin D OS=Boiga irregularis OX=92519 PE=3 SV=1	0
FALSE	57	2	1	1	1	[Master Protein] Protein lin-37 homolog isoform X1 OS=Python bivittatus OX=176946 GN=LIN37 PE=4 SV=1	0
FALSE	101	1	1	1	1	[Master Protein] Extracellular matrix protein 1 OS=Micrurus corallinus OX=54390 PE=4 SV=1	0
FALSE	99	9	1	1	1	[Master Protein] Deoxyribonuclease-2-alpha OS=Naja naja OX=35670 GN=DNASE2 PE=3 SV=1	0
FALSE	24	1	1	1	1	[Master Protein] Zinc finger protein 501-like OS=Pantherophis guttatus OX=94885 GN=LOC117674785 PE=4 SV=1	0
FALSE	66	1	1	1	1	[Master Protein] Uncharacterized protein OS=Micrurus spixii OX=129469 PE=4 SV=1	0
FALSE	96	1	1	1	1	[Master Protein] Uncharacterized protein (Fragment) OS=Micrurus lemniscatus lemniscatus OX=129467 PE=4 SV=1	0
FALSE	155	1	1	1	1	[Master Protein] Serum albumin OS=Protobothrops flavoviridis OX=88087 GN=hsa PE=2 SV=1	0
FALSE	156	1	1	1	1	[Master Protein] A-kinase anchor protein 11 OS=Notechis scutatus OX=8663 GN=AKAP11 PE=4 SV=1	0
FALSE	18	7	1	1	1	[Master Protein] RING finger protein 207 OS=Pantherophis guttatus OX=94885 GN=RNF207 PE=4 SV=1	0
FALSE	95	2	1	1	1	[Master Protein] Cystatin OS=Bitis arietans OX=8692 PE=1 SV=1	0
FALSE	146	1	1	1	1	[Master Protein] Metalloproteinase OS=Phalotris mertensi OX=1260334 PE=4 SV=1	0
FALSE	93	7	1	1	1	[Master Protein] Cochlin OS=Pantherophis guttatus OX=94885 GN=COCH PE=4 SV=1	0
FALSE	22	4	0	3	17	[Master Protein] L-amino-acid oxidase OS=Calloselasma rhodostoma OX=8717 PE=1 SV=2	0
FALSE	111	4	17	18	47	[Master Protein] Metalloproteinase of class P-III MPIII-1 OS=Vipera ammodytes ammodytes OX=8705 PE=2 SV=1	3A
FALSE	134	49	13	21	58	[Master Protein] Amine oxidase OS=Vipera ammodytes ammodytes OX=8705 PE=2 SV=1	3A
FALSE	161	26	12	13	37	[Master Protein] Metalloproteinase of class P-II MPII-3 OS=Vipera ammodytes ammodytes OX=8705 PE=2 SV=1	3A
FALSE	39	20	11	12	24	[Master Protein] Zinc metalloproteinase-disintegrin-like protein H4 subunit A OS=Vipera ammodytes ammodytes OX=8705 PE=1 SV=1	3A
FALSE	154	3	9	11	15	[Master Protein] Metalloproteinase of class P-III MPIII-4 OS=Vipera ammodytes ammodytes OX=8705 PE=2 SV=1	3A
FALSE	103	24	9	10	21	[Master Protein] Zinc metalloproteinase-disintegrin-like protein F1 OS=Vipera ammodytes ammodytes OX=8705 PE=1 SV=1	3A
FALSE	83	37	9	10	15	[Master Protein] Metalloproteinase of class P-III MPIII-2 OS=Vipera ammodytes ammodytes OX=8705 PE=2 SV=1	3A
FALSE	15	2	7	7	27	[Master Protein] Serine proteinase SP-3 OS=Vipera ammodytes ammodytes OX=8705 PE=2 SV=1	3A
FALSE	40	56	6	14	29	[Master Protein] Metalloproteinase of class P-III MPIII-5 OS=Vipera ammodytes ammodytes OX=8705 PE=2 SV=1	3A
FALSE	178	11	6	10	31	[Master Protein] Snaclec-7 OS=Vipera ammodytes ammodytes OX=8705 PE=2 SV=1	3A
FALSE	71	47	6	9	59	[Master Protein] Cysteine-rich secretory protein CRISP-1 OS=Vipera ammodytes ammodytes OX=8705 PE=2 SV=1	3A
FALSE	124	1	6	6	22	[Master Protein] Serine proteinase SP-2 OS=Vipera ammodytes ammodytes OX=8705 PE=2 SV=1	3A
FALSE	94	4	6	6	20	[Master Protein] C-type lectin snaclec-1 OS=Vipera ammodytes ammodytes OX=8705 PE=2 SV=1	3A
FALSE	101	16	5	10	17	[Master Protein] Snake venom 5'-nucleotidase (Fragment) OS=Macrovipera lebetina OX=8709 PE=1 SV=1	3A
FALSE	167	1	5	8	16	[Master Protein] C-type lectin snaclec-2 OS=Vipera ammodytes ammodytes OX=8705 PE=2 SV=1	3A
FALSE	126	204	4	7	22	[Master Protein] Vaa serine proteinase homolog 1 OS=Vipera ammodytes ammodytes OX=8705 PE=1 SV=1	3A
FALSE	47	44	4	6	35	[Master Protein] Ammodytin I2(C) isoform OS=Vipera ammodytes montandoni OX=235554 PE=2 SV=1	3A
FALSE	170	7	4	6	27	[Master Protein] Disintegrin-like/cysteine-rich protein MPIII-3 OS=Vipera ammodytes ammodytes OX=8705 PE=1 SV=1	3A
FALSE	135	43	4	6	11	[Master Protein] Zinc metalloproteinase/disintegrin OS=Macrovipera lebetina OX=8709 PE=1 SV=1	3A
FALSE	50	212	4	5	58	[Master Protein] Ammodytin L(1'') isoform OS=Vipera ammodytes ammodytes OX=8705 PE=2 SV=1	3A
FALSE	116	77	4	5	16	[Master Protein] Serine proteinase SP-4 OS=Vipera ammodytes ammodytes OX=8705 PE=2 SV=1	3A
FALSE	78	5	4	5	11	[Master Protein] Zinc metalloproteinase-disintegrin-like VLAIP-B OS=Macrovipera lebetina OX=8709 PE=1 SV=1	3A
FALSE	113	4	4	4	17	[Master Protein] C-type lectin snaclec-3 OS=Vipera ammodytes ammodytes OX=8705 PE=2 SV=1	3A
FALSE	51	81	4	4	7	[Master Protein] Nerve growth factor 1 OS=Vipera anatolica senliki OX=2604287 PE=2 SV=1	3A
FALSE	141	7	3	5	19	[Master Protein] C-type lectin-like protein 3B OS=Macrovipera lebetina OX=8709 PE=2 SV=1	3A
FALSE	84	5	3	3	13	[Master Protein] Snake venom vascular endothelial growth factor toxin vammin OS=Vipera ammodytes ammodytes OX=8705 PE=1 SV=2	3A
FALSE	92	1	3	3	10	[Master Protein] Serine proteinase SP-8 OS=Vipera ammodytes ammodytes OX=8705 PE=2 SV=1	3A
FALSE	123	9	3	3	9	[Master Protein] C-type lectin-like Snaclec-9 OS=Vipera ammodytes ammodytes OX=8705 PE=2 SV=1	3A
FALSE	10	36	3	3	4	[Master Protein] Glutaminyl-peptide cyclotransferase OS=Naja naja OX=35670 GN=QPCT PE=3 SV=1	3A
FALSE	173	24	3	3	3	[Master Protein] Phospholipase B-like OS=Vipera ammodytes ammodytes OX=8705 PE=2 SV=1	3A
FALSE	174	95	2	8	39	[Master Protein] Serine proteinase SP-6 OS=Vipera ammodytes ammodytes OX=8705 PE=2 SV=1	3A
FALSE	95	41	2	8	24	[Master Protein] Ammodytin I1(A) variant OS=Vipera aspis aspis OX=194601 PE=2 SV=1	3A
FALSE	108	44	2	7	24	[Master Protein] Ammodytin I2(A) isoform OS=Vipera ammodytes ruffoi OX=246549 PE=2 SV=1	3A
FALSE	117	1	2	5	17	[Master Protein] phospholipase A2 (Fragment) OS=Vipera aspis OX=8706 PE=3 SV=1	3A
FALSE	118	9	2	5	12	[Master Protein] L-amino-acid oxidase (Fragment) OS=Vipera berus berus OX=31156 PE=1 SV=1	3A
FALSE	175	8	2	5	6	[Master Protein] 5'-nucleotidase (Fragment) OS=Vipera anatolica senliki OX=2604287 PE=2 SV=1	3A
FALSE	180	29	2	5	5	[Master Protein] Venom phosphodiesterase OS=Macrovipera lebetina OX=8709 PE=1 SV=1	3A
FALSE	112	5	2	4	10	[Master Protein] Disintegrin VLO5B OS=Macrovipera lebetina obtusa OX=209528 PE=1 SV=1	3A
FALSE	122	12	2	4	9	[Master Protein] Kunitz/BPTI inhibitor-2 OS=Vipera ammodytes ammodytes OX=8705 PE=3 SV=1	3A
FALSE	87	20	2	4	7	[Master Protein] Group III snake venom metalloproteinase OS=Echis ocellatus OX=99586 GN=Svmp3-Eoc13 PE=2 SV=1	3A
FALSE	153	1	2	4	7	[Master Protein] C-type lectin snaclec-4 OS=Vipera ammodytes ammodytes OX=8705 PE=2 SV=1	3A
FALSE	13	198	2	3	11	[Master Protein] Ammodytoxin B isoform OS=Vipera aspis aspis OX=194601 PE=2 SV=1	3A
FALSE	96	4	2	3	4	[Master Protein] Metalloprotease (Fragment) OS=Echis pyramidum OX=8700 GN=EcHII PE=2 SV=1	3A
FALSE	5	1	2	2	4	[Master Protein] Serine protease inhibitor 3 OS=Vipera anatolica senliki OX=2604287 PE=2 SV=1	3A
FALSE	120	1	2	2	3	[Master Protein] Snaclec VP12 subunit A (Fragment) OS=Daboia palaestinae OX=1170828 PE=1 SV=1	3A
FALSE	12	13	2	2	3	[Master Protein] Metalloproteinase OS=Echis coloratus OX=64175 PE=2 SV=1	3A
FALSE	67	7	2	2	2	[Master Protein] Xaa-Pro aminopeptidase 2 OS=Boiga irregularis OX=92519 PE=3 SV=1	3A
FALSE	65	18	2	2	2	[Master Protein] Metalloproteinase (Fragment) OS=Echis carinatus sochureki OX=124223 PE=2 SV=1	3A
FALSE	99	1	2	2	2	[Master Protein] Snake venom metalloprotease 2 (Fragment) OS=Vipera anatolica senliki OX=2604287 PE=2 SV=1	3A
FALSE	33	21	1	12	35	[Master Protein] Metalloproteinase of class P-II MPII-1 OS=Vipera ammodytes ammodytes OX=8705 PE=2 SV=1	3A
FALSE	142	21	1	12	31	[Master Protein] Metalloproteinase of class P-II MPII-2 OS=Vipera ammodytes ammodytes OX=8705 PE=2 SV=1	3A
FALSE	48	67	1	9	38	[Master Protein] Ammodytin I1(D) isoform OS=Vipera ammodytes meridionalis OX=73841 PE=2 SV=1	3A
FALSE	57	46	1	8	19	[Master Protein] Zinc metalloproteinase-disintegrin-like VLAIP-A OS=Macrovipera lebetina OX=8709 PE=1 SV=1	3A
FALSE	177	63	1	7	23	[Master Protein] Ammodytin I1(E) isoform OS=Vipera aspis aspis OX=194601 PE=2 SV=1	3A
FALSE	145	76	1	6	25	[Master Protein] Snake venom serine protease nikobin OS=Vipera berus nikolskii OX=1808362 GN=sp-VN PE=2 SV=1	3A
FALSE	61	44	1	6	22	[Master Protein] Ammodytin I2(A) variant OS=Vipera aspis aspis OX=194601 PE=2 SV=1	3A
FALSE	110	21	1	6	20	[Master Protein] L-amino-acid oxidase OS=Vipera ammodytes ammodytes OX=8705 PE=1 SV=1	3A
FALSE	181	15	1	6	10	[Master Protein] Snake venom 5'-nucleotidase (Fragment) OS=Naja atra OX=8656 PE=1 SV=1	3A
FALSE	156	5	1	5	18	[Master Protein] Snaclec-8 OS=Vipera ammodytes ammodytes OX=8705 PE=2 SV=1	3A
FALSE	130	22	1	5	14	[Master Protein] Amine oxidase OS=Echis coloratus OX=64175 PE=2 SV=1	3A
FALSE	98	3	1	5	12	[Master Protein] Snaclec B7 (Fragment) OS=Macrovipera lebetina OX=8709 PE=2 SV=1	3A
FALSE	109	21	1	5	11	[Master Protein] Snake venom metalloproteinase lebetase-4 (Fragment) OS=Macrovipera lebetina OX=8709 PE=2 SV=1	3A
FALSE	62	40	1	4	16	[Master Protein] Acidic phospholipase A2 Drk-a2 OS=Daboia russelii OX=8707 PE=2 SV=1	3A
FALSE	190	2	1	4	14	[Master Protein] Kunitz/BPTI inhibitor-1 OS=Vipera ammodytes ammodytes OX=8705 PE=3 SV=1	3A
FALSE	89	37	1	4	8	[Master Protein] Group III snake venom metalloproteinase (Fragment) OS=Echis ocellatus OX=99586 GN=Eoc00089 PE=2 SV=1	3A
FALSE	107	2	1	4	8	[Master Protein] Kunitz-type serine protease inhibitor 3 OS=Vipera ammodytes ammodytes OX=8705 PE=1 SV=2	3A
FALSE	72	19	1	4	4	[Master Protein] Phosphodiesterase (Fragment) OS=Borikenophis portoricensis OX=1260276 PE=2 SV=1	3A
FALSE	115	6	1	3	29	[Master Protein] Cysteine-Rich Secretory Protein B OS=Echis coloratus OX=64175 PE=2 SV=1	3A
FALSE	31	2	1	3	16	[Master Protein] Phospholipase A2 II (Fragment) OS=Vipera aspis OX=8706 PE=3 SV=1	3A
FALSE	14	48	1	3	13	[Master Protein] Cysteine-rich seceretory protein Ch-CRPKa (Fragment) OS=Crotalus horridus OX=35024 PE=2 SV=1	3A
FALSE	172	37	1	3	12	[Master Protein] Cysteine-rich venom protein ablomin OS=Gloydius blomhoffii OX=242054 PE=1 SV=1	3A
FALSE	69	6	1	3	11	[Master Protein] Disintegrin Dis-1 OS=Vipera ammodytes ammodytes OX=8705 PE=2 SV=1	3A
FALSE	147	192	1	3	10	[Master Protein] Serine endopeptidase OS=Crotalus atrox OX=8730 PE=2 SV=1	3A
FALSE	149	11	1	3	6	[Master Protein] Amine oxidase OS=Bothrops jararaca OX=8724 GN=JKG30_000039 PE=3 SV=1	3A
FALSE	36	98	1	3	6	[Master Protein] Serine protease OS=Azemiops feae OX=8773 GN=KNb PE=2 SV=1	3A
FALSE	105	1	1	3	4	[Master Protein] Snaclec VP12 subunit B OS=Daboia palaestinae OX=1170828 PE=1 SV=1	3A
FALSE	26	4	1	3	3	[Master Protein] 5'-nucleotidase OS=Python bivittatus OX=176946 GN=NT5E PE=3 SV=1	3A
FALSE	29	5	1	2	18	[Master Protein] Dis-2 OS=Vipera ammodytes ammodytes OX=8705 PE=2 SV=1	3A
FALSE	81	3	1	2	13	[Master Protein] L-amino-acid oxidase OS=Demansia vestigiata OX=412038 PE=2 SV=1	3A
FALSE	131	4	1	2	12	[Master Protein] Disintegrin lebein-1-alpha OS=Macrovipera lebetina OX=8709 PE=1 SV=2	3A
FALSE	54	4	1	2	12	[Master Protein] Disintegrin CV-11-alpha OS=Cerastes vipera OX=8698 PE=2 SV=1	3A
FALSE	45	5	1	2	12	[Master Protein] Disintegrin lebein-1-beta OS=Macrovipera lebetina OX=8709 PE=1 SV=1	3A
FALSE	6	2	1	2	10	[Master Protein] Snaclec macrovipecetin subunit beta OS=Macrovipera lebetina OX=8709 PE=1 SV=1	3A
FALSE	151	88	1	2	9	[Master Protein] Serine endopeptidase OS=Crotalus lepidus OX=44709 PE=2 SV=1	3A
FALSE	73	5	1	2	6	[Master Protein] Helicopsin (Fragment) OS=Helicops angulatus OX=121331 PE=1 SV=1	3A
FALSE	60	20	1	2	5	[Master Protein] Zinc metalloproteinase-disintegrin-like ammodytagin (Fragment) OS=Vipera ammodytes ammodytes OX=8705 PE=1 SV=3	3A
FALSE	30	24	1	2	5	[Master Protein] Metalloproteinase OS=Echis coloratus OX=64175 PE=2 SV=1	3A
FALSE	16	18	1	2	4	[Master Protein] Snake venom serine protease OS=Agkistrodon piscivorus OX=8715 PE=3 SV=1	3A
FALSE	63	16	1	2	4	[Master Protein] Serine protease (Fragment) OS=Echis carinatus sochureki OX=124223 PE=2 SV=1	3A
FALSE	74	1	1	2	4	[Master Protein] Kunitz/BPTI inhibitor-9 OS=Vipera ammodytes ammodytes OX=8705 PE=3 SV=1	3A
FALSE	37	30	1	2	2	[Master Protein] Metalloproteinase OS=Echis carinatus sochureki OX=124223 PE=2 SV=1	3A
FALSE	75	77	1	2	2	[Master Protein] Serine endopeptidase OS=Crotalus atrox OX=8730 PE=2 SV=1	3A
FALSE	17	80	1	2	2	[Master Protein] Serine protease (Fragment) OS=Echis pyramidum leakeyi OX=38415 PE=2 SV=1	3A
FALSE	41	4	1	1	5	[Master Protein] C-type lectin-like protein 4B OS=Macrovipera lebetina OX=8709 PE=2 SV=1	3A
FALSE	70	1	1	1	5	[Master Protein] Disintegrin VA6 OS=Vipera ammodytes ammodytes OX=8705 PE=1 SV=1	3A
FALSE	56	1	1	1	5	[Master Protein] Zinc finger protein 260-like OS=Pantherophis guttatus OX=94885 GN=LOC117659713 PE=4 SV=1	3A
FALSE	2	1	1	1	4	[Master Protein] Ninjurin-1 OS=Notechis scutatus OX=8663 GN=NINJ1 PE=3 SV=1	3A
FALSE	80	2	1	1	4	[Master Protein] Snake venom serine protease BthaTL OS=Bothrops alternatus OX=64174 PE=2 SV=1	3A
FALSE	158	1	1	1	3	[Master Protein] Metalloproteinase type II 4 OS=Agkistrodon piscivorus OX=8715 PE=4 SV=1	3A
FALSE	28	1	1	1	3	[Master Protein] CTLPs subunit alpha (Fragment) OS=Gloydius halys OX=8714 GN=pCTLP-1 PE=2 SV=1	3A
FALSE	136	1	1	1	3	[Master Protein] Thrombin-like enzyme LmrSP-3 (Fragment) OS=Lachesis muta rhombeata OX=60219 PE=1 SV=1	3A
FALSE	152	2	1	1	2	[Master Protein] Gamma-aminobutyric acid receptor subunit beta-3 isoform X2 OS=Notechis scutatus OX=8663 GN=GABRB3 PE=3 SV=1	3A
FALSE	34	5	1	1	2	[Master Protein] Plectin OS=Naja naja OX=35670 GN=PLEC PE=4 SV=1	3A
FALSE	169	1	1	1	2	[Master Protein] Snake venom serine protease OS=Agkistrodon piscivorus OX=8715 PE=3 SV=1	3A
FALSE	143	1	1	1	2	[Master Protein] L-amino-acid oxidase OS=Bungarus fasciatus OX=8613 PE=1 SV=1	3A
FALSE	171	1	1	1	2	[Master Protein] ubiquitinyl hydrolase 1 OS=Laticauda laticaudata OX=8630 PE=4 SV=1	3A
FALSE	52	6	1	1	2	[Master Protein] Cadam10_SVMPIII-3 OS=Crotalus adamanteus OX=8729 PE=2 SV=1	3A
FALSE	91	1	1	1	2	[Master Protein] Uncharacterized protein (Fragment) OS=Micrurus lemniscatus lemniscatus OX=129467 PE=4 SV=1	3A
FALSE	119	1	1	1	2	[Master Protein] Zinc metalloproteinase-disintegrin-like atrolysin-A (Fragment) OS=Crotalus atrox OX=8730 PE=1 SV=1	3A
FALSE	125	2	1	1	2	[Master Protein] Snaclec-5 OS=Vipera ammodytes ammodytes OX=8705 PE=2 SV=1	3A
FALSE	183	1	1	1	2	[Master Protein] Uncharacterized protein (Fragment) OS=Micrurus paraensis OX=1970185 PE=4 SV=1	3A
FALSE	160	1	1	1	1	[Master Protein] L-amino-acid oxidase OS=Pseudechis australis OX=8670 PE=1 SV=1	3A
FALSE	188	1	1	1	1	[Master Protein] Proton channel OTOP3 OS=Notechis scutatus OX=8663 GN=OTOP3 PE=3 SV=1	3A
FALSE	163	1	1	1	1	[Master Protein] Myosin motor domain-containing protein OS=Pseudonaja textilis OX=8673 PE=3 SV=1	3A
FALSE	186	1	1	1	1	[Master Protein] Pentraxin family member OS=Notechis scutatus OX=8663 GN=LOC113427261 PE=3 SV=1	3A
FALSE	165	1	1	1	1	[Master Protein] protein-tyrosine-phosphatase (Fragment) OS=Ophiophagus hannah OX=8665 GN=PTPN13 PE=3 SV=1	3A
FALSE	166	2	1	1	1	[Master Protein] Metalloproteinase type III 11 OS=Sistrurus miliarius barbouri OX=8759 PE=4 SV=1	3A
FALSE	23	6	1	1	1	[Master Protein] renin OS=Notechis scutatus OX=8663 GN=REN PE=3 SV=1	3A
FALSE	21	3	1	1	1	[Master Protein] Disintegrin lebestatin OS=Macrovipera lebetina OX=8709 PE=1 SV=1	3A
FALSE	4	12	1	1	1	[Master Protein] poly(A)-specific ribonuclease OS=Naja naja OX=35670 GN=CNOT6 PE=3 SV=1	3A
FALSE	20	7	1	1	1	[Master Protein] non-specific serine/threonine protein kinase OS=Pseudonaja textilis OX=8673 GN=DCLK2 PE=4 SV=1	3A
FALSE	3	3	1	1	1	[Master Protein] Glycerol-3-phosphate dehydrogenase [NAD(+)] OS=Python bivittatus OX=176946 GN=GPD1 PE=3 SV=1	3A
FALSE	159	1	1	1	1	[Master Protein] PDZ domain-containing protein 8 OS=Python bivittatus OX=176946 GN=PDZD8 PE=4 SV=1	3A
FALSE	18	7	1	1	1	[Master Protein] RING finger protein 207 OS=Pantherophis guttatus OX=94885 GN=RNF207 PE=4 SV=1	3A
FALSE	11	16	1	1	1	[Master Protein] Importin 8 OS=Pseudonaja textilis OX=8673 GN=IPO8 PE=4 SV=1	3A
FALSE	9	7	1	1	1	[Master Protein] Pregnancy zone protein-like isoform X1 OS=Pantherophis guttatus OX=94885 GN=LOC117670021 PE=3 SV=1	3A
FALSE	8	1	1	1	1	[Master Protein] Keratin, type II cytoskeletal 6A-like OS=Thamnophis sirtalis OX=35019 GN=LOC106543677 PE=3 SV=1	3A
FALSE	185	1	1	1	1	[Master Protein] Uncharacterized protein OS=Pseudonaja textilis OX=8673 PE=4 SV=1	3A
FALSE	7	10	1	1	1	[Master Protein] Glutathione peroxidase OS=Pseudonaja textilis OX=8673 PE=3 SV=1	3A
FALSE	32	14	1	1	1	[Master Protein] RIMS-binding protein 2 isoform X7 OS=Pantherophis guttatus OX=94885 GN=RIMBP2 PE=3 SV=1	3A
FALSE	27	2	1	1	1	[Master Protein] LIPA (Fragment) OS=Pantherophis guttatus OX=94885 PE=2 SV=1	3A
FALSE	189	1	1	1	1	[Master Protein] Potassium channel subfamily K member OS=Naja naja OX=35670 GN=KCNK3 PE=3 SV=1	3A
FALSE	90	2	1	1	1	[Master Protein] Cystatin OS=Bitis arietans OX=8692 PE=1 SV=1	3A
FALSE	85	1	1	1	1	[Master Protein] IF rod domain-containing protein OS=Naja naja OX=35670 PE=4 SV=1	3A
FALSE	76	2	1	1	1	[Master Protein] Snake venom metalloproteinase OS=Bothrops atrox OX=8725 PE=2 SV=1	3A
FALSE	128	1	1	1	1	[Master Protein] von Willebrand factor D and EGF domain-containing protein-like OS=Python bivittatus OX=176946 GN=LOC103050933 PE=4 SV=1	3A
FALSE	68	9	1	1	1	[Master Protein] Thrombin-like enzyme catroxobin-1 (Fragment) OS=Crotalus atrox OX=8730 PE=1 SV=1	3A
FALSE	64	1	1	1	1	[Master Protein] Inactive serine/threonine-protein kinase TEX14-like OS=Thamnophis sirtalis OX=35019 GN=LOC106552348 PE=4 SV=1	3A
FALSE	132	1	1	1	1	[Master Protein] Serine protease VLSP-1 OS=Macrovipera lebetina OX=8709 PE=2 SV=1	3A
FALSE	157	1	1	1	1	[Master Protein] Zinc metalloproteinase/disintegrin OS=Gloydius halys OX=8714 PE=2 SV=1	3A
FALSE	133	1	1	1	1	[Master Protein] Helicase POLQ-like protein OS=Ophiophagus hannah OX=8665 GN=HELQ PE=4 SV=1	3A
FALSE	49	1	1	1	1	[Master Protein] A-kinase anchor protein 12 OS=Pantherophis guttatus OX=94885 GN=AKAP12 PE=4 SV=1	3A
FALSE	46	5	1	1	1	[Master Protein] MPi-3 OS=Vipera ammodytes ammodytes OX=8705 PE=2 SV=1	3A
FALSE	144	1	1	1	1	[Master Protein] Synaptic vesicle membrane protein VAT-1 homolog-like OS=Python bivittatus OX=176946 GN=VAT1L PE=3 SV=1	3A
FALSE	44	2	1	1	1	[Master Protein] Methanethiol oxidase OS=Laticauda laticaudata OX=8630 PE=3 SV=1	3A
FALSE	146	1	1	1	1	[Master Protein] Nuclear receptor subfamily 1 group D member 1 OS=Laticauda laticaudata OX=8630 GN=NR1D1 PE=3 SV=1	3A
FALSE	43	1	1	1	1	[Master Protein] Snaclec macrovipecetin subunit alpha OS=Macrovipera lebetina OX=8709 PE=1 SV=1	3A
FALSE	38	2	1	1	1	[Master Protein] Glycine-rich cell wall structural protein 1 (Fragment) OS=Ophiophagus hannah OX=8665 GN=GRP-1 PE=4 SV=1	3A
FALSE	114	1	1	1	1	[Master Protein] DnaJ homolog subfamily C member 5B OS=Pantherophis guttatus OX=94885 GN=DNAJC5B PE=4 SV=1	3A
FALSE	58	7	1	1	1	[Master Protein] glutaminase OS=Notechis scutatus OX=8663 GN=GLS2 PE=3 SV=1	3A
FALSE	106	2	1	1	1	[Master Protein] Disintegrin EMF10B OS=Eristicophis macmahoni OX=110227 PE=1 SV=1	3A
FALSE	77	34	0	6	26	[Master Protein] Amine oxidase OS=Ovophis okinavensis OX=8769 PE=2 SV=1	3A
FALSE	25	4	0	3	12	[Master Protein] L-amino-acid oxidase OS=Calloselasma rhodostoma OX=8717 PE=1 SV=2	3A
FALSE	120	4	12	14	44	[Master Protein] Metalloproteinase of class P-III MPIII-1 OS=Vipera ammodytes ammodytes OX=8705 PE=2 SV=1	5A
FALSE	39	20	12	13	35	[Master Protein] Zinc metalloproteinase-disintegrin-like protein H4 subunit A OS=Vipera ammodytes ammodytes OX=8705 PE=1 SV=1	5A
FALSE	148	43	11	18	73	[Master Protein] Amine oxidase OS=Vipera ammodytes ammodytes OX=8705 PE=2 SV=1	5A
FALSE	164	1	10	11	15	[Master Protein] Metalloproteinase of class P-III MPIII-4 OS=Vipera ammodytes ammodytes OX=8705 PE=2 SV=1	5A
FALSE	83	37	9	12	18	[Master Protein] Metalloproteinase of class P-III MPIII-2 OS=Vipera ammodytes ammodytes OX=8705 PE=2 SV=1	5A
FALSE	14	7	9	9	26	[Master Protein] Serine proteinase SP-3 OS=Vipera ammodytes ammodytes OX=8705 PE=2 SV=1	5A
FALSE	169	26	8	9	45	[Master Protein] Metalloproteinase of class P-II MPII-3 OS=Vipera ammodytes ammodytes OX=8705 PE=2 SV=1	5A
FALSE	110	24	8	9	16	[Master Protein] Zinc metalloproteinase-disintegrin-like protein F1 OS=Vipera ammodytes ammodytes OX=8705 PE=1 SV=1	5A
FALSE	72	47	6	9	43	[Master Protein] Cysteine-rich secretory protein CRISP-1 OS=Vipera ammodytes ammodytes OX=8705 PE=2 SV=1	5A
FALSE	185	11	6	9	40	[Master Protein] Snaclec-7 OS=Vipera ammodytes ammodytes OX=8705 PE=2 SV=1	5A
FALSE	77	5	6	7	12	[Master Protein] Zinc metalloproteinase-disintegrin-like VLAIP-B OS=Macrovipera lebetina OX=8709 PE=1 SV=1	5A
FALSE	98	4	6	6	28	[Master Protein] C-type lectin snaclec-1 OS=Vipera ammodytes ammodytes OX=8705 PE=2 SV=1	5A
FALSE	32	22	5	9	40	[Master Protein] Metalloproteinase of class P-II MPII-1 OS=Vipera ammodytes ammodytes OX=8705 PE=2 SV=1	5A
FALSE	174	1	5	7	13	[Master Protein] C-type lectin snaclec-2 OS=Vipera ammodytes ammodytes OX=8705 PE=2 SV=1	5A
FALSE	52	213	5	6	47	[Master Protein] Ammodytin L(1'') isoform OS=Vipera ammodytes ammodytes OX=8705 PE=2 SV=1	5A
FALSE	50	44	5	6	28	[Master Protein] Ammodytin I2(C) isoform OS=Vipera ammodytes montandoni OX=235554 PE=2 SV=1	5A
FALSE	121	4	5	5	14	[Master Protein] C-type lectin snaclec-3 OS=Vipera ammodytes ammodytes OX=8705 PE=2 SV=1	5A
FALSE	55	159	5	5	5	[Master Protein] Nerve growth factor 1 OS=Vipera anatolica senliki OX=2604287 PE=2 SV=1	5A
FALSE	195	89	4	5	22	[Master Protein] Snake venom serine protease VaSP1 (Fragment) OS=Vipera ammodytes ammodytes OX=8705 PE=1 SV=1	5A
FALSE	95	1	4	4	10	[Master Protein] Serine proteinase SP-8 OS=Vipera ammodytes ammodytes OX=8705 PE=2 SV=1	5A
FALSE	187	37	4	4	5	[Master Protein] Venom phosphodiesterase OS=Macrovipera lebetina OX=8709 PE=1 SV=1	5A
FALSE	41	51	3	13	38	[Master Protein] Metalloproteinase of class P-III MPIII-5 OS=Vipera ammodytes ammodytes OX=8705 PE=2 SV=1	5A
FALSE	107	16	3	10	12	[Master Protein] Snake venom 5'-nucleotidase (Fragment) OS=Macrovipera lebetina OX=8709 PE=1 SV=1	5A
FALSE	180	100	3	7	36	[Master Protein] Serine proteinase SP-6 OS=Vipera ammodytes ammodytes OX=8705 PE=2 SV=1	5A
FALSE	178	5	3	5	18	[Master Protein] Disintegrin-like/cysteine-rich protein MPIII-3 OS=Vipera ammodytes ammodytes OX=8705 PE=1 SV=1	5A
FALSE	149	44	3	5	11	[Master Protein] Zinc metalloproteinase/disintegrin OS=Macrovipera lebetina OX=8709 PE=1 SV=1	5A
FALSE	155	7	3	4	44	[Master Protein] C-type lectin-like protein 3B OS=Macrovipera lebetina OX=8709 PE=2 SV=1	5A
FALSE	124	81	3	4	10	[Master Protein] Serine proteinase SP-4 OS=Vipera ammodytes ammodytes OX=8705 PE=2 SV=1	5A
FALSE	84	5	3	3	16	[Master Protein] Snake venom vascular endothelial growth factor toxin vammin OS=Vipera ammodytes ammodytes OX=8705 PE=1 SV=2	5A
FALSE	133	1	3	3	15	[Master Protein] Serine proteinase SP-2 OS=Vipera ammodytes ammodytes OX=8705 PE=2 SV=1	5A
FALSE	132	9	3	3	14	[Master Protein] C-type lectin-like Snaclec-9 OS=Vipera ammodytes ammodytes OX=8705 PE=2 SV=1	5A
FALSE	130	1	3	3	4	[Master Protein] Snaclec VP12 subunit A (Fragment) OS=Daboia palaestinae OX=1170828 PE=1 SV=1	5A
FALSE	2	4	3	3	3	[Master Protein] Serine protease inhibitor 3 OS=Vipera anatolica senliki OX=2604287 PE=2 SV=1	5A
FALSE	76	26	2	7	30	[Master Protein] Amine oxidase OS=Ovophis okinavensis OX=8769 PE=2 SV=1	5A
FALSE	157	80	2	6	34	[Master Protein] Snake venom serine protease nikobin OS=Vipera berus nikolskii OX=1808362 GN=sp-VN PE=2 SV=1	5A
FALSE	127	3	2	4	27	[Master Protein] L-amino-acid oxidase (Fragment) OS=Vipera berus berus OX=31156 PE=1 SV=1	5A
FALSE	91	38	2	4	8	[Master Protein] Group III snake venom metalloproteinase (Fragment) OS=Echis ocellatus OX=99586 GN=Eoc00089 PE=2 SV=1	5A
FALSE	35	20	2	4	6	[Master Protein] Metalloproteinase OS=Echis coloratus OX=64175 PE=2 SV=1	5A
FALSE	125	1	2	3	7	[Master Protein] phospholipase A2 (Fragment) OS=Vipera aspis OX=8706 PE=3 SV=1	5A
FALSE	163	1	2	3	5	[Master Protein] C-type lectin snaclec-4 OS=Vipera ammodytes ammodytes OX=8705 PE=2 SV=1	5A
FALSE	101	4	2	3	4	[Master Protein] Metalloprotease (Fragment) OS=Echis pyramidum OX=8700 GN=EcHII PE=2 SV=1	5A
FALSE	197	3	2	2	9	[Master Protein] Kunitz/BPTI inhibitor-1 OS=Vipera ammodytes ammodytes OX=8705 PE=3 SV=1	5A
FALSE	27	9	2	2	6	[Master Protein] Dis-2 OS=Vipera ammodytes ammodytes OX=8705 PE=2 SV=1	5A
FALSE	70	7	2	2	6	[Master Protein] Disintegrin Dis-1 OS=Vipera ammodytes ammodytes OX=8705 PE=2 SV=1	5A
FALSE	9	13	2	2	3	[Master Protein] Metalloproteinase OS=Echis coloratus OX=64175 PE=2 SV=1	5A
FALSE	16	12	2	2	3	[Master Protein] Kunitz/BPTI inhibitor-3 OS=Vipera ammodytes ammodytes OX=8705 PE=3 SV=1	5A
FALSE	179	3	2	2	3	[Master Protein] Group III snake venom metalloproteinase (Fragment) OS=Echis ocellatus OX=99586 GN=Eoc00013 PE=2 SV=1	5A
FALSE	25	12	2	2	2	[Master Protein] X-prolyl aminopeptidase 2 OS=Naja naja OX=35670 GN=XPNPEP2 PE=3 SV=1	5A
FALSE	97	10	2	2	2	[Master Protein] Deoxyribonuclease-2-alpha OS=Naja naja OX=35670 GN=DNASE2 PE=3 SV=1	5A
FALSE	96	25	1	8	19	[Master Protein] DSAIP (Fragment) OS=Daboia siamensis OX=343250 PE=2 SV=1	5A
FALSE	51	75	1	7	20	[Master Protein] Ammodytin I1(D) isoform OS=Vipera ammodytes meridionalis OX=73841 PE=2 SV=1	5A
FALSE	37	34	1	6	10	[Master Protein] Glutaminyl-peptide cyclotransferase OS=Gloydius blomhoffii OX=242054 GN=QPCT PE=2 SV=1	5A
FALSE	100	13	1	6	10	[Master Protein] Glutaminyl-peptide cyclotransferase OS=Daboia russelii OX=8707 GN=QC PE=2 SV=1	5A
FALSE	189	11	1	6	8	[Master Protein] Snake venom 5'-nucleotidase (Fragment) OS=Naja atra OX=8656 PE=1 SV=1	5A
FALSE	44	11	1	6	7	[Master Protein] 5'-nucleotidase (Fragment) OS=Phalotris mertensi OX=1260334 PE=3 SV=1	5A
FALSE	117	21	1	5	20	[Master Protein] Snake venom metalloproteinase lebetase-4 (Fragment) OS=Macrovipera lebetina OX=8709 PE=2 SV=1	5A
FALSE	116	44	1	5	18	[Master Protein] Ammodytin I2(A) isoform OS=Vipera ammodytes ruffoi OX=246549 PE=2 SV=1	5A
FALSE	65	44	1	5	18	[Master Protein] Ammodytin I2(A) variant OS=Vipera aspis aspis OX=194601 PE=2 SV=1	5A
FALSE	123	63	1	5	12	[Master Protein] Ammodytin I1(C) variant OS=Vipera aspis aspis OX=194601 PE=2 SV=1	5A
FALSE	184	63	1	5	12	[Master Protein] Ammodytin I1(E) isoform OS=Vipera aspis aspis OX=194601 PE=2 SV=1	5A
FALSE	138	6	1	5	10	[Master Protein] Ammodytin I1(A) variant OS=Vipera aspis aspis OX=194601 PE=2 SV=1	5A
FALSE	40	10	1	5	6	[Master Protein] Snake venom 5'-nucleotidase OS=Gloydius brevicaudus OX=259325 PE=2 SV=1	5A
FALSE	143	43	1	4	26	[Master Protein] Cysteine-rich venom protein OS=Protobothrops mucrosquamatus OX=103944 PE=2 SV=2	5A
FALSE	12	193	1	4	16	[Master Protein] Ammodytoxin B isoform OS=Vipera aspis aspis OX=194601 PE=2 SV=1	5A
FALSE	129	194	1	4	15	[Master Protein] Ammodytoxin C variant OS=Vipera aspis aspis OX=194601 PE=2 SV=1	5A
FALSE	104	3	1	4	8	[Master Protein] Snaclec B7 (Fragment) OS=Macrovipera lebetina OX=8709 PE=2 SV=1	5A
FALSE	166	5	1	3	48	[Master Protein] Snaclec-8 OS=Vipera ammodytes ammodytes OX=8705 PE=2 SV=1	5A
FALSE	122	6	1	3	29	[Master Protein] Cysteine-Rich Secretory Protein B OS=Echis coloratus OX=64175 PE=2 SV=1	5A
FALSE	53	233	1	3	13	[Master Protein] Phospholipase A2 OS=Trimeresurus venustus OX=232281 PE=3 SV=1	5A
FALSE	66	57	1	3	11	[Master Protein] Acidic phospholipase A2 Drk-a2 OS=Daboia russelii OX=8707 PE=2 SV=1	5A
FALSE	30	2	1	3	10	[Master Protein] Phospholipase A2 II (Fragment) OS=Vipera aspis OX=8706 PE=3 SV=1	5A
FALSE	170	17	1	3	8	[Master Protein] Coagulation factor X-activating enzyme heavy chain OS=Daboia siamensis OX=343250 PE=1 SV=2	5A
FALSE	158	202	1	3	6	[Master Protein] Serine endopeptidase OS=Crotalus atrox OX=8730 PE=2 SV=1	5A
FALSE	106	30	1	3	5	[Master Protein] Metalloproteinase OS=Echis coloratus OX=64175 PE=2 SV=1	5A
FALSE	13	49	1	3	5	[Master Protein] Cysteine-rich seceretory protein Ch-CRPKa (Fragment) OS=Crotalus horridus OX=35024 PE=2 SV=1	5A
FALSE	15	78	1	3	4	[Master Protein] IF rod domain-containing protein OS=Naja naja OX=35670 PE=3 SV=1	5A
FALSE	29	19	1	3	4	[Master Protein] Metalloproteinase OS=Echis coloratus OX=64175 PE=2 SV=1	5A
FALSE	147	78	1	3	4	[Master Protein] Keratin, type II cytoskeletal 5 (Fragment) OS=Ophiophagus hannah OX=8665 GN=KRT1 PE=3 SV=1	5A
FALSE	82	3	1	2	12	[Master Protein] L-amino-acid oxidase OS=Demansia vestigiata OX=412038 PE=2 SV=1	5A
FALSE	3	2	1	2	11	[Master Protein] Snaclec macrovipecetin subunit beta OS=Macrovipera lebetina OX=8709 PE=1 SV=1	5A
FALSE	171	37	1	2	7	[Master Protein] Acidic phospholipase A2 PLA-1 OS=Eristicophis macmahoni OX=110227 PE=1 SV=1	5A
FALSE	89	96	1	2	5	[Master Protein] Kallikrein-CohID-1 OS=Crotalus oreganus helleri OX=8741 PE=2 SV=1	5A
FALSE	135	39	1	2	4	[Master Protein] Alpha-fibrinogenase OS=Macrovipera lebetina OX=8709 PE=1 SV=1	5A
FALSE	114	1	1	2	4	[Master Protein] Snaclec VP12 subunit B OS=Daboia palaestinae OX=1170828 PE=1 SV=1	5A
FALSE	79	4	1	2	4	[Master Protein] L-amino-acid oxidase OS=Trimeresurus stejnegeri OX=39682 PE=1 SV=1	5A
FALSE	49	16	1	2	4	[Master Protein] Phospholipase B-like (Fragment) OS=Ophiophagus hannah OX=8665 GN=PLBD1 PE=3 SV=1	5A
FALSE	88	4	1	2	4	[Master Protein] L-amino-acid oxidase OS=Echis ocellatus OX=99586 PE=1 SV=1	5A
FALSE	5	60	1	2	3	[Master Protein] Keratin, type II cytoskeletal 6A-like OS=Thamnophis sirtalis OX=35019 GN=LOC106543677 PE=3 SV=1	5A
FALSE	190	5	1	2	3	[Master Protein] ShKT domain-containing protein OS=Bothriechis nubestris OX=1766655 PE=3 SV=1	5A
FALSE	64	20	1	2	3	[Master Protein] Zinc metalloproteinase-disintegrin-like ammodytagin (Fragment) OS=Vipera ammodytes ammodytes OX=8705 PE=1 SV=3	5A
FALSE	156	17	1	2	3	[Master Protein] Phospholipase B-like OS=Echis coloratus OX=64175 PE=2 SV=1	5A
FALSE	11	67	1	2	3	[Master Protein] IF rod domain-containing protein OS=Naja naja OX=35670 PE=3 SV=1	5A
FALSE	67	17	1	2	2	[Master Protein] Serine protease (Fragment) OS=Echis carinatus sochureki OX=124223 PE=2 SV=1	5A
FALSE	126	81	1	2	2	[Master Protein] Thrombin-like enzyme PTLE3 OS=Gloydius halys OX=8714 PE=2 SV=1	5A
FALSE	42	4	1	1	5	[Master Protein] C-type lectin-like protein 4B OS=Macrovipera lebetina OX=8709 PE=2 SV=1	5A
FALSE	73	1	1	1	4	[Master Protein] Kunitz/BPTI inhibitor-9 OS=Vipera ammodytes ammodytes OX=8705 PE=3 SV=1	5A
FALSE	150	1	1	1	4	[Master Protein] Thrombin-like enzyme LmrSP-3 (Fragment) OS=Lachesis muta rhombeata OX=60219 PE=1 SV=1	5A
FALSE	172	2	1	1	3	[Master Protein] Metalloproteinase type III 11 OS=Sistrurus miliarius barbouri OX=8759 PE=4 SV=1	5A
FALSE	71	1	1	1	3	[Master Protein] Disintegrin VA6 OS=Vipera ammodytes ammodytes OX=8705 PE=1 SV=1	5A
FALSE	167	1	1	1	3	[Master Protein] Metalloproteinase type II 4 OS=Agkistrodon piscivorus OX=8715 PE=4 SV=1	5A
FALSE	80	2	1	1	3	[Master Protein] Snake venom serine protease BthaTL OS=Bothrops alternatus OX=64174 PE=2 SV=1	5A
FALSE	177	1	1	1	2	[Master Protein] Snake venom serine protease OS=Agkistrodon piscivorus OX=8715 PE=3 SV=1	5A
FALSE	188	1	1	1	2	[Master Protein] Nuclear receptor subfamily 4 group A member 1 OS=Laticauda laticaudata OX=8630 GN=NR4A1 PE=3 SV=1	5A
FALSE	22	14	1	1	2	[Master Protein] Metalloproteinase (Type II) 2a OS=Crotalus adamanteus OX=8729 PE=2 SV=1	5A
FALSE	134	2	1	1	2	[Master Protein] Snaclec-5 OS=Vipera ammodytes ammodytes OX=8705 PE=2 SV=1	5A
FALSE	153	1	1	1	2	[Master Protein] Glycine-rich cell wall structural protein 1.8-like OS=Pantherophis guttatus OX=94885 GN=LOC117676266 PE=4 SV=1	5A
FALSE	47	2	1	1	2	[Master Protein] Methanethiol oxidase OS=Laticauda laticaudata OX=8630 PE=3 SV=1	5A
FALSE	33	1	1	1	2	[Master Protein] Uncharacterized protein LOC106537476 OS=Thamnophis sirtalis OX=35019 GN=LOC106537476 PE=4 SV=1	5A
FALSE	58	6	1	1	2	[Master Protein] Cadam10_SVMPIII-3 OS=Crotalus adamanteus OX=8729 PE=2 SV=1	5A
FALSE	26	1	1	1	2	[Master Protein] CTLPs subunit alpha (Fragment) OS=Gloydius halys OX=8714 GN=pCTLP-1 PE=2 SV=1	5A
FALSE	74	2	1	1	2	[Master Protein] Snake venom metalloproteinase OS=Bothrops atrox OX=8725 PE=2 SV=1	5A
FALSE	46	1	1	1	1	[Master Protein] Snaclec macrovipecetin subunit alpha OS=Macrovipera lebetina OX=8709 PE=1 SV=1	5A
FALSE	162	2	1	1	1	[Master Protein] Gamma-aminobutyric acid receptor subunit beta-3 isoform X2 OS=Notechis scutatus OX=8663 GN=GABRB3 PE=3 SV=1	5A
FALSE	10	5	1	1	1	[Master Protein] Vascular endothelial growth factor A OS=Echis coloratus OX=64175 PE=2 SV=1	5A
FALSE	36	1	1	1	1	[Master Protein] Murine leukemia virus integrase C-terminal domain-containing protein OS=Naja naja OX=35670 PE=4 SV=1	5A
FALSE	81	1	1	1	1	[Master Protein] ATP-dependent RNA helicase OS=Crotalus horridus OX=35024 PE=3 SV=1	5A
FALSE	38	13	1	1	1	[Master Protein] V-set and transmembrane domain-containing protein 4 isoform X3 OS=Notechis scutatus OX=8663 GN=VSTM4 PE=4 SV=1	5A
FALSE	168	1	1	1	1	[Master Protein] L-amino-acid oxidase OS=Pseudechis australis OX=8670 PE=1 SV=1	5A
FALSE	8	1	1	1	1	[Master Protein] Snaclec coagulation factor X-activating enzyme light chain 2 OS=Macrovipera lebetina OX=8709 GN=LC2 PE=1 SV=1	5A
FALSE	75	2	1	1	1	[Master Protein] BATXCTL10 OS=Bothrops atrox OX=8725 PE=2 SV=1	5A
FALSE	69	5	1	1	1	[Master Protein] Keratin, type I cytoskeletal 19 OS=Python bivittatus OX=176946 GN=LOC103058948 PE=3 SV=1	5A
FALSE	173	1	1	1	1	[Master Protein] Calicin OS=Python bivittatus OX=176946 GN=CCIN PE=4 SV=1	5A
FALSE	7	2	1	1	1	[Master Protein] Trehalase OS=Laticauda laticaudata OX=8630 GN=TREH PE=3 SV=1	5A
FALSE	62	1	1	1	1	[Master Protein] C2H2-type domain-containing protein (Fragment) OS=Micrurus lemniscatus lemniscatus OX=129467 PE=4 SV=1	5A
FALSE	6	1	1	1	1	[Master Protein] Disintegrin VLO4 OS=Macrovipera lebetina obtusa OX=209528 PE=1 SV=1	5A
FALSE	60	1	1	1	1	[Master Protein] Zinc finger protein 260-like OS=Pantherophis guttatus OX=94885 GN=LOC117659713 PE=4 SV=1	5A
FALSE	182	1	1	1	1	[Master Protein] Puratrophin-1 OS=Notechis scutatus OX=8663 GN=PLEKHG4 PE=4 SV=1	5A
FALSE	183	1	1	1	1	[Master Protein] Group III snake venom metalloproteinase (Fragment) OS=Echis ocellatus OX=99586 GN=Eoc00063 PE=2 SV=1	5A
FALSE	4	10	1	1	1	[Master Protein] Glutathione peroxidase OS=Pseudonaja textilis OX=8673 PE=3 SV=1	5A
FALSE	57	1	1	1	1	[Master Protein] Butyrophilin subfamily 1 member A1-like OS=Python bivittatus OX=176946 GN=LOC103066636 PE=3 SV=1	5A
FALSE	43	2	1	1	1	[Master Protein] Peroxisome proliferator-activated receptor gamma coactivator-related protein 1 isoform X2 OS=Thamnophis sirtalis OX=35019 GN=PPRC1 PE=4 SV=1	5A
FALSE	45	7	1	1	1	[Master Protein] Spectrin beta, non-erythrocytic 4 OS=Laticauda laticaudata OX=8630 PE=4 SV=1	5A
FALSE	48	5	1	1	1	[Master Protein] MPi-3 OS=Vipera ammodytes ammodytes OX=8705 PE=2 SV=1	5A
FALSE	192	1	1	1	1	[Master Protein] Transforming growth factor beta regulator 4 OS=Pseudonaja textilis OX=8673 GN=TBRG4 PE=4 SV=1	5A
FALSE	161	1	1	1	1	[Master Protein] APC membrane recruitment protein 1 OS=Python bivittatus OX=176946 GN=AMER1 PE=3 SV=1	5A
FALSE	159	1	1	1	1	[Master Protein] ISG15 ubiquitin like modifier OS=Naja naja OX=35670 GN=ISG15 PE=4 SV=1	5A
FALSE	85	1	1	1	1	[Master Protein] IF rod domain-containing protein OS=Naja naja OX=35670 PE=4 SV=1	5A
FALSE	90	3	1	1	1	[Master Protein] Serum albumin-like OS=Thamnophis sirtalis OX=35019 GN=LOC106540733 PE=4 SV=1	5A
FALSE	118	1	1	1	1	[Master Protein] 28S ribosomal protein S21, mitochondrial-like OS=Pantherophis guttatus OX=94885 GN=LOC117660902 PE=3 SV=1	5A
FALSE	21	3	1	1	1	[Master Protein] Disintegrin lebestatin OS=Macrovipera lebetina OX=8709 PE=1 SV=1	5A
FALSE	128	1	1	1	1	[Master Protein] Zinc metalloproteinase-disintegrin-like atrolysin-A (Fragment) OS=Crotalus atrox OX=8730 PE=1 SV=1	5A
FALSE	115	2	1	1	1	[Master Protein] Disintegrin EMF10B OS=Eristicophis macmahoni OX=110227 PE=1 SV=1	5A
FALSE	20	7	1	1	1	[Master Protein] non-specific serine/threonine protein kinase OS=Pseudonaja textilis OX=8673 GN=DCLK2 PE=4 SV=1	5A
FALSE	18	7	1	1	1	[Master Protein] RING finger protein 207 OS=Pantherophis guttatus OX=94885 GN=RNF207 PE=4 SV=1	5A
FALSE	113	10	1	1	1	[Master Protein] RAB3 GTPase activating non-catalytic protein subunit 2 OS=Naja naja OX=35670 GN=RAB3GAP2 PE=3 SV=1	5A
FALSE	109	2	1	1	1	[Master Protein] GAS2-like protein 1 OS=Pantherophis guttatus OX=94885 GN=LOC117660125 PE=4 SV=1	5A
FALSE	136	1	1	1	1	[Master Protein] Beta-hexosaminidase subunit alpha OS=Python bivittatus OX=176946 GN=HEXA PE=3 SV=1	5A
FALSE	137	1	1	1	1	[Master Protein] Snake venom 5'-nucleotidase (Fragment) OS=Gloydius blomhoffii blomhoffii OX=417378 PE=1 SV=1	5A
FALSE	108	1	1	1	1	[Master Protein] Transporter OS=Naja naja OX=35670 GN=SLC6A18 PE=3 SV=1	5A
FALSE	139	1	1	1	1	[Master Protein] Uncharacterized protein (Fragment) OS=Micrurus surinamensis OX=129470 PE=4 SV=1	5A
FALSE	141	1	1	1	1	[Master Protein] Uncharacterized protein LOC117674804 OS=Pantherophis guttatus OX=94885 GN=LOC117674804 PE=4 SV=1	5A
FALSE	142	2	1	1	1	[Master Protein] Angiopoietin 4 OS=Pseudonaja textilis OX=8673 GN=ANGPT4 PE=4 SV=1	5A
FALSE	105	1	1	1	1	[Master Protein] Snake venom metalloprotease 2 (Fragment) OS=Vipera anatolica senliki OX=2604287 PE=2 SV=1	5A
FALSE	144	1	1	1	1	[Master Protein] Digestive cysteine proteinase 2-like OS=Python bivittatus OX=176946 GN=LOC103068108 PE=3 SV=1	5A
FALSE	145	1	1	1	1	[Master Protein] Helicase POLQ-like protein OS=Ophiophagus hannah OX=8665 GN=HELQ PE=4 SV=1	5A
FALSE	102	2	1	1	1	[Master Protein] Store-operated calcium entry-associated regulatory factor OS=Notechis scutatus OX=8663 GN=SARAF PE=3 SV=1	5A
FALSE	28	1	1	1	1	[Master Protein] Keratin, type II cytoskeletal-like OS=Python bivittatus OX=176946 GN=LOC103059602 PE=3 SV=1	5A
FALSE	99	1	1	1	1	[Master Protein] Regulator of G protein signaling 14 OS=Naja naja OX=35670 GN=RGS14 PE=4 SV=1	5A
FALSE	94	1	1	1	1	[Master Protein] Uncharacterized protein (Fragment) OS=Micrurus lemniscatus lemniscatus OX=129467 PE=4 SV=1	5A
FALSE	93	2	1	1	1	[Master Protein] Cystatin OS=Bitis arietans OX=8692 PE=1 SV=1	5A
FALSE	34	5	1	1	1	[Master Protein] Plectin OS=Naja naja OX=35670 GN=PLEC PE=4 SV=1	5A
FALSE	140	1	1	1	1	[Master Protein] Metalloproteinase OS=Phalotris mertensi OX=1260334 PE=4 SV=1	5A
FALSE	24	6	1	1	1	[Master Protein] Uncharacterized protein (Fragment) OS=Micrurus lemniscatus lemniscatus OX=129467 PE=4 SV=1	5A
FALSE	61	41	0	9	21	[Master Protein] Zinc metalloproteinase-disintegrin-like VLAIP-A OS=Macrovipera lebetina OX=8709 PE=1 SV=1	5A
FALSE	23	11	0	3	14	[Master Protein] L-amino-acid oxidase OS=Calloselasma rhodostoma OX=8717 PE=1 SV=2	5A
FALSE	206	43	15	25	95	[Master Protein] Amine oxidase OS=Vipera ammodytes ammodytes OX=8705 PE=2 SV=1	8A
FALSE	53	17	15	16	58	[Master Protein] Zinc metalloproteinase-disintegrin-like protein H4 subunit A OS=Vipera ammodytes ammodytes OX=8705 PE=1 SV=1	8A
FALSE	152	22	15	16	41	[Master Protein] Zinc metalloproteinase-disintegrin-like protein F1 OS=Vipera ammodytes ammodytes OX=8705 PE=1 SV=1	8A
FALSE	162	2	13	15	34	[Master Protein] Metalloproteinase of class P-III MPIII-1 OS=Vipera ammodytes ammodytes OX=8705 PE=2 SV=1	8A
FALSE	226	1	13	15	25	[Master Protein] Metalloproteinase of class P-III MPIII-4 OS=Vipera ammodytes ammodytes OX=8705 PE=2 SV=1	8A
FALSE	256	29	13	15	18	[Master Protein] Venom phosphodiesterase OS=Macrovipera lebetina OX=8709 PE=1 SV=1	8A
FALSE	181	11	11	11	30	[Master Protein] C-type lectin-like Snaclec-9 OS=Vipera ammodytes ammodytes OX=8705 PE=2 SV=1	8A
FALSE	118	33	9	12	23	[Master Protein] Metalloproteinase of class P-III MPIII-2 OS=Vipera ammodytes ammodytes OX=8705 PE=2 SV=1	8A
FALSE	234	26	9	10	42	[Master Protein] Metalloproteinase of class P-II MPII-3 OS=Vipera ammodytes ammodytes OX=8705 PE=2 SV=1	8A
FALSE	113	5	8	9	17	[Master Protein] Zinc metalloproteinase-disintegrin-like VLAIP-B OS=Macrovipera lebetina OX=8709 PE=1 SV=1	8A
FALSE	252	11	6	9	29	[Master Protein] Snaclec-7 OS=Vipera ammodytes ammodytes OX=8705 PE=2 SV=1	8A
FALSE	75	213	6	7	51	[Master Protein] Ammodytin L(1'') isoform OS=Vipera ammodytes ammodytes OX=8705 PE=2 SV=1	8A
FALSE	148	11	5	13	27	[Master Protein] Snake venom 5'-nucleotidase (Fragment) OS=Macrovipera lebetina OX=8709 PE=1 SV=1	8A
FALSE	102	47	5	8	31	[Master Protein] Cysteine-rich secretory protein CRISP-1 OS=Vipera ammodytes ammodytes OX=8705 PE=2 SV=1	8A
FALSE	239	1	5	8	24	[Master Protein] C-type lectin snaclec-2 OS=Vipera ammodytes ammodytes OX=8705 PE=2 SV=1	8A
FALSE	10	21	5	8	9	[Master Protein] Pregnancy zone protein-like isoform X1 OS=Pantherophis guttatus OX=94885 GN=LOC117670021 PE=3 SV=1	8A
FALSE	68	43	5	6	26	[Master Protein] Ammodytin I2(C) isoform OS=Vipera ammodytes montandoni OX=235554 PE=2 SV=1	8A
FALSE	134	4	5	5	25	[Master Protein] C-type lectin snaclec-1 OS=Vipera ammodytes ammodytes OX=8705 PE=2 SV=1	8A
FALSE	183	1	5	5	19	[Master Protein] Serine proteinase SP-2 OS=Vipera ammodytes ammodytes OX=8705 PE=2 SV=1	8A
FALSE	164	4	5	5	10	[Master Protein] C-type lectin snaclec-3 OS=Vipera ammodytes ammodytes OX=8705 PE=2 SV=1	8A
FALSE	56	49	4	12	32	[Master Protein] Metalloproteinase of class P-III MPIII-5 OS=Vipera ammodytes ammodytes OX=8705 PE=2 SV=1	8A
FALSE	246	5	4	6	18	[Master Protein] Disintegrin-like/cysteine-rich protein MPIII-3 OS=Vipera ammodytes ammodytes OX=8705 PE=1 SV=1	8A
FALSE	130	1	4	4	8	[Master Protein] Serine proteinase SP-8 OS=Vipera ammodytes ammodytes OX=8705 PE=2 SV=1	8A
FALSE	79	81	4	4	8	[Master Protein] Nerve growth factor 1 OS=Vipera anatolica senliki OX=2604287 PE=2 SV=1	8A
FALSE	5	4	4	4	5	[Master Protein] Serine protease inhibitor 3 OS=Vipera anatolica senliki OX=2604287 PE=2 SV=1	8A
FALSE	213	7	3	11	88	[Master Protein] C-type lectin-like protein 3B OS=Macrovipera lebetina OX=8709 PE=2 SV=1	8A
FALSE	143	5	3	8	16	[Master Protein] 5'-nucleotidase OS=Bothriechis nigroviridis OX=88079 PE=3 SV=1	8A
FALSE	187	127	3	7	15	[Master Protein] Vaa serine proteinase homolog 1 OS=Vipera ammodytes ammodytes OX=8705 PE=1 SV=1	8A
FALSE	249	3	3	7	12	[Master Protein] 5'-nucleotidase (Fragment) OS=Vipera anatolica senliki OX=2604287 PE=2 SV=1	8A
FALSE	37	9	3	3	21	[Master Protein] Dis-2 OS=Vipera ammodytes ammodytes OX=8705 PE=2 SV=1	8A
FALSE	169	2	3	3	7	[Master Protein] Serine proteinase SP-4 OS=Vipera ammodytes ammodytes OX=8705 PE=2 SV=1	8A
FALSE	127	11	3	3	4	[Master Protein] Glutathione peroxidase OS=Thamnophis elegans OX=35005 PE=2 SV=1	8A
FALSE	201	18	3	3	4	[Master Protein] thioredoxin-dependent peroxiredoxin OS=Python bivittatus OX=176946 GN=PRDX4 PE=3 SV=1	8A
FALSE	174	1	3	3	3	[Master Protein] Snaclec VP12 subunit A (Fragment) OS=Daboia palaestinae OX=1170828 PE=1 SV=1	8A
FALSE	138	12	2	10	15	[Master Protein] Glutaminyl-peptide cyclotransferase OS=Daboia russelii OX=8707 GN=QC PE=2 SV=1	8A
FALSE	111	36	2	8	31	[Master Protein] Amine oxidase OS=Ovophis okinavensis OX=8769 PE=2 SV=1	8A
FALSE	140	43	2	7	25	[Master Protein] Ammodytin I1(A) variant OS=Vipera aspis aspis OX=194601 PE=2 SV=1	8A
FALSE	233	14	2	7	16	[Master Protein] L-amino-acid oxidase OS=Daboia russelii OX=8707 PE=1 SV=1	8A
FALSE	21	28	2	6	26	[Master Protein] L-amino-acid oxidase OS=Agkistrodon piscivorus OX=8715 PE=3 SV=1	8A
FALSE	159	43	2	6	24	[Master Protein] Ammodytin I2(A) isoform OS=Vipera ammodytes ruffoi OX=246549 PE=2 SV=1	8A
FALSE	16	6	2	6	20	[Master Protein] Serine proteinase SP-3 OS=Vipera ammodytes ammodytes OX=8705 PE=2 SV=1	8A
FALSE	97	9	2	6	7	[Master Protein] Xaa-Pro aminopeptidase 2 OS=Boiga irregularis OX=92519 PE=3 SV=1	8A
FALSE	217	2	2	5	22	[Master Protein] Snake venom serine protease nikobin OS=Vipera berus nikolskii OX=1808362 GN=sp-VN PE=2 SV=1	8A
FALSE	248	21	2	5	16	[Master Protein] Serine proteinase SP-6 OS=Vipera ammodytes ammodytes OX=8705 PE=2 SV=1	8A
FALSE	123	19	2	5	7	[Master Protein] Group III snake venom metalloproteinase OS=Echis ocellatus OX=99586 GN=Svmp3-Eoc13 PE=2 SV=1	8A
FALSE	207	31	2	4	18	[Master Protein] Zinc metalloproteinase/disintegrin OS=Macrovipera lebetina OX=8709 PE=1 SV=1	8A
FALSE	170	1	2	4	14	[Master Protein] phospholipase A2 (Fragment) OS=Vipera aspis OX=8706 PE=3 SV=1	8A
FALSE	180	12	2	4	5	[Master Protein] Kunitz/BPTI inhibitor-2 OS=Vipera ammodytes ammodytes OX=8705 PE=3 SV=1	8A
FALSE	99	6	2	3	18	[Master Protein] Disintegrin Dis-1 OS=Vipera ammodytes ammodytes OX=8705 PE=2 SV=1	8A
FALSE	32	22	2	3	6	[Master Protein] Metalloproteinase OS=Echis coloratus OX=64175 PE=2 SV=1	8A
FALSE	225	1	2	3	5	[Master Protein] C-type lectin snaclec-4 OS=Vipera ammodytes ammodytes OX=8705 PE=2 SV=1	8A
FALSE	107	2	2	3	3	[Master Protein] Metalloproteinase OS=Echis carinatus sochureki OX=124223 PE=2 SV=1	8A
FALSE	119	3	2	2	13	[Master Protein] Snake venom vascular endothelial growth factor toxin vammin OS=Vipera ammodytes ammodytes OX=8705 PE=1 SV=2	8A
FALSE	101	1	2	2	5	[Master Protein] Disintegrin VA6 OS=Vipera ammodytes ammodytes OX=8705 PE=1 SV=1	8A
FALSE	188	40	2	2	3	[Master Protein] Alpha-fibrinogenase OS=Macrovipera lebetina OX=8709 PE=1 SV=1	8A
FALSE	60	25	2	2	3	[Master Protein] Hyaluronidase (Fragment) OS=Macrovipera lebetina OX=8709 PE=2 SV=1	8A
FALSE	64	17	2	2	3	[Master Protein] Ig-like domain-containing protein OS=Naja naja OX=35670 PE=4 SV=1	8A
FALSE	26	10	2	2	2	[Master Protein] renin OS=Notechis scutatus OX=8663 GN=REN PE=3 SV=1	8A
FALSE	230	3	2	2	2	[Master Protein] Serum albumin-like OS=Pantherophis guttatus OX=94885 GN=LOC117669029 PE=4 SV=1	8A
FALSE	112	3	2	2	2	[Master Protein] Lipase OS=Vipera anatolica senliki OX=2604287 PE=2 SV=1	8A
FALSE	41	21	1	12	39	[Master Protein] Metalloproteinase of class P-II MPII-1 OS=Vipera ammodytes ammodytes OX=8705 PE=2 SV=1	8A
FALSE	214	21	1	12	34	[Master Protein] Metalloproteinase of class P-II MPII-2 OS=Vipera ammodytes ammodytes OX=8705 PE=2 SV=1	8A
FALSE	229	5	1	11	61	[Master Protein] Snaclec-8 OS=Vipera ammodytes ammodytes OX=8705 PE=2 SV=1	8A
FALSE	86	36	1	9	24	[Master Protein] Zinc metalloproteinase-disintegrin-like VLAIP-A OS=Macrovipera lebetina OX=8709 PE=1 SV=1	8A
FALSE	51	33	1	9	13	[Master Protein] Glutaminyl-peptide cyclotransferase OS=Gloydius blomhoffii OX=242054 GN=QPCT PE=2 SV=1	8A
FALSE	73	66	1	8	33	[Master Protein] Ammodytin I1(D) isoform OS=Vipera ammodytes meridionalis OX=73841 PE=2 SV=1	8A
FALSE	257	10	1	7	15	[Master Protein] Snake venom 5'-nucleotidase (Fragment) OS=Naja atra OX=8656 PE=1 SV=1	8A
FALSE	166	61	1	6	23	[Master Protein] Ammodytin I1(C) variant OS=Vipera aspis aspis OX=194601 PE=2 SV=1	8A
FALSE	251	61	1	6	23	[Master Protein] Ammodytin I1(E) isoform OS=Vipera aspis aspis OX=194601 PE=2 SV=1	8A
FALSE	264	114	1	5	20	[Master Protein] Snake venom serine protease VaSP1 (Fragment) OS=Vipera ammodytes ammodytes OX=8705 PE=1 SV=1	8A
FALSE	198	18	1	5	20	[Master Protein] Amine oxidase OS=Echis coloratus OX=64175 PE=2 SV=1	8A
FALSE	90	43	1	5	19	[Master Protein] Ammodytin I2(A) variant OS=Vipera aspis aspis OX=194601 PE=2 SV=1	8A
FALSE	220	6	1	5	16	[Master Protein] Serine proteinase SP-5 (Fragment) OS=Vipera ammodytes ammodytes OX=8705 PE=2 SV=1	8A
FALSE	171	10	1	5	16	[Master Protein] L-amino-acid oxidase (Fragment) OS=Vipera berus berus OX=31156 PE=1 SV=1	8A
FALSE	33	9	1	5	6	[Master Protein] X-prolyl aminopeptidase 2 OS=Naja naja OX=35670 GN=XPNPEP2 PE=3 SV=1	8A
FALSE	178	17	1	4	18	[Master Protein] Amine oxidase OS=Protobothrops flavoviridis OX=88087 PE=2 SV=1	8A
FALSE	160	21	1	4	13	[Master Protein] Snake venom metalloproteinase lebetase-4 (Fragment) OS=Macrovipera lebetina OX=8709 PE=2 SV=1	8A
FALSE	223	14	1	4	12	[Master Protein] L-amino-acid oxidase (Fragment) OS=Daboia siamensis OX=343250 PE=1 SV=2	8A
FALSE	14	193	1	4	12	[Master Protein] Ammodytoxin B isoform OS=Vipera aspis aspis OX=194601 PE=2 SV=1	8A
FALSE	173	194	1	4	11	[Master Protein] Ammodytoxin C variant OS=Vipera aspis aspis OX=194601 PE=2 SV=1	8A
FALSE	144	3	1	4	11	[Master Protein] Snaclec B7 (Fragment) OS=Macrovipera lebetina OX=8709 PE=2 SV=1	8A
FALSE	128	27	1	4	7	[Master Protein] Group III snake venom metalloproteinase (Fragment) OS=Echis ocellatus OX=99586 GN=Eoc00089 PE=2 SV=1	8A
FALSE	158	2	1	4	5	[Master Protein] Kunitz-type serine protease inhibitor 3 OS=Vipera ammodytes ammodytes OX=8705 PE=1 SV=2	8A
FALSE	266	2	1	4	5	[Master Protein] Kunitz/BPTI inhibitor-1 OS=Vipera ammodytes ammodytes OX=8705 PE=3 SV=1	8A
FALSE	262	7	1	4	5	[Master Protein] Xaa-Pro aminopeptidase 2 OS=Notechis scutatus OX=8663 GN=XPNPEP2 PE=3 SV=1	8A
FALSE	196	2	1	4	4	[Master Protein] Alpha-2-macroglobulin-like OS=Python bivittatus OX=176946 GN=LOC103048567 PE=3 SV=1	8A
FALSE	165	6	1	3	15	[Master Protein] Cysteine-Rich Secretory Protein B OS=Echis coloratus OX=64175 PE=2 SV=1	8A
FALSE	15	48	1	3	14	[Master Protein] Cysteine-rich seceretory protein Ch-CRPKa (Fragment) OS=Crotalus horridus OX=35024 PE=2 SV=1	8A
FALSE	247	37	1	3	12	[Master Protein] Cysteine-rich venom protein ablomin OS=Gloydius blomhoffii OX=242054 PE=1 SV=1	8A
FALSE	40	2	1	3	11	[Master Protein] Phospholipase A2 II (Fragment) OS=Vipera aspis OX=8706 PE=3 SV=1	8A
FALSE	221	3	1	3	11	[Master Protein] Ammodytin I1(C) variant OS=Vipera berus berus OX=31156 PE=2 SV=1	8A
FALSE	147	26	1	3	7	[Master Protein] Metalloproteinase OS=Echis coloratus OX=64175 PE=2 SV=1	8A
FALSE	39	17	1	3	6	[Master Protein] Metalloproteinase OS=Echis coloratus OX=64175 PE=2 SV=1	8A
FALSE	236	15	1	3	5	[Master Protein] Coagulation factor X-activating enzyme heavy chain OS=Daboia siamensis OX=343250 PE=1 SV=2	8A
FALSE	194	50	1	3	5	[Master Protein] Metalloproteinase disintegrin and cysteine-rich protein 8 OS=Crotalus horridus OX=35024 GN=mdc-8 PE=4 SV=1	8A
FALSE	98	21	1	3	4	[Master Protein] glycerophosphocholine cholinephosphodiesterase OS=Pantherophis guttatus OX=94885 GN=ENPP6 PE=3 SV=1	8A
FALSE	182	4	1	3	4	[Master Protein] Metalloproteinase (Fragment) OS=Echis pyramidum leakeyi OX=38415 PE=2 SV=1	8A
FALSE	195	14	1	3	3	[Master Protein] glycerophosphocholine cholinephosphodiesterase OS=Crotalus adamanteus OX=8729 PE=2 SV=1	8A
FALSE	192	5	1	3	3	[Master Protein] 5'-nucleotidase OS=Pseudonaja textilis OX=8673 GN=NT5E PE=3 SV=1	8A
FALSE	254	4	1	3	3	[Master Protein] Alpha-2-macroglobulin-like OS=Pantherophis guttatus OX=94885 GN=LOC117670023 PE=3 SV=1	8A
FALSE	103	4	1	3	3	[Master Protein] Phosphodiesterase (Fragment) OS=Borikenophis portoricensis OX=1260276 PE=2 SV=1	8A
FALSE	108	4	1	3	3	[Master Protein] Group III snake venom metalloproteinase (Fragment) OS=Echis ocellatus OX=99586 GN=Svmp3-Eoc186 PE=2 SV=1	8A
FALSE	117	3	1	2	16	[Master Protein] L-amino-acid oxidase OS=Demansia vestigiata OX=412038 PE=2 SV=1	8A
FALSE	237	36	1	2	10	[Master Protein] Acidic phospholipase A2 PLA-1 OS=Eristicophis macmahoni OX=110227 PE=1 SV=1	8A
FALSE	163	3	1	2	8	[Master Protein] Disintegrin VLO5B OS=Macrovipera lebetina obtusa OX=209528 PE=1 SV=1	8A
FALSE	84	131	1	2	8	[Master Protein] Thrombin-like enzyme kangshuanmei OS=Gloydius brevicaudus OX=259325 PE=1 SV=1	8A
FALSE	6	2	1	2	7	[Master Protein] Snaclec macrovipecetin subunit beta OS=Macrovipera lebetina OX=8709 PE=1 SV=1	8A
FALSE	89	17	1	2	7	[Master Protein] Zinc metalloproteinase-disintegrin-like ammodytagin (Fragment) OS=Vipera ammodytes ammodytes OX=8705 PE=1 SV=3	8A
FALSE	125	121	1	2	7	[Master Protein] Kallikrein-CohID-1 OS=Crotalus oreganus helleri OX=8741 PE=2 SV=1	8A
FALSE	259	5	1	2	6	[Master Protein] ShKT domain-containing protein OS=Bothriechis nubestris OX=1766655 PE=3 SV=1	8A
FALSE	219	116	1	2	6	[Master Protein] Serine endopeptidase OS=Crotalus atrox OX=8730 PE=2 SV=1	8A
FALSE	199	12	1	2	5	[Master Protein] Metalloproteinase OS=Echis coloratus OX=64175 PE=2 SV=1	8A
FALSE	155	1	1	2	4	[Master Protein] Snaclec VP12 subunit B OS=Daboia palaestinae OX=1170828 PE=1 SV=1	8A
FALSE	52	16	1	2	3	[Master Protein] RVV-X heavy chain OS=Daboia siamensis OX=343250 PE=2 SV=1	8A
FALSE	105	1	1	2	3	[Master Protein] Kunitz/BPTI inhibitor-9 OS=Vipera ammodytes ammodytes OX=8705 PE=3 SV=1	8A
FALSE	50	20	1	2	3	[Master Protein] Metalloproteinase OS=Echis carinatus sochureki OX=124223 PE=2 SV=1	8A
FALSE	8	74	1	2	2	[Master Protein] Keratin, type II cytoskeletal 6A-like OS=Thamnophis sirtalis OX=35019 GN=LOC106543677 PE=3 SV=1	8A
FALSE	22	9	1	2	2	[Master Protein] Ig-like domain-containing protein OS=Laticauda laticaudata OX=8630 PE=4 SV=1	8A
FALSE	215	17	1	2	2	[Master Protein] Phospholipase B-like OS=Echis coloratus OX=64175 PE=2 SV=1	8A
FALSE	18	84	1	2	2	[Master Protein] IF rod domain-containing protein OS=Naja naja OX=35670 PE=3 SV=1	8A
FALSE	185	12	1	2	2	[Master Protein] Uncharacterized protein LOC106553680 OS=Thamnophis sirtalis OX=35019 GN=LOC106553680 PE=4 SV=1	8A
FALSE	65	16	1	2	2	[Master Protein] Phospholipase B-like (Fragment) OS=Ophiophagus hannah OX=8665 GN=PLBD1 PE=3 SV=1	8A
FALSE	176	1	1	2	2	[Master Protein] Snake venom metalloproteinase C (Fragment) OS=Echis coloratus OX=64175 PE=2 SV=1	8A
FALSE	57	4	1	1	9	[Master Protein] C-type lectin-like protein 4B OS=Macrovipera lebetina OX=8709 PE=2 SV=1	8A
FALSE	94	3	1	1	4	[Master Protein] Ig-like domain-containing protein (Fragment) OS=Micrurus corallinus OX=54390 PE=4 SV=1	8A
FALSE	172	1	1	1	3	[Master Protein] Zinc metalloproteinase-disintegrin-like atrolysin-A (Fragment) OS=Crotalus atrox OX=8730 PE=1 SV=1	8A
FALSE	238	2	1	1	3	[Master Protein] Metalloproteinase type III 11 OS=Sistrurus miliarius barbouri OX=8759 PE=4 SV=1	8A
FALSE	186	2	1	1	3	[Master Protein] Snaclec-5 OS=Vipera ammodytes ammodytes OX=8705 PE=2 SV=1	8A
FALSE	81	6	1	1	3	[Master Protein] Cadam10_SVMPIII-3 OS=Crotalus adamanteus OX=8729 PE=2 SV=1	8A
FALSE	208	1	1	1	3	[Master Protein] Thrombin-like enzyme LmrSP-3 (Fragment) OS=Lachesis muta rhombeata OX=60219 PE=1 SV=1	8A
FALSE	85	1	1	1	2	[Master Protein] Zinc finger protein 260-like OS=Pantherophis guttatus OX=94885 GN=LOC117659713 PE=4 SV=1	8A
FALSE	110	2	1	1	2	[Master Protein] BATXCTL10 OS=Bothrops atrox OX=8725 PE=2 SV=1	8A
FALSE	12	1	1	1	2	[Master Protein] Snaclec coagulation factor X-activating enzyme light chain 2 OS=Macrovipera lebetina OX=8709 GN=LC2 PE=1 SV=1	8A
FALSE	231	1	1	1	2	[Master Protein] Metalloproteinase type II 4 OS=Agkistrodon piscivorus OX=8715 PE=4 SV=1	8A
FALSE	190	1	1	1	2	[Master Protein] Snake venom 5'-nucleotidase (Fragment) OS=Gloydius blomhoffii blomhoffii OX=417378 PE=1 SV=1	8A
FALSE	197	1	1	1	2	[Master Protein] Metalloproteinase (Type III) 1 OS=Hypsiglena sp. JMG-2014 OX=1550645 PE=4 SV=1	8A
FALSE	61	1	1	1	2	[Master Protein] Snaclec macrovipecetin subunit alpha OS=Macrovipera lebetina OX=8709 PE=1 SV=1	8A
FALSE	245	1	1	1	2	[Master Protein] Snake venom serine protease OS=Agkistrodon piscivorus OX=8715 PE=3 SV=1	8A
FALSE	59	7	1	1	2	[Master Protein] Spectrin beta, non-erythrocytic 4 OS=Laticauda laticaudata OX=8630 PE=4 SV=1	8A
FALSE	42	12	1	1	2	[Master Protein] Protein unc-79 homolog isoform X1 OS=Pantherophis guttatus OX=94885 GN=UNC79 PE=4 SV=1	8A
FALSE	35	1	1	1	2	[Master Protein] CTLPs subunit alpha (Fragment) OS=Gloydius halys OX=8714 GN=pCTLP-1 PE=2 SV=1	8A
FALSE	157	2	1	1	2	[Master Protein] Disintegrin EMF10B OS=Eristicophis macmahoni OX=110227 PE=1 SV=1	8A
FALSE	54	1	1	1	2	[Master Protein] Disintegrin (Fragment) OS=Echis carinatus OX=40353 PE=1 SV=1	8A
FALSE	137	1	1	1	2	[Master Protein] Regulator of G protein signaling 14 OS=Naja naja OX=35670 GN=RGS14 PE=4 SV=1	8A
FALSE	34	10	1	1	2	[Master Protein] Gem nuclear organelle associated protein 8 OS=Pseudonaja textilis OX=8673 GN=GEMIN8 PE=4 SV=1	8A
FALSE	244	1	1	1	1	[Master Protein] Tyrosine-protein kinase receptor OS=Laticauda laticaudata OX=8630 GN=INSRR PE=3 SV=1	8A
FALSE	218	1	1	1	1	[Master Protein] Nuclear receptor subfamily 1 group D member 1 OS=Laticauda laticaudata OX=8630 GN=NR1D1 PE=3 SV=1	8A
FALSE	261	1	1	1	1	[Master Protein] Histone-lysine N-methyltransferase, H3 lysine-79 specific (Fragment) OS=Ophiophagus hannah OX=8665 GN=dotA PE=4 SV=1	8A
FALSE	216	2	1	1	1	[Master Protein] Phospholipase A2 inhibitor OS=Bothrops moojeni OX=98334 PE=2 SV=1	8A
FALSE	200	4	1	1	1	[Master Protein] Deleted in azoospermia-like OS=Naja naja OX=35670 PE=4 SV=1	8A
FALSE	222	1	1	1	1	[Master Protein] ISG15 ubiquitin like modifier OS=Naja naja OX=35670 GN=ISG15 PE=4 SV=1	8A
FALSE	258	1	1	1	1	[Master Protein] Ninein OS=Python bivittatus OX=176946 GN=NIN PE=4 SV=1	8A
FALSE	211	1	1	1	1	[Master Protein] Glycine-rich cell wall structural protein 1.8-like OS=Pantherophis guttatus OX=94885 GN=LOC117676266 PE=4 SV=1	8A
FALSE	210	1	1	1	1	[Master Protein] Peroxisomal coenzyme A diphosphatase NUDT7 isoform X1 OS=Python bivittatus OX=176946 GN=NUDT7 PE=3 SV=1	8A
FALSE	241	1	1	1	1	[Master Protein] Olfactory receptor 52E8-like OS=Thamnophis sirtalis OX=35019 GN=LOC106551871 PE=4 SV=1	8A
FALSE	224	2	1	1	1	[Master Protein] Gamma-aminobutyric acid receptor subunit beta-3 isoform X2 OS=Notechis scutatus OX=8663 GN=GABRB3 PE=3 SV=1	8A
FALSE	228	1	1	1	1	[Master Protein] C-type lectin domain-containing protein (Fragment) OS=Micrurus corallinus OX=54390 PE=3 SV=1	8A
FALSE	203	1	1	1	1	[Master Protein] Helicase POLQ-like protein OS=Ophiophagus hannah OX=8665 GN=HELQ PE=4 SV=1	8A
FALSE	193	1	1	1	1	[Master Protein] Uncharacterized protein C16orf86 homolog OS=Notechis scutatus OX=8663 GN=CUNH16orf86 PE=4 SV=1	8A
FALSE	204	1	1	1	1	[Master Protein] Vipera russelli proteinase RVV-V homolog 1 (Fragment) OS=Daboia russelii OX=8707 PE=1 SV=1	8A
FALSE	232	1	1	1	1	[Master Protein] L-amino-acid oxidase OS=Pseudechis australis OX=8670 PE=1 SV=1	8A
FALSE	243	2	1	1	1	[Master Protein] Snaclec bothroinsularin subunit beta OS=Bothrops insularis OX=8723 PE=1 SV=1	8A
FALSE	189	1	1	1	1	[Master Protein] Ig-like domain-containing protein OS=Laticauda laticaudata OX=8630 PE=4 SV=1	8A
FALSE	191	1	1	1	1	[Master Protein] TNFR-Cys domain-containing protein OS=Naja naja OX=35670 PE=4 SV=1	8A
FALSE	133	4	1	1	1	[Master Protein] Cyclic nucleotide gated channel beta subunit 3 OS=Lampropeltis getula OX=94887 GN=CNGB3 PE=2 SV=1	8A
FALSE	177	1	1	1	1	[Master Protein] Cytosolic phospholipase A2 gamma-like OS=Thamnophis sirtalis OX=35019 GN=LOC106540727 PE=4 SV=1	8A
FALSE	71	1	1	1	1	[Master Protein] Uncharacterized protein (Fragment) OS=Micrurus surinamensis OX=129470 PE=4 SV=1	8A
FALSE	70	11	1	1	1	[Master Protein] Sidekick cell adhesion molecule 1 OS=Pseudonaja textilis OX=8673 GN=SDK1 PE=4 SV=1	8A
FALSE	69	1	1	1	1	[Master Protein] Fibrinogen C-terminal domain-containing protein (Fragment) OS=Micrurus paraensis OX=1970185 PE=4 SV=1	8A
FALSE	67	2	1	1	1	[Master Protein] Autophagy-related protein 2 homolog A isoform X2 OS=Notechis scutatus OX=8663 GN=ATG2A PE=3 SV=1	8A
FALSE	66	5	1	1	1	[Master Protein] UDENN domain-containing protein (Fragment) OS=Micrurus lemniscatus lemniscatus OX=129467 PE=4 SV=1	8A
FALSE	63	6	1	1	1	[Master Protein] Starch-binding domain-containing protein 1 OS=Notechis scutatus OX=8663 GN=STBD1 PE=4 SV=1	8A
FALSE	62	2	1	1	1	[Master Protein] Methanethiol oxidase OS=Laticauda laticaudata OX=8630 PE=3 SV=1	8A
FALSE	49	1	1	1	1	[Master Protein] Fatty acid amide hydrolase OS=Laticauda laticaudata OX=8630 GN=FAAH PE=4 SV=1	8A
FALSE	48	1	1	1	1	[Master Protein] Keratin, type II cytoskeletal 4-like OS=Python bivittatus OX=176946 GN=LOC103057379 PE=3 SV=1	8A
FALSE	46	1	1	1	1	[Master Protein] 5'-3' exoribonuclease 1 OS=Python bivittatus OX=176946 GN=XRN1 PE=4 SV=1	8A
FALSE	44	15	1	1	1	[Master Protein] Putative serine carboxypeptidase CPVL-like OS=Crotalus adamanteus OX=8729 PE=2 SV=1	8A
FALSE	43	3	1	1	1	[Master Protein] MDC-6 OS=Crotalus horridus OX=35024 GN=mdc-6 PE=4 SV=1	8A
FALSE	38	9	1	1	1	[Master Protein] Splicing factor 3B subunit 1 domain-containing protein OS=Laticauda laticaudata OX=8630 PE=3 SV=1	8A
FALSE	72	1	1	1	1	[Master Protein] Junction-mediating and -regulatory protein OS=Thamnophis sirtalis OX=35019 GN=JMY PE=4 SV=1	8A
FALSE	36	7	1	1	1	[Master Protein] Transcription initiation factor TFIID subunit 3 OS=Crotalus adamanteus OX=8729 PE=2 SV=1	8A
FALSE	28	2	1	1	1	[Master Protein] unspecific monooxygenase OS=Laticauda laticaudata OX=8630 PE=3 SV=1	8A
FALSE	25	15	1	1	1	[Master Protein] Polypeptide N-acetylgalactosaminyltransferase OS=Pantherophis guttatus OX=94885 GN=GALNT11 PE=3 SV=1	8A
FALSE	24	25	1	1	1	[Master Protein] Complement C3 isoform X1 OS=Pantherophis guttatus OX=94885 GN=C3 PE=4 SV=1	8A
FALSE	23	7	1	1	1	[Master Protein] RING finger protein 207 OS=Pantherophis guttatus OX=94885 GN=RNF207 PE=4 SV=1	8A
FALSE	20	4	1	1	1	[Master Protein] PLA2-Hop-9 OS=Hoplocephalus bungaroides OX=83403 PE=2 SV=1	8A
FALSE	19	6	1	1	1	[Master Protein] DNA-binding protein inhibitor ID-3 OS=Micrurus fulvius OX=8637 PE=2 SV=1	8A
FALSE	17	18	1	1	1	[Master Protein] Aminopeptidase N OS=Python bivittatus OX=176946 GN=ANPEP PE=3 SV=1	8A
FALSE	13	1	1	1	1	[Master Protein] Pregnancy zone protein (Fragment) OS=Ophiophagus hannah OX=8665 GN=PZP PE=4 SV=1	8A
FALSE	11	18	1	1	1	[Master Protein] Metalloproteinase (Fragment) OS=Echis carinatus sochureki OX=124223 PE=2 SV=1	8A
FALSE	9	2	1	1	1	[Master Protein] Cytochrome P450 family 24 subfamily A member 1 OS=Naja naja OX=35670 GN=CYP24A1 PE=3 SV=1	8A
FALSE	7	2	1	1	1	[Master Protein] AAA+ ATPase domain-containing protein OS=Laticauda laticaudata OX=8630 PE=3 SV=1	8A
FALSE	4	14	1	1	1	[Master Protein] Zinc finger protein 710 OS=Laticauda laticaudata OX=8630 GN=ZNF710 PE=4 SV=1	8A
FALSE	3	58	1	1	1	[Master Protein] Keratin-like protein KRT222 isoform X1 OS=Pantherophis guttatus OX=94885 GN=KRT222 PE=3 SV=1	8A
FALSE	29	30	1	1	1	[Master Protein] Sec23/Sec24 trunk domain-containing protein (Fragment) OS=Micrurus lemniscatus carvalhoi OX=129465 PE=4 SV=1	8A
FALSE	184	2	1	1	1	[Master Protein] C2H2-type domain-containing protein (Fragment) OS=Micrurus spixii OX=129469 PE=4 SV=1	8A
FALSE	74	1	1	1	1	[Master Protein] A-kinase anchor protein 12 OS=Pantherophis guttatus OX=94885 GN=AKAP12 PE=4 SV=1	8A
FALSE	77	7	1	1	1	[Master Protein] Ig-like domain-containing protein (Fragment) OS=Ophiophagus hannah OX=8665 GN=L345_12411 PE=4 SV=1	8A
FALSE	175	1	1	1	1	[Master Protein] Dipeptidase OS=Crotalus adamanteus OX=8729 PE=2 SV=1	8A
FALSE	168	1	1	1	1	[Master Protein] Serine/threonine-protein phosphatase 1 regulatory subunit 10 (Fragment) OS=Ophiophagus hannah OX=8665 GN=PPP1R10 PE=4 SV=1	8A
FALSE	167	1	1	1	1	[Master Protein] Metalloproteinase OS=Echis carinatus sochureki OX=124223 PE=2 SV=1	8A
FALSE	156	3	1	1	1	[Master Protein] Beta-hexosaminidase subunit alpha OS=Thamnophis sirtalis OX=35019 GN=HEXA PE=3 SV=1	8A
FALSE	154	1	1	1	1	[Master Protein] 2-5A-dependent ribonuclease OS=Python bivittatus OX=176946 GN=RNASEL PE=4 SV=1	8A
FALSE	153	2	1	1	1	[Master Protein] GRB2-associated and regulator of MAPK protein 2 isoform X2 OS=Pantherophis guttatus OX=94885 GN=GAREM2 PE=3 SV=1	8A
FALSE	151	1	1	1	1	[Master Protein] Zinc metalloproteinase/disintegrin OS=Protobothrops flavoviridis OX=88087 PE=1 SV=3	8A
FALSE	150	1	1	1	1	[Master Protein] Transporter OS=Naja naja OX=35670 GN=SLC6A18 PE=3 SV=1	8A
FALSE	146	11	1	1	1	[Master Protein] Dipeptidase OS=Python bivittatus OX=176946 GN=LOC103050374 PE=3 SV=1	8A
FALSE	145	1	1	1	1	[Master Protein] Snake venom metalloprotease 2 (Fragment) OS=Vipera anatolica senliki OX=2604287 PE=2 SV=1	8A
FALSE	142	2	1	1	1	[Master Protein] General transcription factor IIIC subunit 1 OS=Naja naja OX=35670 GN=GTF3C1 PE=4 SV=1	8A
FALSE	141	5	1	1	1	[Master Protein] Metalloproteinase OS=Echis pyramidum leakeyi OX=38415 PE=2 SV=1	8A
FALSE	139	1	1	1	1	[Master Protein] MDC-8b OS=Crotalus atrox OX=8730 GN=mdc-8b PE=4 SV=1	8A
FALSE	135	1	1	1	1	[Master Protein] Uncharacterized protein LOC117668957 OS=Pantherophis guttatus OX=94885 GN=LOC117668957 PE=3 SV=1	8A
FALSE	76	1	1	1	1	[Master Protein] Uncharacterized protein LOC117656366 OS=Pantherophis guttatus OX=94885 GN=LOC117656366 PE=3 SV=1	8A
FALSE	2	2	1	1	1	[Master Protein] Snaclec echicetin subunit beta OS=Echis carinatus OX=40353 PE=1 SV=1	8A
FALSE	129	1	1	1	1	[Master Protein] Uncharacterized protein (Fragment) OS=Micrurus lemniscatus lemniscatus OX=129467 PE=4 SV=1	8A
FALSE	121	1	1	1	1	[Master Protein] IF rod domain-containing protein OS=Naja naja OX=35670 PE=4 SV=1	8A
FALSE	120	1	1	1	1	[Master Protein] CAP-Gly domain-containing protein (Fragment) OS=Micrurus corallinus OX=54390 PE=4 SV=1	8A
FALSE	116	7	1	1	1	[Master Protein] LOW QUALITY PROTEIN: kinesin-like protein KIF1C OS=Python bivittatus OX=176946 GN=LOC103054286 PE=3 SV=1	8A
FALSE	115	2	1	1	1	[Master Protein] Snake venom serine protease BthaTL OS=Bothrops alternatus OX=64174 PE=2 SV=1	8A
FALSE	109	2	1	1	1	[Master Protein] Snake venom metalloproteinase OS=Bothrops atrox OX=8725 PE=2 SV=1	8A
FALSE	106	8	1	1	1	[Master Protein] Selenoprotein O (Fragment) OS=Micrurus lemniscatus lemniscatus OX=129467 PE=3 SV=1	8A
FALSE	104	2	1	1	1	[Master Protein] Membrane associated guanylate kinase, WW and PDZ domain containing 1 OS=Laticauda laticaudata OX=8630 GN=MAGI1 PE=4 SV=1	8A
FALSE	95	3	1	1	1	[Master Protein] Bestrophin-1-like OS=Pseudonaja textilis OX=8673 GN=LOC113440207 PE=3 SV=1	8A
FALSE	93	1	1	1	1	[Master Protein] UPF0606 protein KIAA1549-like OS=Python bivittatus OX=176946 GN=LOC112541679 PE=4 SV=1	8A
FALSE	92	2	1	1	1	[Master Protein] Nitrilase homolog 1 isoform X2 OS=Thamnophis sirtalis OX=35019 GN=NIT1 PE=3 SV=1	8A
FALSE	87	6	1	1	1	[Master Protein] Anaphylatoxin-like domain-containing protein OS=Pseudonaja textilis OX=8673 PE=4 SV=1	8A
FALSE	83	1	1	1	1	[Master Protein] Snake venom metalloproteinase HT-2 OS=Crotalus ruber ruber OX=8736 PE=1 SV=2	8A
FALSE	82	4	1	1	1	[Master Protein] Albumin domain-containing protein OS=Pseudonaja textilis OX=8673 PE=4 SV=1	8A
FALSE	132	9	1	1	1	[Master Protein] Deoxyribonuclease-2-alpha OS=Naja naja OX=35670 GN=DNASE2 PE=3 SV=1	8A
FALSE	30	4	0	3	16	[Master Protein] L-amino-acid oxidase OS=Calloselasma rhodostoma OX=8717 PE=1 SV=2	8A
FALSE	217	17	20	32	196	[Master Protein] Amine oxidase OS=Vipera ammodytes ammodytes OX=8705 PE=2 SV=1	9A
FALSE	63	17	20	21	132	[Master Protein] Zinc metalloproteinase-disintegrin-like protein H4 subunit A OS=Vipera ammodytes ammodytes OX=8705 PE=1 SV=1	9A
FALSE	168	7	14	15	37	[Master Protein] Metalloproteinase of class P-III MPIII-1 OS=Vipera ammodytes ammodytes OX=8705 PE=2 SV=1	9A
FALSE	157	22	13	14	42	[Master Protein] Zinc metalloproteinase-disintegrin-like protein F1 OS=Vipera ammodytes ammodytes OX=8705 PE=1 SV=1	9A
FALSE	120	28	12	15	43	[Master Protein] Metalloproteinase of class P-III MPIII-2 OS=Vipera ammodytes ammodytes OX=8705 PE=2 SV=1	9A
FALSE	246	1	12	15	31	[Master Protein] Metalloproteinase of class P-III MPIII-4 OS=Vipera ammodytes ammodytes OX=8705 PE=2 SV=1	9A
FALSE	255	26	12	13	132	[Master Protein] Metalloproteinase of class P-II MPII-3 OS=Vipera ammodytes ammodytes OX=8705 PE=2 SV=1	9A
FALSE	287	34	11	11	13	[Master Protein] Venom phosphodiesterase OS=Macrovipera lebetina OX=8709 PE=1 SV=1	9A
FALSE	262	1	9	12	64	[Master Protein] C-type lectin snaclec-2 OS=Vipera ammodytes ammodytes OX=8705 PE=2 SV=1	9A
FALSE	140	4	9	9	70	[Master Protein] C-type lectin snaclec-1 OS=Vipera ammodytes ammodytes OX=8705 PE=2 SV=1	9A
FALSE	284	11	7	13	62	[Master Protein] Snaclec-7 OS=Vipera ammodytes ammodytes OX=8705 PE=2 SV=1	9A
FALSE	188	8	7	9	38	[Master Protein] C-type lectin-like Snaclec-9 OS=Vipera ammodytes ammodytes OX=8705 PE=2 SV=1	9A
FALSE	172	4	7	7	21	[Master Protein] C-type lectin snaclec-3 OS=Vipera ammodytes ammodytes OX=8705 PE=2 SV=1	9A
FALSE	103	47	6	9	30	[Master Protein] Cysteine-rich secretory protein CRISP-1 OS=Vipera ammodytes ammodytes OX=8705 PE=2 SV=1	9A
FALSE	22	2	6	6	14	[Master Protein] Serine proteinase SP-3 OS=Vipera ammodytes ammodytes OX=8705 PE=2 SV=1	9A
FALSE	169	31	6	6	6	[Master Protein] Aminopeptidase A OS=Gloydius brevicaudus OX=259325 PE=1 SV=2	9A
FALSE	154	19	5	13	21	[Master Protein] Snake venom 5'-nucleotidase (Fragment) OS=Macrovipera lebetina OX=8709 PE=1 SV=1	9A
FALSE	78	212	5	6	18	[Master Protein] Ammodytin L(1'') isoform OS=Vipera ammodytes ammodytes OX=8705 PE=2 SV=1	9A
FALSE	190	1	5	5	10	[Master Protein] Serine proteinase SP-2 OS=Vipera ammodytes ammodytes OX=8705 PE=2 SV=1	9A
FALSE	114	2	4	8	18	[Master Protein] Zinc metalloproteinase-disintegrin-like VLAIP-B OS=Macrovipera lebetina OX=8709 PE=1 SV=1	9A
FALSE	218	41	4	5	32	[Master Protein] Zinc metalloproteinase/disintegrin OS=Macrovipera lebetina OX=8709 PE=1 SV=1	9A
FALSE	292	92	4	5	21	[Master Protein] Snake venom serine protease VaSP1 (Fragment) OS=Vipera ammodytes ammodytes OX=8705 PE=1 SV=1	9A
FALSE	73	43	4	5	19	[Master Protein] Ammodytin I2(C) isoform OS=Vipera ammodytes montandoni OX=235554 PE=2 SV=1	9A
FALSE	239	83	4	5	12	[Master Protein] Snake venom serine protease nikobin OS=Vipera berus nikolskii OX=1808362 GN=sp-VN PE=2 SV=1	9A
FALSE	177	83	4	5	9	[Master Protein] Serine proteinase SP-4 OS=Vipera ammodytes ammodytes OX=8705 PE=2 SV=1	9A
FALSE	4	4	4	4	6	[Master Protein] Serine protease inhibitor 3 OS=Vipera anatolica senliki OX=2604287 PE=2 SV=1	9A
FALSE	151	1	4	4	5	[Master Protein] Snake venom metalloprotease 2 (Fragment) OS=Vipera anatolica senliki OX=2604287 PE=2 SV=1	9A
FALSE	228	7	3	11	148	[Master Protein] C-type lectin-like protein 3B OS=Macrovipera lebetina OX=8709 PE=2 SV=1	9A
FALSE	65	25	3	10	33	[Master Protein] Metalloproteinase of class P-III MPIII-5 OS=Vipera ammodytes ammodytes OX=8705 PE=2 SV=1	9A
FALSE	291	12	3	9	11	[Master Protein] Xaa-Pro aminopeptidase 2 OS=Notechis scutatus OX=8663 GN=XPNPEP2 PE=3 SV=1	9A
FALSE	267	2	3	7	23	[Master Protein] Disintegrin-like/cysteine-rich protein MPIII-3 OS=Vipera ammodytes ammodytes OX=8705 PE=1 SV=1	9A
FALSE	164	44	3	6	9	[Master Protein] Ammodytin I2(A) isoform OS=Vipera ammodytes ruffoi OX=246549 PE=2 SV=1	9A
FALSE	193	7	3	3	7	[Master Protein] Snaclec-5 OS=Vipera ammodytes ammodytes OX=8705 PE=2 SV=1	9A
FALSE	184	1	3	3	6	[Master Protein] Snaclec VP12 subunit A (Fragment) OS=Daboia palaestinae OX=1170828 PE=1 SV=1	9A
FALSE	79	6	3	3	6	[Master Protein] Cadam10_SVMPIII-3 OS=Crotalus adamanteus OX=8729 PE=2 SV=1	9A
FALSE	37	81	3	3	3	[Master Protein] Venom nerve growth factor OS=Macrovipera lebetina OX=8709 PE=1 SV=2	9A
FALSE	136	1	3	3	3	[Master Protein] Serine proteinase SP-8 OS=Vipera ammodytes ammodytes OX=8705 PE=2 SV=1	9A
FALSE	51	19	2	13	109	[Master Protein] Metalloproteinase of class P-II MPII-1 OS=Vipera ammodytes ammodytes OX=8705 PE=2 SV=1	9A
FALSE	249	5	2	12	131	[Master Protein] Snaclec-8 OS=Vipera ammodytes ammodytes OX=8705 PE=2 SV=1	9A
FALSE	254	8	2	10	40	[Master Protein] L-amino-acid oxidase OS=Daboia russelii OX=8707 PE=1 SV=1	9A
FALSE	112	9	2	8	46	[Master Protein] Amine oxidase OS=Ovophis okinavensis OX=8769 PE=2 SV=1	9A
FALSE	171	14	2	8	33	[Master Protein] L-amino acid oxidase B variant 2 OS=Echis coloratus OX=64175 PE=2 SV=1	9A
FALSE	143	13	2	8	11	[Master Protein] Glutaminyl-peptide cyclotransferase OS=Daboia russelii OX=8707 GN=QC PE=2 SV=1	9A
FALSE	98	7	2	8	10	[Master Protein] Xaa-Pro aminopeptidase 2 OS=Boiga irregularis OX=92519 PE=3 SV=1	9A
FALSE	125	16	2	6	9	[Master Protein] Group III snake venom metalloproteinase OS=Echis ocellatus OX=99586 GN=Svmp3-Eoc13 PE=2 SV=1	9A
FALSE	101	6	2	5	25	[Master Protein] Disintegrin Dis-1 OS=Vipera ammodytes ammodytes OX=8705 PE=2 SV=1	9A
FALSE	179	1	2	4	20	[Master Protein] phospholipase A2 (Fragment) OS=Vipera aspis OX=8706 PE=3 SV=1	9A
FALSE	245	1	2	4	20	[Master Protein] C-type lectin snaclec-4 OS=Vipera ammodytes ammodytes OX=8705 PE=2 SV=1	9A
FALSE	241	3	2	4	14	[Master Protein] Ammodytin I1(C) variant OS=Vipera berus berus OX=31156 PE=2 SV=1	9A
FALSE	13	10	2	4	4	[Master Protein] Pregnancy zone protein-like isoform X1 OS=Pantherophis guttatus OX=94885 GN=LOC117670021 PE=3 SV=1	9A
FALSE	209	13	2	3	6	[Master Protein] Metalloproteinase OS=Echis coloratus OX=64175 PE=2 SV=1	9A
FALSE	26	13	2	3	5	[Master Protein] Kunitz/BPTI inhibitor-3 OS=Vipera ammodytes ammodytes OX=8705 PE=3 SV=1	9A
FALSE	121	3	2	2	18	[Master Protein] Snake venom vascular endothelial growth factor toxin vammin OS=Vipera ammodytes ammodytes OX=8705 PE=1 SV=2	9A
FALSE	66	4	2	2	16	[Master Protein] C-type lectin-like protein 4B OS=Macrovipera lebetina OX=8709 PE=2 SV=1	9A
FALSE	111	15	2	2	4	[Master Protein] BATXCTL10 OS=Bothrops atrox OX=8725 PE=2 SV=1	9A
FALSE	15	2	2	2	3	[Master Protein] Snaclec coagulation factor X-activating enzyme light chain 2 OS=Macrovipera lebetina OX=8709 GN=LC2 PE=1 SV=1	9A
FALSE	223	1	2	2	3	[Master Protein] Serum albumin OS=Protobothrops flavoviridis OX=88087 GN=hsa PE=2 SV=1	9A
FALSE	180	7	2	2	2	[Master Protein] Alpha-macroglobulin receptor-binding domain-containing protein (Fragment) OS=Micrurus spixii OX=129469 PE=3 SV=1	9A
FALSE	36	19	2	2	2	[Master Protein] Alanyl aminopeptidase, membrane OS=Laticauda laticaudata OX=8630 GN=ANPEP PE=3 SV=1	9A
FALSE	131	11	2	2	2	[Master Protein] Glutathione peroxidase OS=Thamnophis elegans OX=35005 PE=2 SV=1	9A
FALSE	43	15	2	2	2	[Master Protein] Golgi apparatus protein 1 OS=Pseudonaja textilis OX=8673 GN=GLG1 PE=4 SV=1	9A
FALSE	272	3	2	2	2	[Master Protein] Alpha-2-macroglobulin OS=Python bivittatus OX=176946 GN=LOC103057914 PE=3 SV=1	9A
FALSE	231	19	1	12	109	[Master Protein] Metalloproteinase of class P-II MPII-2 OS=Vipera ammodytes ammodytes OX=8705 PE=2 SV=1	9A
FALSE	75	65	1	8	40	[Master Protein] Ammodytin I1(D) isoform OS=Vipera ammodytes meridionalis OX=73841 PE=2 SV=1	9A
FALSE	97	75	1	8	38	[Master Protein] Ammodytin I1(B) isoform OS=Vipera ursinii OX=103942 PE=2 SV=1	9A
FALSE	242	10	1	8	35	[Master Protein] L-amino-acid oxidase (Fragment) OS=Daboia siamensis OX=343250 PE=1 SV=2	9A
FALSE	85	18	1	8	25	[Master Protein] Zinc metalloproteinase-disintegrin-like VLAIP-A OS=Macrovipera lebetina OX=8709 PE=1 SV=1	9A
FALSE	197	12	1	7	39	[Master Protein] Amine oxidase OS=Gloydius intermedius OX=44732 PE=2 SV=1	9A
FALSE	29	20	1	7	37	[Master Protein] L-amino-acid oxidase OS=Agkistrodon piscivorus OX=8715 PE=3 SV=1	9A
FALSE	59	24	1	7	36	[Master Protein] L-amino-acid oxidase OS=Crotalus horridus OX=35024 PE=3 SV=1	9A
FALSE	150	3	1	7	35	[Master Protein] Snaclec B7 (Fragment) OS=Macrovipera lebetina OX=8709 PE=2 SV=1	9A
FALSE	289	16	1	7	12	[Master Protein] Snake venom 5'-nucleotidase (Fragment) OS=Naja atra OX=8656 PE=1 SV=1	9A
FALSE	54	4	1	7	11	[Master Protein] Metalloproteinase OS=Echis coloratus OX=64175 PE=2 SV=1	9A
FALSE	149	4	1	7	11	[Master Protein] 5'-nucleotidase OS=Bothriechis nigroviridis OX=88079 PE=3 SV=1	9A
FALSE	61	34	1	7	10	[Master Protein] Glutaminyl-peptide cyclotransferase OS=Gloydius blomhoffii OX=242054 GN=QPCT PE=2 SV=1	9A
FALSE	181	9	1	6	47	[Master Protein] L-amino-acid oxidase (Fragment) OS=Vipera berus berus OX=31156 PE=1 SV=1	9A
FALSE	282	61	1	6	27	[Master Protein] Ammodytin I1(E) isoform OS=Vipera aspis aspis OX=194601 PE=2 SV=1	9A
FALSE	175	61	1	6	27	[Master Protein] Ammodytin I1(C) variant OS=Vipera aspis aspis OX=194601 PE=2 SV=1	9A
FALSE	186	10	1	6	21	[Master Protein] Amine oxidase OS=Protobothrops flavoviridis OX=88087 PE=2 SV=1	9A
FALSE	133	65	1	6	9	[Master Protein] Group III snake venom metalloproteinase (Fragment) OS=Echis ocellatus OX=99586 GN=Eoc00089 PE=2 SV=1	9A
FALSE	40	2	1	5	19	[Master Protein] L-amino-acid oxidase OS=Calloselasma rhodostoma OX=8717 PE=1 SV=2	9A
FALSE	126	8	1	5	11	[Master Protein] L-amino-acid oxidase OS=Echis ocellatus OX=99586 PE=1 SV=1	9A
FALSE	113	3	1	5	7	[Master Protein] 5'-nucleotidase OS=Bothrops jararaca OX=8724 GN=JKG30_000085 PE=3 SV=1	9A
FALSE	274	9	1	5	6	[Master Protein] 5'-nucleotidase (Fragment) OS=Vipera anatolica senliki OX=2604287 PE=2 SV=1	9A
FALSE	165	19	1	4	55	[Master Protein] Snake venom metalloproteinase lebetase-4 (Fragment) OS=Macrovipera lebetina OX=8709 PE=2 SV=1	9A
FALSE	170	3	1	4	20	[Master Protein] Disintegrin VLO5B OS=Macrovipera lebetina obtusa OX=209528 PE=1 SV=1	9A
FALSE	243	8	1	4	17	[Master Protein] Amine oxidase OS=Bothrops jararaca OX=8724 GN=JKG30_000039 PE=3 SV=1	9A
FALSE	76	3	1	4	6	[Master Protein] Metalloproteinase OS=Echis coloratus OX=64175 PE=2 SV=1	9A
FALSE	183	195	1	4	6	[Master Protein] Ammodytoxin C variant OS=Vipera aspis aspis OX=194601 PE=2 SV=1	9A
FALSE	19	194	1	4	6	[Master Protein] Ammodytoxin B isoform OS=Vipera aspis aspis OX=194601 PE=2 SV=1	9A
FALSE	108	41	1	4	5	[Master Protein] Metalloproteinase OS=Echis carinatus sochureki OX=124223 PE=2 SV=1	9A
FALSE	162	1	1	3	16	[Master Protein] Snaclec VP12 subunit B OS=Daboia palaestinae OX=1170828 PE=1 SV=1	9A
FALSE	174	6	1	3	13	[Master Protein] Cysteine-Rich Secretory Protein B OS=Echis coloratus OX=64175 PE=2 SV=1	9A
FALSE	89	39	1	3	12	[Master Protein] Acidic phospholipase A2 Drk-a2 OS=Daboia russelii OX=8707 PE=2 SV=1	9A
FALSE	20	48	1	3	10	[Master Protein] Cysteine-rich seceretory protein Ch-CRPKa (Fragment) OS=Crotalus horridus OX=35024 PE=2 SV=1	9A
FALSE	269	37	1	3	10	[Master Protein] Cysteine-rich venom protein ablomin OS=Gloydius blomhoffii OX=242054 PE=1 SV=1	9A
FALSE	115	230	1	3	9	[Master Protein] Cadam10_SVSP-11 OS=Crotalus adamanteus OX=8729 PE=3 SV=1	9A
FALSE	238	2	1	3	8	[Master Protein] C-type lectin J OS=Echis coloratus OX=64175 PE=2 SV=1	9A
FALSE	49	2	1	3	7	[Master Protein] Phospholipase A2 II (Fragment) OS=Vipera aspis OX=8706 PE=3 SV=1	9A
FALSE	109	1	1	3	6	[Master Protein] Group III snake venom metalloproteinase (Fragment) OS=Echis ocellatus OX=99586 GN=Svmp3-Eoc186 PE=2 SV=1	9A
FALSE	247	208	1	3	6	[Master Protein] Thrombin-like enzyme KN-BJ 2 OS=Bothrops jararaca OX=8724 PE=1 SV=1	9A
FALSE	189	4	1	3	4	[Master Protein] Metalloproteinase (Fragment) OS=Echis pyramidum leakeyi OX=38415 PE=2 SV=1	9A
FALSE	206	48	1	3	4	[Master Protein] Metalloproteinase disintegrin and cysteine-rich protein 8 OS=Crotalus horridus OX=35024 GN=mdc-8 PE=4 SV=1	9A
FALSE	58	58	1	3	4	[Master Protein] Metalloproteinase OS=Echis carinatus sochureki OX=124223 PE=2 SV=1	9A
FALSE	207	1	1	3	3	[Master Protein] Alpha-2-macroglobulin-like OS=Python bivittatus OX=176946 GN=LOC103048567 PE=3 SV=1	9A
FALSE	271	21	1	3	3	[Master Protein] Phospholipase B-like OS=Vipera ammodytes ammodytes OX=8705 PE=2 SV=1	9A
FALSE	45	7	1	2	26	[Master Protein] Dis-2 OS=Vipera ammodytes ammodytes OX=8705 PE=2 SV=1	9A
FALSE	69	7	1	2	22	[Master Protein] Disintegrin lebein-1-beta OS=Macrovipera lebetina OX=8709 PE=1 SV=1	9A
FALSE	119	3	1	2	18	[Master Protein] L-amino-acid oxidase OS=Demansia vestigiata OX=412038 PE=2 SV=1	9A
FALSE	5	2	1	2	17	[Master Protein] Snaclec macrovipecetin subunit beta OS=Macrovipera lebetina OX=8709 PE=1 SV=1	9A
FALSE	258	1	1	2	11	[Master Protein] Coagulation factor X-activating enzyme heavy chain OS=Daboia siamensis OX=343250 PE=1 SV=2	9A
FALSE	88	17	1	2	10	[Master Protein] Zinc metalloproteinase-disintegrin-like ammodytagin (Fragment) OS=Vipera ammodytes ammodytes OX=8705 PE=1 SV=3	9A
FALSE	295	2	1	2	7	[Master Protein] Kunitz/BPTI inhibitor-1 OS=Vipera ammodytes ammodytes OX=8705 PE=3 SV=1	9A
FALSE	48	3	1	2	7	[Master Protein] Metalloproteinase OS=Echis coloratus OX=64175 PE=2 SV=1	9A
FALSE	105	2	1	2	5	[Master Protein] Kunitz/BPTI inhibitor-9 OS=Vipera ammodytes ammodytes OX=8705 PE=3 SV=1	9A
FALSE	259	36	1	2	5	[Master Protein] Acidic phospholipase A2 PLA-1 OS=Eristicophis macmahoni OX=110227 PE=1 SV=1	9A
FALSE	104	5	1	2	5	[Master Protein] Helicopsin (Fragment) OS=Helicops angulatus OX=121331 PE=1 SV=1	9A
FALSE	198	39	1	2	4	[Master Protein] Alpha-fibrinogenase OS=Macrovipera lebetina OX=8709 PE=1 SV=1	9A
FALSE	10	73	1	2	3	[Master Protein] Keratin, type II cytoskeletal 6A-like OS=Thamnophis sirtalis OX=35019 GN=LOC106543677 PE=3 SV=1	9A
FALSE	25	83	1	2	3	[Master Protein] IF rod domain-containing protein OS=Naja naja OX=35670 PE=3 SV=1	9A
FALSE	185	1	1	2	3	[Master Protein] Snake venom metalloproteinase C (Fragment) OS=Echis coloratus OX=64175 PE=2 SV=1	9A
FALSE	215	83	1	2	3	[Master Protein] Keratin, type II cytoskeletal 5 (Fragment) OS=Ophiophagus hannah OX=8665 GN=KRT1 PE=3 SV=1	9A
FALSE	234	15	1	2	3	[Master Protein] MDC-3a OS=Crotalus atrox OX=8730 GN=mdc-3a PE=4 SV=1	9A
FALSE	72	18	1	2	3	[Master Protein] Phospholipase B-like (Fragment) OS=Ophiophagus hannah OX=8665 GN=PLBD1 PE=3 SV=1	9A
FALSE	230	11	1	2	3	[Master Protein] Transferrin OS=Boaedon fuliginosus OX=39328 GN=trfe PE=2 SV=1	9A
FALSE	251	4	1	2	2	[Master Protein] Serum albumin-like OS=Pantherophis guttatus OX=94885 GN=LOC117669029 PE=4 SV=1	9A
FALSE	56	14	1	2	2	[Master Protein] Lactotransferrin OS=Naja naja OX=35670 GN=LTF PE=3 SV=1	9A
FALSE	81	7	1	2	2	[Master Protein] Albumin domain-containing protein OS=Pseudonaja textilis OX=8673 PE=4 SV=1	9A
FALSE	92	2	1	2	2	[Master Protein] Metalloproteinase (Fragment) OS=Echis carinatus sochureki OX=124223 PE=2 SV=1	9A
FALSE	233	4	1	2	2	[Master Protein] Phospholipase B-like OS=Echis coloratus OX=64175 PE=2 SV=1	9A
FALSE	261	1	1	2	2	[Master Protein] C-type lectin 2 OS=Bitis arietans OX=8692 PE=2 SV=1	9A
FALSE	265	1	1	2	2	[Master Protein] C-type lectin like protein 3 OS=Bitis rhinoceros OX=715877 PE=2 SV=1	9A
FALSE	90	17	1	2	2	[Master Protein] Serine protease (Fragment) OS=Echis carinatus sochureki OX=124223 PE=2 SV=1	9A
FALSE	44	1	1	1	9	[Master Protein] CTLPs subunit alpha (Fragment) OS=Gloydius halys OX=8714 GN=pCTLP-1 PE=2 SV=1	9A
FALSE	146	7	1	1	4	[Master Protein] Hepatic triacylglycerol lipase OS=Thamnophis sirtalis OX=35019 GN=LIPC PE=3 SV=1	9A
FALSE	163	2	1	1	4	[Master Protein] Disintegrin EMF10B OS=Eristicophis macmahoni OX=110227 PE=1 SV=1	9A
FALSE	102	1	1	1	4	[Master Protein] Disintegrin VA6 OS=Vipera ammodytes ammodytes OX=8705 PE=1 SV=1	9A
FALSE	229	1	1	1	3	[Master Protein] C-type lectin BML-1 OS=Bungarus multicinctus OX=8616 PE=2 SV=1	9A
FALSE	67	1	1	1	3	[Master Protein] Snaclec macrovipecetin subunit alpha OS=Macrovipera lebetina OX=8709 PE=1 SV=1	9A
FALSE	110	2	1	1	3	[Master Protein] Snake venom metalloproteinase OS=Bothrops atrox OX=8725 PE=2 SV=1	9A
FALSE	266	1	1	1	3	[Master Protein] Snake venom serine protease OS=Agkistrodon piscivorus OX=8715 PE=3 SV=1	9A
FALSE	84	1	1	1	2	[Master Protein] Zinc finger protein 260-like OS=Pantherophis guttatus OX=94885 GN=LOC117659713 PE=4 SV=1	9A
FALSE	182	1	1	1	2	[Master Protein] Zinc metalloproteinase-disintegrin-like atrolysin-A (Fragment) OS=Crotalus atrox OX=8730 PE=1 SV=1	9A
FALSE	57	1	1	1	2	[Master Protein] Fatty acid amide hydrolase OS=Laticauda laticaudata OX=8630 GN=FAAH PE=4 SV=1	9A
FALSE	38	10	1	1	2	[Master Protein] Metalloproteinase OS=Echis coloratus OX=64175 PE=2 SV=1	9A
FALSE	294	1	1	1	2	[Master Protein] Zinc finger protein 536 OS=Thamnophis sirtalis OX=35019 GN=ZNF536 PE=3 SV=1	9A
FALSE	8	11	1	1	2	[Master Protein] Complement factor H (Fragment) OS=Ophiophagus hannah OX=8665 GN=CFH PE=4 SV=1	9A
FALSE	68	2	1	1	2	[Master Protein] Methanethiol oxidase OS=Laticauda laticaudata OX=8630 PE=3 SV=1	9A
FALSE	244	2	1	1	2	[Master Protein] Gamma-aminobutyric acid receptor subunit beta-3 isoform X2 OS=Notechis scutatus OX=8663 GN=GABRB3 PE=3 SV=1	9A
FALSE	7	3	1	1	2	[Master Protein] Antihemorrhagic factor cHLP-A OS=Gloydius brevicaudus OX=259325 PE=2 SV=1	9A
FALSE	12	1	1	1	2	[Master Protein] Disintegrin VLO4 OS=Macrovipera lebetina obtusa OX=209528 PE=1 SV=1	9A
FALSE	240	1	1	1	2	[Master Protein] Nuclear receptor subfamily 1 group D member 1 OS=Laticauda laticaudata OX=8630 GN=NR1D1 PE=3 SV=1	9A
FALSE	199	1	1	1	2	[Master Protein] Snake venom 5'-nucleotidase (Fragment) OS=Gloydius blomhoffii blomhoffii OX=417378 PE=1 SV=1	9A
FALSE	260	2	1	1	2	[Master Protein] Metalloproteinase type III 11 OS=Sistrurus miliarius barbouri OX=8759 PE=4 SV=1	9A
FALSE	138	9	1	1	2	[Master Protein] Deoxyribonuclease-2-alpha OS=Naja naja OX=35670 GN=DNASE2 PE=3 SV=1	9A
FALSE	55	24	1	1	2	[Master Protein] Hyaluronidase OS=Calliophis bivirgatus OX=8633 PE=2 SV=1	9A
FALSE	277	2	1	1	2	[Master Protein] MAX gene-associated protein isoform X1 OS=Python bivittatus OX=176946 GN=MGA PE=4 SV=1	9A
FALSE	135	1	1	1	2	[Master Protein] Uncharacterized protein (Fragment) OS=Micrurus lemniscatus lemniscatus OX=129467 PE=4 SV=1	9A
FALSE	32	23	1	1	1	[Master Protein] Peptidyl-glycine alpha-amidating monooxygenase OS=Micrurus fulvius OX=8637 PE=2 SV=1	9A
FALSE	3	58	1	1	1	[Master Protein] Keratin-like protein KRT222 isoform X1 OS=Pantherophis guttatus OX=94885 GN=KRT222 PE=3 SV=1	9A
FALSE	232	1	1	1	1	[Master Protein] MARCKS-related protein OS=Thamnophis sirtalis OX=35019 GN=MARCKSL1 PE=3 SV=1	9A
FALSE	6	2	1	1	1	[Master Protein] AAA+ ATPase domain-containing protein OS=Laticauda laticaudata OX=8630 PE=3 SV=1	9A
FALSE	35	3	1	1	1	[Master Protein] Transmembrane protein 68-like OS=Pantherophis guttatus OX=94885 GN=LOC117672412 PE=4 SV=1	9A
FALSE	39	18	1	1	1	[Master Protein] Peptidyl-prolyl cis-trans isomerase OS=Notechis scutatus OX=8663 GN=PPIB PE=3 SV=1	9A
FALSE	236	1	1	1	1	[Master Protein] Snake venom metalloproteinase fibrolase OS=Macrovipera lebetina OX=8709 PE=1 SV=1	9A
FALSE	237	2	1	1	1	[Master Protein] Myosin light chain kinase OS=Naja naja OX=35670 GN=MYLK PE=3 SV=1	9A
FALSE	42	1	1	1	1	[Master Protein] Zinc finger protein 501-like OS=Pantherophis guttatus OX=94885 GN=LOC117674785 PE=4 SV=1	9A
FALSE	235	2	1	1	1	[Master Protein] Phospholipase A2 inhibitor OS=Bothrops moojeni OX=98334 PE=2 SV=1	9A
FALSE	30	7	1	1	1	[Master Protein] Renin OS=Echis ocellatus OX=99586 GN=Asp-Eoc123 PE=1 SV=1	9A
FALSE	250	1	1	1	1	[Master Protein] Regulatory factor X1 OS=Laticauda laticaudata OX=8630 GN=RFX1 PE=4 SV=1	9A
FALSE	28	6	1	1	1	[Master Protein] Nuclear receptor corepressor 1 OS=Python bivittatus OX=176946 GN=NCOR1 PE=3 SV=1	9A
FALSE	14	1	1	1	1	[Master Protein] Transferrin OS=Crotalus adamanteus OX=8729 PE=2 SV=1	9A
FALSE	270	1	1	1	1	[Master Protein] Uncharacterized protein (Fragment) OS=Micrurus corallinus OX=54390 PE=4 SV=1	9A
FALSE	16	12	1	1	1	[Master Protein] Synembryn OS=Laticauda laticaudata OX=8630 GN=RIC8A PE=3 SV=1	9A
FALSE	268	1	1	1	1	[Master Protein] Uncharacterized protein LOC106549905 OS=Thamnophis sirtalis OX=35019 GN=LOC106549905 PE=4 SV=1	9A
FALSE	17	17	1	1	1	[Master Protein] Far upstream element binding protein 1 OS=Naja naja OX=35670 GN=FUBP1 PE=4 SV=1	9A
FALSE	11	13	1	1	1	[Master Protein] R3H domain containing like OS=Pseudonaja textilis OX=8673 GN=R3HDML PE=3 SV=1	9A
FALSE	275	1	1	1	1	[Master Protein] Tumor protein p63-regulated 1-like protein OS=Agkistrodon contortrix contortrix OX=8713 PE=3 SV=1	9A
FALSE	18	5	1	1	1	[Master Protein] Vascular endothelial growth factor A OS=Echis coloratus OX=64175 PE=2 SV=1	9A
FALSE	278	1	1	1	1	[Master Protein] Group III snake venom metalloproteinase (Fragment) OS=Echis ocellatus OX=99586 GN=Eoc00063 PE=2 SV=1	9A
FALSE	280	1	1	1	1	[Master Protein] Suppressor of tumorigenicity 14 protein homolog OS=Agkistrodon contortrix contortrix OX=8713 PE=3 SV=1	9A
FALSE	281	1	1	1	1	[Master Protein] C-type lectin domain-containing protein (Fragment) OS=Micrurus corallinus OX=54390 PE=3 SV=1	9A
FALSE	21	4	1	1	1	[Master Protein] Uncharacterized protein LOC106552258 isoform X1 OS=Thamnophis sirtalis OX=35019 GN=LOC106552258 PE=4 SV=1	9A
FALSE	256	1	1	1	1	[Master Protein] Ubiquitin carboxyl-terminal hydrolase 7 (Fragment) OS=Ophiophagus hannah OX=8665 GN=USP7 PE=3 SV=1	9A
FALSE	23	23	1	1	1	[Master Protein] Acyl-CoA dehydrogenase family member 11 (Fragment) OS=Ophiophagus hannah OX=8665 GN=ACAD11 PE=4 SV=1	9A
FALSE	283	1	1	1	1	[Master Protein] Snake venom metalloproteinase OS=Bothrops jararaca OX=8724 GN=JKG30_000066 PE=4 SV=1	9A
FALSE	252	1	1	1	1	[Master Protein] Metalloproteinase type II 4 OS=Agkistrodon piscivorus OX=8715 PE=4 SV=1	9A
FALSE	9	1	1	1	1	[Master Protein] Metalloproteinase OS=Echis coloratus OX=64175 PE=2 SV=1	9A
FALSE	27	6	1	1	1	[Master Protein] DNA-binding protein inhibitor ID-3 OS=Micrurus fulvius OX=8637 PE=2 SV=1	9A
FALSE	248	1	1	1	1	[Master Protein] Lipoxygenase homology domain-containing protein 1-like OS=Thamnophis sirtalis OX=35019 GN=LOC106551551 PE=3 SV=1	9A
FALSE	288	1	1	1	1	[Master Protein] Zinc finger protein 485-like isoform X3 OS=Python bivittatus OX=176946 GN=LOC103066571 PE=4 SV=1	9A
FALSE	130	8	1	1	1	[Master Protein] Triosephosphate isomerase OS=Crotalus adamanteus OX=8729 PE=2 SV=1	9A
FALSE	212	1	1	1	1	[Master Protein] Helicase POLQ-like protein OS=Ophiophagus hannah OX=8665 GN=HELQ PE=4 SV=1	9A
FALSE	227	2	1	1	1	[Master Protein] Uncharacterized protein (Fragment) OS=Micrurus corallinus OX=54390 PE=4 SV=1	9A
FALSE	96	3	1	1	1	[Master Protein] Bestrophin-1-like OS=Pseudonaja textilis OX=8673 GN=LOC113440207 PE=3 SV=1	9A
FALSE	99	11	1	1	1	[Master Protein] glycerophosphocholine cholinephosphodiesterase OS=Agkistrodon contortrix contortrix OX=8713 PE=3 SV=1	9A
FALSE	100	5	1	1	1	[Master Protein] Ankyrin repeat domain 28 OS=Pseudonaja textilis OX=8673 GN=ANKRD28 PE=4 SV=1	9A
FALSE	161	1	1	1	1	[Master Protein] Fibrinogen gamma chain OS=Laticauda laticaudata OX=8630 GN=FGG PE=4 SV=1	9A
FALSE	160	1	1	1	1	[Master Protein] Protein transport protein Sec16A (Fragment) OS=Ophiophagus hannah OX=8665 GN=SEC16A PE=4 SV=1	9A
FALSE	158	1	1	1	1	[Master Protein] Cordon-bleu protein-like 1 OS=Crotalus horridus OX=35024 PE=4 SV=1	9A
FALSE	106	1	1	1	1	[Master Protein] Regulator of G-protein signaling 9-binding protein-like OS=Pseudonaja textilis OX=8673 GN=LOC113448373 PE=3 SV=1	9A
FALSE	156	1	1	1	1	[Master Protein] DNA excision repair protein ERCC-6-like OS=Notechis scutatus OX=8663 GN=LOC113416599 PE=4 SV=1	9A
FALSE	155	3	1	1	1	[Master Protein] Ras-associated and pleckstrin homology domains-containing protein 1 isoform X1 OS=Pantherophis guttatus OX=94885 GN=RAPH1 PE=4 SV=1	9A
FALSE	153	1	1	1	1	[Master Protein] Serine protease 3 OS=Vipera anatolica senliki OX=2604287 PE=2 SV=1	9A
FALSE	152	2	1	1	1	[Master Protein] Zinc metalloproteinase/disintegrin OS=Gloydius brevicaudus OX=259325 PE=1 SV=1	9A
FALSE	116	1	1	1	1	[Master Protein] NADH dehydrogenase [ubiquinone] 1 alpha subcomplex assembly factor 3 OS=Python bivittatus OX=176946 GN=NDUFAF3 PE=4 SV=1	9A
FALSE	118	2	1	1	1	[Master Protein] Snake venom serine protease BthaTL OS=Bothrops alternatus OX=64174 PE=2 SV=1	9A
FALSE	122	1	1	1	1	[Master Protein] IF rod domain-containing protein OS=Naja naja OX=35670 PE=4 SV=1	9A
FALSE	148	2	1	1	1	[Master Protein] Programmed cell death protein 2 OS=Thamnophis sirtalis OX=35019 GN=PDCD2 PE=4 SV=1	9A
FALSE	147	5	1	1	1	[Master Protein] Metalloproteinase OS=Echis pyramidum leakeyi OX=38415 PE=2 SV=1	9A
FALSE	144	1	1	1	1	[Master Protein] MDC-8b OS=Crotalus atrox OX=8730 GN=mdc-8b PE=4 SV=1	9A
FALSE	142	2	1	1	1	[Master Protein] Collagen alpha-1(IX) chain (Fragment) OS=Ophiophagus hannah OX=8665 GN=COL9A1 PE=4 SV=1	9A
FALSE	141	2	1	1	1	[Master Protein] Zinc finger homeobox protein 2 isoform X1 OS=Pantherophis guttatus OX=94885 GN=ZFHX2 PE=4 SV=1	9A
FALSE	123	2	1	1	1	[Master Protein] LIM domain-containing protein OS=Pantherophis guttatus OX=94885 GN=LIMS1 PE=4 SV=1	9A
FALSE	139	1	1	1	1	[Master Protein] NADH-ubiquinone oxidoreductase chain 2 OS=Eirenis levantinus OX=256113 GN=ND2 PE=3 SV=1	9A
FALSE	128	1	1	1	1	[Master Protein] Ribosomal protein S6 kinase-like 1 OS=Pantherophis guttatus OX=94885 GN=RPS6KL1 PE=4 SV=1	9A
FALSE	134	2	1	1	1	[Master Protein] Cystatin OS=Bitis arietans OX=8692 PE=1 SV=1	9A
FALSE	95	2	1	1	1	[Master Protein] CLIP-associating protein 2 isoform X6 OS=Pantherophis guttatus OX=94885 GN=CLASP2 PE=4 SV=1	9A
FALSE	47	1	1	1	1	[Master Protein] Keratin, type II cytoskeletal-like OS=Python bivittatus OX=176946 GN=LOC103059602 PE=3 SV=1	9A
FALSE	93	7	1	1	1	[Master Protein] [histone H3]-lysine(4) N-methyltransferase OS=Pantherophis guttatus OX=94885 GN=KMT2D PE=4 SV=1	9A
FALSE	91	5	1	1	1	[Master Protein] C-type lectin 9a OS=Agkistrodon piscivorus OX=8715 PE=4 SV=1	9A
FALSE	225	1	1	1	1	[Master Protein] Glycine-rich cell wall structural protein 1.8-like OS=Pantherophis guttatus OX=94885 GN=LOC117676266 PE=4 SV=1	9A
FALSE	50	3	1	1	1	[Master Protein] Peroxisomal coenzyme A diphosphatase NUDT7 isoform X2 OS=Python bivittatus OX=176946 GN=NUDT7 PE=3 SV=1	9A
FALSE	221	1	1	1	1	[Master Protein] Thrombin-like enzyme LmrSP-3 (Fragment) OS=Lachesis muta rhombeata OX=60219 PE=1 SV=1	9A
FALSE	220	1	1	1	1	[Master Protein] Octapeptide-repeat protein T2 (Fragment) OS=Ophiophagus hannah OX=8665 GN=L345_07833 PE=4 SV=1	9A
FALSE	53	22	1	1	1	[Master Protein] Calcineurin-binding protein cabin-1 isoform X4 OS=Pantherophis guttatus OX=94885 GN=CABIN1 PE=4 SV=1	9A
FALSE	214	2	1	1	1	[Master Protein] Metalloproteinase type III 7a OS=Sistrurus miliarius barbouri OX=8759 PE=4 SV=1	9A
FALSE	132	2	1	1	1	[Master Protein] von Willebrand factor A domain-containing protein 7-like OS=Notechis scutatus OX=8663 GN=LOC113424589 PE=4 SV=1	9A
FALSE	211	1	1	1	1	[Master Protein] Alpha-2-macroglobulin-like OS=Thamnophis sirtalis OX=35019 GN=LOC106554413 PE=4 SV=1	9A
FALSE	210	1	1	1	1	[Master Protein] Centrobin, centriole duplication and spindle assembly protein OS=Pseudonaja textilis OX=8673 GN=CNTROB PE=4 SV=1	9A
FALSE	60	4	1	1	1	[Master Protein] Cochlin OS=Thamnophis sirtalis OX=35019 GN=COCH PE=4 SV=1	9A
FALSE	205	1	1	1	1	[Master Protein] DUF1446 domain-containing protein OS=Micrurus surinamensis OX=129470 PE=4 SV=1	9A
FALSE	204	4	1	1	1	[Master Protein] Sodium/nucleoside cotransporter OS=Pseudonaja textilis OX=8673 PE=3 SV=1	9A
FALSE	203	1	1	1	1	[Master Protein] Phospholipase A2 OS=Ophiophagus hannah OX=8665 GN=PLA2G4D PE=4 SV=1	9A
FALSE	200	1	1	1	1	[Master Protein] Uncharacterized protein OS=Micrurus surinamensis OX=129470 PE=4 SV=1	9A
FALSE	62	2	1	1	1	[Master Protein] Glycine-rich cell wall structural protein 1 (Fragment) OS=Ophiophagus hannah OX=8665 GN=GRP-1 PE=4 SV=1	9A
FALSE	195	3	1	1	1	[Master Protein] Ribosomal RNA-processing protein 14/surfeit locus protein 6 C-terminal domain-containing protein (Fragment) OS=Micrurus lemniscatus lemniscatus OX=129467 PE=4 SV=1	9A
FALSE	192	1	1	1	1	[Master Protein] Cyclin-T1 (Fragment) OS=Ophiophagus hannah OX=8665 GN=CCNT1 PE=3 SV=1	9A
FALSE	71	10	1	1	1	[Master Protein] ADP-ribosylation factor-like protein 14 isoform X3 OS=Thamnophis sirtalis OX=35019 GN=ARL14 PE=3 SV=1	9A
FALSE	74	3	1	1	1	[Master Protein] Aminopeptidase OS=Crotalus horridus OX=35024 PE=2 SV=1	9A
FALSE	77	10	1	1	1	[Master Protein] E3 ubiquitin-protein ligase FANCL (Fragment) OS=Ophiophagus hannah OX=8665 GN=Fancl PE=4 SV=1	9A
FALSE	80	12	1	1	1	[Master Protein] Follicle-stimulating hormone receptor OS=Naja naja OX=35670 GN=FSHR PE=3 SV=1	9A
FALSE	87	5	1	1	1	[Master Protein] TAR DNA-binding protein 43 OS=Laticauda laticaudata OX=8630 GN=TARDBP PE=4 SV=1	9A
FALSE	176	1	1	1	1	[Master Protein] Metalloproteinase OS=Echis carinatus sochureki OX=124223 PE=2 SV=1	9A
FALSE	173	1	1	1	1	[Master Protein] IF rod domain-containing protein (Fragment) OS=Ophiophagus hannah OX=8665 GN=L345_02105 PE=4 SV=1	9A
FALSE	2	44	1	1	1	[Master Protein] Calcium-transporting ATPase OS=Python bivittatus OX=176946 GN=ATP2A2 PE=3 SV=1	9A
FALSE	244	41	21	25	105	[Master Protein] Metalloproteinase of class P-III MPIII-1 OS=Vipera ammodytes ammodytes OX=8705 PE=2 SV=1	10A
FALSE	92	17	19	20	91	[Master Protein] Zinc metalloproteinase-disintegrin-like protein H4 subunit A OS=Vipera ammodytes ammodytes OX=8705 PE=1 SV=1	10A
FALSE	301	47	17	27	101	[Master Protein] Amine oxidase OS=Vipera ammodytes ammodytes OX=8705 PE=2 SV=1	10A
FALSE	332	1	16	18	44	[Master Protein] Metalloproteinase of class P-III MPIII-4 OS=Vipera ammodytes ammodytes OX=8705 PE=2 SV=1	10A
FALSE	224	57	16	18	39	[Master Protein] Zinc metalloproteinase-disintegrin-like protein F1 OS=Vipera ammodytes ammodytes OX=8705 PE=1 SV=1	10A
FALSE	384	29	15	24	41	[Master Protein] Venom phosphodiesterase OS=Macrovipera lebetina OX=8709 PE=1 SV=1	10A
FALSE	345	62	12	15	196	[Master Protein] Metalloproteinase of class P-II MPII-3 OS=Vipera ammodytes ammodytes OX=8705 PE=2 SV=1	10A
FALSE	173	29	11	14	41	[Master Protein] Metalloproteinase of class P-III MPIII-2 OS=Vipera ammodytes ammodytes OX=8705 PE=2 SV=1	10A
FALSE	195	4	11	11	56	[Master Protein] C-type lectin snaclec-1 OS=Vipera ammodytes ammodytes OX=8705 PE=2 SV=1	10A
FALSE	378	11	10	16	57	[Master Protein] Snaclec-7 OS=Vipera ammodytes ammodytes OX=8705 PE=2 SV=1	10A
FALSE	268	1	9	9	22	[Master Protein] Serine proteinase SP-2 OS=Vipera ammodytes ammodytes OX=8705 PE=2 SV=1	10A
FALSE	95	25	8	15	48	[Master Protein] Metalloproteinase of class P-III MPIII-5 OS=Vipera ammodytes ammodytes OX=8705 PE=2 SV=1	10A
FALSE	152	46	7	11	32	[Master Protein] Cysteine-rich secretory protein CRISP-1 OS=Vipera ammodytes ammodytes OX=8705 PE=2 SV=1	10A
FALSE	167	40	7	9	24	[Master Protein] Zinc metalloproteinase-disintegrin-like VLAIP-B OS=Macrovipera lebetina OX=8709 PE=1 SV=1	10A
FALSE	367	38	6	11	14	[Master Protein] Phospholipase B-like OS=Vipera ammodytes ammodytes OX=8705 PE=2 SV=1	10A
FALSE	353	1	6	9	18	[Master Protein] C-type lectin snaclec-2 OS=Vipera ammodytes ammodytes OX=8705 PE=2 SV=1	10A
FALSE	257	78	5	7	21	[Master Protein] Serine proteinase SP-4 OS=Vipera ammodytes ammodytes OX=8705 PE=2 SV=1	10A
FALSE	109	43	5	6	22	[Master Protein] Ammodytin I2(C) isoform OS=Vipera ammodytes montandoni OX=235554 PE=2 SV=1	10A
FALSE	191	1	5	5	14	[Master Protein] Serine proteinase SP-8 OS=Vipera ammodytes ammodytes OX=8705 PE=2 SV=1	10A
FALSE	277	190	4	12	54	[Master Protein] Vaa serine proteinase homolog 1 OS=Vipera ammodytes ammodytes OX=8705 PE=1 SV=1	10A
FALSE	218	13	4	12	27	[Master Protein] Snake venom 5'-nucleotidase (Fragment) OS=Macrovipera lebetina OX=8709 PE=1 SV=1	10A
FALSE	361	5	4	6	28	[Master Protein] Disintegrin-like/cysteine-rich protein MPIII-3 OS=Vipera ammodytes ammodytes OX=8705 PE=1 SV=1	10A
FALSE	113	81	4	4	8	[Master Protein] Nerve growth factor 1 OS=Vipera anatolica senliki OX=2604287 PE=2 SV=1	10A
FALSE	4	4	4	4	6	[Master Protein] Serine protease inhibitor 3 OS=Vipera anatolica senliki OX=2604287 PE=2 SV=1	10A
FALSE	252	4	4	4	5	[Master Protein] C-type lectin snaclec-3 OS=Vipera ammodytes ammodytes OX=8705 PE=2 SV=1	10A
FALSE	394	8	3	11	14	[Master Protein] Xaa-Pro aminopeptidase 2 OS=Notechis scutatus OX=8663 GN=XPNPEP2 PE=3 SV=1	10A
FALSE	22	6	3	10	35	[Master Protein] Serine proteinase SP-3 OS=Vipera ammodytes ammodytes OX=8705 PE=2 SV=1	10A
FALSE	110	77	3	8	44	[Master Protein] Ammodytin I1(D) isoform OS=Vipera ammodytes meridionalis OX=73841 PE=2 SV=1	10A
FALSE	192	3	3	8	22	[Master Protein] DSAIP (Fragment) OS=Daboia siamensis OX=343250 PE=2 SV=1	10A
FALSE	302	65	3	7	35	[Master Protein] Zinc metalloproteinase/disintegrin OS=Macrovipera lebetina OX=8709 PE=1 SV=1	10A
FALSE	370	6	3	6	8	[Master Protein] 5'-nucleotidase (Fragment) OS=Vipera anatolica senliki OX=2604287 PE=2 SV=1	10A
FALSE	258	1	3	5	26	[Master Protein] phospholipase A2 (Fragment) OS=Vipera aspis OX=8706 PE=3 SV=1	10A
FALSE	314	7	3	5	12	[Master Protein] C-type lectin-like protein 3B OS=Macrovipera lebetina OX=8709 PE=2 SV=1	10A
FALSE	306	1	3	4	4	[Master Protein] Serum albumin OS=Protobothrops flavoviridis OX=88087 GN=hsa PE=2 SV=1	10A
FALSE	176	5	3	3	21	[Master Protein] Snake venom vascular endothelial growth factor toxin vammin OS=Vipera ammodytes ammodytes OX=8705 PE=1 SV=2	10A
FALSE	17	13	3	3	9	[Master Protein] Metalloproteinase OS=Echis coloratus OX=64175 PE=2 SV=1	10A
FALSE	61	9	3	3	5	[Master Protein] Endonuclease domain-containing 1 protein-like isoform X1 OS=Notechis scutatus OX=8663 GN=LOC113427872 PE=4 SV=1	10A
FALSE	262	1	3	3	4	[Master Protein] Snaclec VP12 subunit A (Fragment) OS=Daboia palaestinae OX=1170828 PE=1 SV=1	10A
FALSE	267	9	3	3	4	[Master Protein] C-type lectin-like Snaclec-9 OS=Vipera ammodytes ammodytes OX=8705 PE=2 SV=1	10A
FALSE	214	1	3	3	3	[Master Protein] Snake venom metalloprotease 2 (Fragment) OS=Vipera anatolica senliki OX=2604287 PE=2 SV=1	10A
FALSE	317	55	2	17	114	[Master Protein] Metalloproteinase of class P-II MPII-2 OS=Vipera ammodytes ammodytes OX=8705 PE=2 SV=1	10A
FALSE	148	4	2	11	18	[Master Protein] Xaa-Pro aminopeptidase 2 OS=Boiga irregularis OX=92519 PE=3 SV=1	10A
FALSE	199	13	2	10	20	[Master Protein] Glutaminyl-peptide cyclotransferase OS=Daboia russelii OX=8707 GN=QC PE=2 SV=1	10A
FALSE	339	9	2	10	17	[Master Protein] Venom phosphodiesterase CdcPDE OS=Crotalus durissus collilineatus OX=221569 PE=1 SV=1	10A
FALSE	369	16	2	9	29	[Master Protein] Serine proteinase SP-6 OS=Vipera ammodytes ammodytes OX=8705 PE=2 SV=1	10A
FALSE	111	211	2	8	31	[Master Protein] Ammodytin L(1'') isoform OS=Vipera ammodytes ammodytes OX=8705 PE=2 SV=1	10A
FALSE	165	34	2	8	27	[Master Protein] Amine oxidase OS=Ovophis okinavensis OX=8769 PE=2 SV=1	10A
FALSE	344	12	2	7	17	[Master Protein] L-amino-acid oxidase OS=Daboia russelii OX=8707 PE=1 SV=1	10A
FALSE	250	18	2	7	15	[Master Protein] L-amino acid oxidase B variant 2 OS=Echis coloratus OX=64175 PE=2 SV=1	10A
FALSE	187	65	2	6	16	[Master Protein] Group III snake venom metalloproteinase (Fragment) OS=Echis ocellatus OX=99586 GN=Eoc00089 PE=2 SV=1	10A
FALSE	150	5	2	5	25	[Master Protein] Disintegrin Dis-1 OS=Vipera ammodytes ammodytes OX=8705 PE=2 SV=1	10A
FALSE	260	9	2	5	18	[Master Protein] L-amino-acid oxidase (Fragment) OS=Vipera berus berus OX=31156 PE=1 SV=1	10A
FALSE	240	44	2	5	12	[Master Protein] Ammodytin I2(A) isoform OS=Vipera ammodytes ruffoi OX=246549 PE=2 SV=1	10A
FALSE	279	195	2	5	7	[Master Protein] Ammodytoxin C variant OS=Vipera aspis aspis OX=194601 PE=2 SV=1	10A
FALSE	330	1	2	4	9	[Master Protein] C-type lectin snaclec-4 OS=Vipera ammodytes ammodytes OX=8705 PE=2 SV=1	10A
FALSE	179	16	2	4	6	[Master Protein] Group III snake venom metalloproteinase OS=Echis ocellatus OX=99586 GN=Svmp3-Eoc13 PE=2 SV=1	10A
FALSE	122	1	2	4	6	[Master Protein] Ectonucleotide pyrophosphatase/phosphodiesterase family member 3 OS=Python bivittatus OX=176946 GN=ENPP3 PE=3 SV=1	10A
FALSE	62	7	2	3	30	[Master Protein] Dis-2 OS=Vipera ammodytes ammodytes OX=8705 PE=2 SV=1	10A
FALSE	105	7	2	3	21	[Master Protein] Disintegrin lebein-1-beta OS=Macrovipera lebetina OX=8709 PE=1 SV=1	10A
FALSE	32	23	2	3	11	[Master Protein] Snake venom serine protease OS=Agkistrodon piscivorus OX=8715 PE=3 SV=1	10A
FALSE	350	37	2	3	9	[Master Protein] Acidic phospholipase A2 PLA-1 OS=Eristicophis macmahoni OX=110227 PE=1 SV=1	10A
FALSE	65	5	2	3	7	[Master Protein] Metalloproteinase OS=Echis coloratus OX=64175 PE=2 SV=1	10A
FALSE	205	4	2	3	4	[Master Protein] Metalloprotease (Fragment) OS=Echis pyramidum OX=8700 GN=EcHII PE=2 SV=1	10A
FALSE	28	13	2	3	3	[Master Protein] Kunitz/BPTI inhibitor-3 OS=Vipera ammodytes ammodytes OX=8705 PE=3 SV=1	10A
FALSE	237	2	2	2	5	[Master Protein] Disintegrin EMF10B OS=Eristicophis macmahoni OX=110227 PE=1 SV=1	10A
FALSE	360	1	2	2	4	[Master Protein] Snake venom serine protease OS=Agkistrodon piscivorus OX=8715 PE=3 SV=1	10A
FALSE	209	30	2	2	4	[Master Protein] Thrombin-like enzyme contortrixobin OS=Agkistrodon contortrix contortrix OX=8713 PE=1 SV=1	10A
FALSE	151	1	2	2	3	[Master Protein] Disintegrin VA6 OS=Vipera ammodytes ammodytes OX=8705 PE=1 SV=1	10A
FALSE	297	1	2	2	3	[Master Protein] Serine protease VLSP-1 OS=Macrovipera lebetina OX=8709 PE=2 SV=1	10A
FALSE	44	10	2	2	3	[Master Protein] renin OS=Notechis scutatus OX=8663 GN=REN PE=3 SV=1	10A
FALSE	118	6	2	2	3	[Master Protein] Cadam10_SVMPIII-3 OS=Crotalus adamanteus OX=8729 PE=2 SV=1	10A
FALSE	14	2	2	2	3	[Master Protein] Snaclec coagulation factor X-activating enzyme light chain 2 OS=Macrovipera lebetina OX=8709 GN=LC2 PE=1 SV=1	10A
FALSE	50	1	2	2	2	[Master Protein] Serine proteinase (Fragment) OS=Echis ocellatus OX=99586 GN=Ser-1 PE=2 SV=1	10A
FALSE	19	5	2	2	2	[Master Protein] Vascular endothelial growth factor A OS=Echis coloratus OX=64175 PE=2 SV=1	10A
FALSE	263	1	2	2	2	[Master Protein] Coatomer subunit delta OS=Thamnophis sirtalis OX=35019 GN=ARCN1 PE=3 SV=1	10A
FALSE	328	6	2	2	2	[Master Protein] Adenomatous polyposis coli protein 2 OS=Python bivittatus OX=176946 GN=APC2 PE=3 SV=1	10A
FALSE	99	6	2	2	2	[Master Protein] Metalloproteinase (Type II) 1 OS=Agkistrodon contortrix contortrix OX=8713 PE=4 SV=1	10A
FALSE	170	96	2	2	2	[Master Protein] Snake venom serine protease BthaTL OS=Bothrops alternatus OX=64174 PE=2 SV=1	10A
FALSE	188	15	2	2	2	[Master Protein] Thrombin-like enzyme gyroxin analog OS=Lachesis muta muta OX=8753 PE=1 SV=1	10A
FALSE	12	2	2	2	2	[Master Protein] Transferrin OS=Crotalus adamanteus OX=8729 PE=2 SV=1	10A
FALSE	68	55	1	16	115	[Master Protein] Metalloproteinase of class P-II MPII-1 OS=Vipera ammodytes ammodytes OX=8705 PE=2 SV=1	10A
FALSE	87	33	1	9	19	[Master Protein] Glutaminyl-peptide cyclotransferase OS=Gloydius blomhoffii OX=242054 GN=QPCT PE=2 SV=1	10A
FALSE	54	3	1	9	16	[Master Protein] X-prolyl aminopeptidase 2 OS=Naja naja OX=35670 GN=XPNPEP2 PE=3 SV=1	10A
FALSE	325	6	1	8	22	[Master Protein] Serine proteinase SP-5 (Fragment) OS=Vipera ammodytes ammodytes OX=8705 PE=2 SV=1	10A
FALSE	212	3	1	7	29	[Master Protein] Snaclec B7 (Fragment) OS=Macrovipera lebetina OX=8709 PE=2 SV=1	10A
FALSE	331	202	1	7	27	[Master Protein] Ammodytin L(3) variant OS=Vipera ammodytes montandoni OX=235554 PE=2 SV=1	10A
FALSE	322	2	1	7	26	[Master Protein] Snake venom serine protease nikobin OS=Vipera berus nikolskii OX=1808362 GN=sp-VN PE=2 SV=1	10A
FALSE	211	9	1	7	12	[Master Protein] 5'-nucleotidase OS=Bothriechis nigroviridis OX=88079 PE=3 SV=1	10A
FALSE	166	13	1	7	9	[Master Protein] 5'-nucleotidase OS=Bothrops jararaca OX=8724 GN=JKG30_000085 PE=3 SV=1	10A
FALSE	241	55	1	6	50	[Master Protein] Snake venom metalloproteinase lebetase-4 (Fragment) OS=Macrovipera lebetina OX=8709 PE=2 SV=1	10A
FALSE	254	62	1	6	32	[Master Protein] Ammodytin I1(C) variant OS=Vipera aspis aspis OX=194601 PE=2 SV=1	10A
FALSE	377	62	1	6	31	[Master Protein] Ammodytin I1(E) isoform OS=Vipera aspis aspis OX=194601 PE=2 SV=1	10A
FALSE	388	13	1	6	13	[Master Protein] Snake venom 5'-nucleotidase (Fragment) OS=Naja atra OX=8656 PE=1 SV=1	10A
FALSE	215	15	1	6	8	[Master Protein] 5'-nucleotidase OS=Crotalus adamanteus OX=8729 PE=2 SV=1	10A
FALSE	77	16	1	6	8	[Master Protein] Metalloproteinase OS=Echis coloratus OX=64175 PE=2 SV=1	10A
FALSE	405	80	1	5	49	[Master Protein] Snake venom serine protease VaSP1 (Fragment) OS=Vipera ammodytes ammodytes OX=8705 PE=1 SV=1	10A
FALSE	178	4	1	5	11	[Master Protein] Metalloproteinase OS=Echis carinatus sochureki OX=124223 PE=2 SV=1	10A
FALSE	337	5	1	5	11	[Master Protein] Snaclec-8 OS=Vipera ammodytes ammodytes OX=8705 PE=2 SV=1	10A
FALSE	318	1	1	5	8	[Master Protein] Phospholipase B-like OS=Echis coloratus OX=64175 PE=2 SV=1	10A
FALSE	158	65	1	5	8	[Master Protein] Zinc metalloproteinase-disintegrin-like Eoc1 OS=Echis ocellatus OX=99586 GN=Svmp3-Eoc1 PE=2 SV=1	10A
FALSE	25	85	1	4	24	[Master Protein] Serine protease (Fragment) OS=Echis coloratus OX=64175 PE=2 SV=1	10A
FALSE	324	184	1	4	19	[Master Protein] Serine endopeptidase OS=Crotalus atrox OX=8730 PE=2 SV=1	10A
FALSE	249	2	1	4	15	[Master Protein] Disintegrin VLO5B OS=Macrovipera lebetina obtusa OX=209528 PE=1 SV=1	10A
FALSE	364	36	1	4	11	[Master Protein] Cysteine-rich venom protein ablomin OS=Gloydius blomhoffii OX=242054 PE=1 SV=1	10A
FALSE	21	47	1	4	11	[Master Protein] Cysteine-rich seceretory protein Ch-CRPKa (Fragment) OS=Crotalus horridus OX=35024 PE=2 SV=1	10A
FALSE	20	194	1	4	6	[Master Protein] Ammodytoxin B isoform OS=Vipera aspis aspis OX=194601 PE=2 SV=1	10A
FALSE	289	48	1	4	6	[Master Protein] Metalloproteinase disintegrin and cysteine-rich protein 8 OS=Crotalus horridus OX=35024 GN=mdc-8 PE=4 SV=1	10A
FALSE	310	50	1	3	30	[Master Protein] Metalloproteinase (Fragment) OS=Echis coloratus OX=64175 PE=2 SV=1	10A
FALSE	219	6	1	3	18	[Master Protein] Metalloproteinase (Fragment) OS=Echis coloratus OX=64175 PE=2 SV=1	10A
FALSE	253	5	1	3	13	[Master Protein] Cysteine-Rich Secretory Protein B OS=Echis coloratus OX=64175 PE=2 SV=1	10A
FALSE	16	1	1	3	8	[Master Protein] Disintegrin EMF10A OS=Eristicophis macmahoni OX=110227 PE=1 SV=1	10A
FALSE	66	2	1	3	8	[Master Protein] Phospholipase A2 II (Fragment) OS=Vipera aspis OX=8706 PE=3 SV=1	10A
FALSE	232	1	1	3	7	[Master Protein] Snaclec VP12 subunit B OS=Daboia palaestinae OX=1170828 PE=1 SV=1	10A
FALSE	159	41	1	3	5	[Master Protein] Metalloproteinase OS=Echis carinatus sochureki OX=124223 PE=2 SV=1	10A
FALSE	83	57	1	3	5	[Master Protein] Metalloproteinase OS=Echis carinatus sochureki OX=124223 PE=2 SV=1	10A
FALSE	341	4	1	3	4	[Master Protein] Serum albumin-like OS=Pantherophis guttatus OX=94885 GN=LOC117669029 PE=4 SV=1	10A
FALSE	52	22	1	2	24	[Master Protein] Metalloproteinase OS=Echis coloratus OX=64175 PE=2 SV=1	10A
FALSE	183	87	1	2	16	[Master Protein] Kallikrein-CohID-1 OS=Crotalus oreganus helleri OX=8741 PE=2 SV=1	10A
FALSE	185	80	1	2	15	[Master Protein] Snake venom serine protease OS=Bothrops jararaca OX=8724 GN=JKG30_000051 PE=3 SV=1	10A
FALSE	119	81	1	2	15	[Master Protein] Snake venom serine protease OS=Agkistrodon piscivorus OX=8715 PE=3 SV=1	10A
FALSE	171	3	1	2	15	[Master Protein] L-amino-acid oxidase OS=Demansia vestigiata OX=412038 PE=2 SV=1	10A
FALSE	135	17	1	2	9	[Master Protein] Zinc metalloproteinase-disintegrin-like ammodytagin (Fragment) OS=Vipera ammodytes ammodytes OX=8705 PE=1 SV=3	10A
FALSE	5	2	1	2	9	[Master Protein] Snaclec macrovipecetin subunit beta OS=Macrovipera lebetina OX=8709 PE=1 SV=1	10A
FALSE	140	16	1	2	9	[Master Protein] Serine protease (Fragment) OS=Echis carinatus sochureki OX=124223 PE=2 SV=1	10A
FALSE	409	2	1	2	6	[Master Protein] Kunitz/BPTI inhibitor-1 OS=Vipera ammodytes ammodytes OX=8705 PE=3 SV=1	10A
FALSE	154	4	1	2	5	[Master Protein] Helicopsin (Fragment) OS=Helicops angulatus OX=121331 PE=1 SV=1	10A
FALSE	348	1	1	2	5	[Master Protein] Coagulation factor X-activating enzyme heavy chain OS=Daboia siamensis OX=343250 PE=1 SV=2	10A
FALSE	391	4	1	2	5	[Master Protein] ShKT domain-containing protein OS=Bothriechis nubestris OX=1766655 PE=3 SV=1	10A
FALSE	157	2	1	2	3	[Master Protein] Kunitz/BPTI inhibitor-9 OS=Vipera ammodytes ammodytes OX=8705 PE=3 SV=1	10A
FALSE	246	14	1	2	3	[Master Protein] Snake venom metalloproteinase OS=Bothrops jararaca OX=8724 GN=JKG30_000034 PE=4 SV=1	10A
FALSE	316	16	1	2	2	[Master Protein] Transferrin OS=Boaedon fuliginosus OX=39328 GN=trfe PE=2 SV=1	10A
FALSE	164	1	1	2	2	[Master Protein] Group III snake venom metalloproteinase (Fragment) OS=Echis ocellatus OX=99586 GN=Svmp3-Eoc186 PE=2 SV=1	10A
FALSE	393	4	1	2	2	[Master Protein] Phospholipase B-like OS=Naja naja OX=35670 GN=PLBD1 PE=3 SV=1	10A
FALSE	121	6	1	2	2	[Master Protein] Albumin domain-containing protein OS=Pseudonaja textilis OX=8673 PE=4 SV=1	10A
FALSE	358	6	1	2	2	[Master Protein] Transferrin OS=Boiga irregularis OX=92519 PE=3 SV=1	10A
FALSE	97	4	1	1	6	[Master Protein] C-type lectin-like protein 4B OS=Macrovipera lebetina OX=8709 PE=2 SV=1	10A
FALSE	74	3	1	1	4	[Master Protein] MDC-6 OS=Crotalus horridus OX=35024 GN=mdc-6 PE=4 SV=1	10A
FALSE	206	7	1	1	4	[Master Protein] Hepatic triacylglycerol lipase OS=Thamnophis sirtalis OX=35019 GN=LIPC PE=3 SV=1	10A
FALSE	15	1	1	1	4	[Master Protein] 5'-nucleotidase (Fragment) OS=Vipera anatolica senliki OX=2604287 PE=2 SV=1	10A
FALSE	125	17	1	1	4	[Master Protein] Myelin expression factor 2 isoform X1 OS=Python bivittatus OX=176946 GN=MYEF2 PE=4 SV=1	10A
FALSE	216	2	1	1	3	[Master Protein] Zinc metalloproteinase/disintegrin OS=Gloydius brevicaudus OX=259325 PE=1 SV=1	10A
FALSE	261	1	1	1	3	[Master Protein] Zinc metalloproteinase-disintegrin-like atrolysin-A (Fragment) OS=Crotalus atrox OX=8730 PE=1 SV=1	10A
FALSE	60	1	1	1	2	[Master Protein] CTLPs subunit alpha (Fragment) OS=Gloydius halys OX=8714 GN=pCTLP-1 PE=2 SV=1	10A
FALSE	296	1	1	1	2	[Master Protein] renin (Fragment) OS=Echis coloratus OX=64175 PE=2 SV=1	10A
FALSE	385	1	1	1	2	[Master Protein] Nuclear receptor subfamily 4 group A member 1 OS=Laticauda laticaudata OX=8630 GN=NR4A1 PE=3 SV=1	10A
FALSE	288	3	1	1	2	[Master Protein] Collagen alpha-2(V) chain OS=Ophiophagus hannah OX=8665 GN=COL5A2 PE=4 SV=1	10A
FALSE	226	1	1	1	2	[Master Protein] Olfactory receptor OS=Python bivittatus OX=176946 GN=LOC103056776 PE=3 SV=1	10A
FALSE	41	12	1	1	2	[Master Protein] Sodium channel protein OS=Notechis scutatus OX=8663 GN=LOC113416492 PE=3 SV=1	10A
FALSE	282	1	1	1	2	[Master Protein] Snake venom 5'-nucleotidase (Fragment) OS=Gloydius blomhoffii blomhoffii OX=417378 PE=1 SV=1	10A
FALSE	275	2	1	1	2	[Master Protein] Snaclec-5 OS=Vipera ammodytes ammodytes OX=8705 PE=2 SV=1	10A
FALSE	271	2	1	1	2	[Master Protein] Mediator of RNA polymerase II transcription subunit 26 OS=Crotalus adamanteus OX=8729 PE=2 SV=1	10A
FALSE	13	19	1	1	2	[Master Protein] Saposin B-type domain-containing protein OS=Laticauda laticaudata OX=8630 PE=4 SV=1	10A
FALSE	255	1	1	1	2	[Master Protein] Metalloproteinase OS=Echis carinatus sochureki OX=124223 PE=2 SV=1	10A
FALSE	49	10	1	1	2	[Master Protein] Metalloproteinase OS=Echis coloratus OX=64175 PE=2 SV=1	10A
FALSE	78	1	1	1	2	[Master Protein] Short transient receptor potential channel 7 OS=Thamnophis sirtalis OX=35019 GN=TRPC7 PE=4 SV=1	10A
FALSE	136	1	1	1	2	[Master Protein] Family with sequence similarity 151 member B OS=Pseudonaja textilis OX=8673 GN=FAM151B PE=3 SV=1	10A
FALSE	342	1	1	1	2	[Master Protein] Metalloproteinase type II 4 OS=Agkistrodon piscivorus OX=8715 PE=4 SV=1	10A
FALSE	315	2	1	1	2	[Master Protein] A-kinase anchor protein 9-like isoform X1 OS=Pantherophis guttatus OX=94885 GN=LOC117655133 PE=4 SV=1	10A
FALSE	128	1	1	1	2	[Master Protein] Zinc finger protein 260-like OS=Pantherophis guttatus OX=94885 GN=LOC117659713 PE=4 SV=1	10A
FALSE	103	1	1	1	2	[Master Protein] Snaclec macrovipecetin subunit alpha OS=Macrovipera lebetina OX=8709 PE=1 SV=1	10A
FALSE	90	2	1	1	2	[Master Protein] Glycine-rich cell wall structural protein 1 (Fragment) OS=Ophiophagus hannah OX=8665 GN=GRP-1 PE=4 SV=1	10A
FALSE	329	2	1	1	2	[Master Protein] Gamma-aminobutyric acid receptor subunit beta-3 isoform X2 OS=Notechis scutatus OX=8663 GN=GABRB3 PE=3 SV=1	10A
FALSE	194	1	1	1	2	[Master Protein] Keratin, type II cytoskeletal 5-like OS=Python bivittatus OX=176946 GN=LOC103059211 PE=3 SV=1	10A
FALSE	108	2	1	1	2	[Master Protein] Autophagy-related protein 2 homolog A isoform X2 OS=Notechis scutatus OX=8663 GN=ATG2A PE=3 SV=1	10A
FALSE	351	2	1	1	2	[Master Protein] Metalloproteinase type III 11 OS=Sistrurus miliarius barbouri OX=8759 PE=4 SV=1	10A
FALSE	313	1	1	1	1	[Master Protein] Prostaglandin-H2 D-isomerase OS=Naja naja OX=35670 GN=PTGDS PE=3 SV=1	10A
FALSE	387	1	1	1	1	[Master Protein] Uncharacterized protein (Fragment) OS=Micrurus lemniscatus lemniscatus OX=129467 PE=4 SV=1	10A
FALSE	334	1	1	1	1	[Master Protein] C-type lectin domain-containing protein (Fragment) OS=Micrurus corallinus OX=54390 PE=3 SV=1	10A
FALSE	274	1	1	1	1	[Master Protein] Collagen alpha-6(IV) chain-like OS=Thamnophis sirtalis OX=35019 GN=LOC106543193 PE=4 SV=1	10A
FALSE	272	2	1	1	1	[Master Protein] Serine protease (Fragment) OS=Echis pyramidum leakeyi OX=38415 PE=2 SV=1	10A
FALSE	395	1	1	1	1	[Master Protein] C2H2-type domain-containing protein OS=Pseudonaja textilis OX=8673 PE=4 SV=1	10A
FALSE	390	1	1	1	1	[Master Protein] Even-skipped homeobox 1 OS=Laticauda laticaudata OX=8630 GN=EVX1 PE=3 SV=1	10A
FALSE	336	1	1	1	1	[Master Protein] Uncharacterized protein LOC106549015 OS=Thamnophis sirtalis OX=35019 GN=LOC106549015 PE=4 SV=1	10A
FALSE	356	1	1	1	1	[Master Protein] Olfactory receptor 52E8-like OS=Thamnophis sirtalis OX=35019 GN=LOC106551871 PE=4 SV=1	10A
FALSE	278	1	1	1	1	[Master Protein] LOW QUALITY PROTEIN: homeobox even-skipped homolog protein 2 OS=Python bivittatus OX=176946 GN=EVX2 PE=3 SV=1	10A
FALSE	397	1	1	1	1	[Master Protein] DNA-directed RNA polymerase subunit OS=Thamnophis sirtalis OX=35019 GN=POLR3H PE=3 SV=1	10A
FALSE	323	1	1	1	1	[Master Protein] Nuclear receptor subfamily 1 group D member 1 OS=Laticauda laticaudata OX=8630 GN=NR1D1 PE=3 SV=1	10A
FALSE	321	2	1	1	1	[Master Protein] RING-type domain-containing protein (Fragment) OS=Micrurus lemniscatus lemniscatus OX=129467 PE=4 SV=1	10A
FALSE	269	1	1	1	1	[Master Protein] Ribosome biogenesis protein BRX1 homolog OS=Notechis scutatus OX=8663 GN=LOC113431710 PE=3 SV=1	10A
FALSE	398	1	1	1	1	[Master Protein] Complement factor B Ba fragment OS=Laticauda laticaudata OX=8630 PE=3 SV=1	10A
FALSE	400	1	1	1	1	[Master Protein] Uncharacterized protein LOC106548447 isoform X1 OS=Thamnophis sirtalis OX=35019 GN=LOC106548447 PE=4 SV=1	10A
FALSE	401	1	1	1	1	[Master Protein] LOW QUALITY PROTEIN: protein TANC2 OS=Thamnophis sirtalis OX=35019 GN=TANC2 PE=3 SV=1	10A
FALSE	404	1	1	1	1	[Master Protein] Uncharacterized protein OS=Pseudonaja textilis OX=8673 PE=4 SV=1	10A
FALSE	319	1	1	1	1	[Master Protein] Snake venom serine protease KN12 OS=Trimeresurus stejnegeri OX=39682 PE=2 SV=1	10A
FALSE	406	1	1	1	1	[Master Protein] Galactose-3-O-sulfotransferase 2 (Fragment) OS=Ophiophagus hannah OX=8665 GN=GAL3ST2 PE=3 SV=1	10A
FALSE	396	1	1	1	1	[Master Protein] Phosphoinositide phospholipase C OS=Python bivittatus OX=176946 GN=PLCE1 PE=4 SV=1	10A
FALSE	386	1	1	1	1	[Master Protein] TOG array regulator of axonemal microtubules protein 1 OS=Python bivittatus OX=176946 GN=TOGARAM1 PE=4 SV=1	10A
FALSE	338	1	1	1	1	[Master Protein] Uncharacterized protein C7orf26 homolog OS=Thamnophis sirtalis OX=35019 GN=LOC106551731 PE=4 SV=1	10A
FALSE	280	1	1	1	1	[Master Protein] Zinc finger protein 469 OS=Pantherophis guttatus OX=94885 GN=ZNF469 PE=4 SV=1	10A
FALSE	300	1	1	1	1	[Master Protein] Collagen alpha-1(IX) chain OS=Pantherophis guttatus OX=94885 GN=COL9A1 PE=4 SV=1	10A
FALSE	298	1	1	1	1	[Master Protein] Mastermind-like protein 2 OS=Pantherophis guttatus OX=94885 GN=MAML2 PE=3 SV=1	10A
FALSE	349	1	1	1	1	[Master Protein] Splicing factor U2af large subunit A (Fragment) OS=Ophiophagus hannah OX=8665 GN=U2AF65A PE=4 SV=1	10A
FALSE	308	1	1	1	1	[Master Protein] non-specific serine/threonine protein kinase OS=Pantherophis guttatus OX=94885 GN=STK10 PE=4 SV=1	10A
FALSE	365	1	1	1	1	[Master Protein] Uncharacterized protein (Fragment) OS=Micrurus corallinus OX=54390 PE=4 SV=1	10A
FALSE	295	1	1	1	1	[Master Protein] C-type lectin domain family 17, member A-like OS=Python bivittatus OX=176946 GN=LOC103065817 PE=4 SV=1	10A
FALSE	366	1	1	1	1	[Master Protein] STI1 domain-containing protein (Fragment) OS=Micrurus spixii OX=129469 PE=4 SV=1	10A
FALSE	309	1	1	1	1	[Master Protein] Glycine-rich cell wall structural protein 1.8-like OS=Pantherophis guttatus OX=94885 GN=LOC117676266 PE=4 SV=1	10A
FALSE	346	1	1	1	1	[Master Protein] Multimerin-2 (Fragment) OS=Ophiophagus hannah OX=8665 GN=Mmrn2 PE=4 SV=1	10A
FALSE	368	1	1	1	1	[Master Protein] G-protein coupled receptors family 3 profile domain-containing protein OS=Naja naja OX=35670 PE=4 SV=1	10A
FALSE	312	1	1	1	1	[Master Protein] Paraspeckle component 1 OS=Micrurus fulvius OX=8637 PE=2 SV=1	10A
FALSE	374	1	1	1	1	[Master Protein] Synaptotagmin-7 (Fragment) OS=Ophiophagus hannah OX=8665 GN=SYT7 PE=3 SV=1	10A
FALSE	376	1	1	1	1	[Master Protein] Protein Wnt OS=Notechis scutatus OX=8663 GN=WNT3 PE=3 SV=1	10A
FALSE	380	1	1	1	1	[Master Protein] Fibronectin type-III domain-containing protein OS=Bothriechis nigroviridis OX=88079 PE=4 SV=1	10A
FALSE	311	1	1	1	1	[Master Protein] A-kinase anchor protein 4-like OS=Pantherophis guttatus OX=94885 GN=LOC117675264 PE=3 SV=1	10A
FALSE	286	1	1	1	1	[Master Protein] Ubiquilin-1 OS=Naja naja OX=35670 PE=4 SV=1	10A
FALSE	285	4	1	1	1	[Master Protein] Methylmalonic aciduria and homocystinuria type D, mitochondrial-like protein OS=Agkistrodon contortrix contortrix OX=8713 PE=4 SV=1	10A
FALSE	382	1	1	1	1	[Master Protein] ATPase family AAA domain containing 3A OS=Pseudonaja textilis OX=8673 GN=ATAD3A PE=4 SV=1	10A
FALSE	284	1	1	1	1	[Master Protein] NADH-ubiquinone oxidoreductase chain 2 (Fragment) OS=Pseudoxenodon macrops OX=1082482 GN=ND2 PE=3 SV=1	10A
FALSE	340	1	1	1	1	[Master Protein] Zinc metalloproteinase/disintegrin OS=Gloydius halys OX=8714 PE=2 SV=1	10A
FALSE	283	1	1	1	1	[Master Protein] Activity-dependent neuroprotector (Fragment) OS=Pareas hamptoni OX=258775 GN=ADNP PE=4 SV=1	10A
FALSE	354	1	1	1	1	[Master Protein] Protein CREG1 OS=Naja naja OX=35670 PE=3 SV=1	10A
FALSE	290	1	1	1	1	[Master Protein] Beta-1,4-N-acetylgalactosaminyltransferase OS=Thamnophis sirtalis OX=35019 GN=B4GALNT3 PE=3 SV=1	10A
FALSE	292	2	1	1	1	[Master Protein] Beta-2-glycoprotein 1 (Fragment) OS=Ophiophagus hannah OX=8665 GN=Apoh PE=4 SV=1	10A
FALSE	200	1	1	1	1	[Master Protein] Collagen alpha-1(XVIII) chain OS=Python bivittatus OX=176946 GN=COL18A1 PE=4 SV=1	10A
FALSE	259	3	1	1	1	[Master Protein] BTB/POZ domain-containing protein 16 OS=Pantherophis guttatus OX=94885 GN=BTBD16 PE=4 SV=1	10A
FALSE	63	17	1	1	1	[Master Protein] Transcription elongation factor SPT5 OS=Crotalus adamanteus OX=8729 PE=2 SV=1	10A
FALSE	64	1	1	1	1	[Master Protein] Keratin, type II cytoskeletal-like OS=Python bivittatus OX=176946 GN=LOC103059602 PE=3 SV=1	10A
FALSE	67	3	1	1	1	[Master Protein] Peroxisomal coenzyme A diphosphatase NUDT7 isoform X2 OS=Python bivittatus OX=176946 GN=NUDT7 PE=3 SV=1	10A
FALSE	70	2	1	1	1	[Master Protein] Dmx like 1 OS=Pseudonaja textilis OX=8673 GN=DMXL1 PE=4 SV=1	10A
FALSE	71	1	1	1	1	[Master Protein] Zinc finger and BTB domain-containing protein 39 OS=Python bivittatus OX=176946 GN=ZBTB39 PE=4 SV=1	10A
FALSE	73	1	1	1	1	[Master Protein] NPC1-like intracellular cholesterol transporter 1 OS=Pantherophis guttatus OX=94885 GN=NPC1L1 PE=3 SV=1	10A
FALSE	75	1	1	1	1	[Master Protein] Venom metalloprotease PIII-SVMP EOC00089 OS=Echis ocellatus OX=99586 PE=4 SV=1	10A
FALSE	79	1	1	1	1	[Master Protein] High affinity choline transporter 1 OS=Naja naja OX=35670 PE=3 SV=1	10A
FALSE	80	5	1	1	1	[Master Protein] PATJ crumbs cell polarity complex component OS=Naja naja OX=35670 GN=PATJ PE=4 SV=1	10A
FALSE	82	1	1	1	1	[Master Protein] Protein EMSY-like OS=Thamnophis sirtalis OX=35019 GN=LOC106554532 PE=4 SV=1	10A
FALSE	84	2	1	1	1	[Master Protein] SCAN box domain-containing protein (Fragment) OS=Micrurus corallinus OX=54390 PE=4 SV=1	10A
FALSE	86	1	1	1	1	[Master Protein] ELL associated factor 1 OS=Laticauda laticaudata OX=8630 GN=EAF1 PE=3 SV=1	10A
FALSE	89	1	1	1	1	[Master Protein] VAC14 component of PIKFYVE complex OS=Laticauda laticaudata OX=8630 PE=4 SV=1	10A
FALSE	93	1	1	1	1	[Master Protein] Reelin (Fragment) OS=Ophiophagus hannah OX=8665 GN=RELN PE=3 SV=1	10A
FALSE	94	1	1	1	1	[Master Protein] Disintegrin (Fragment) OS=Echis carinatus OX=40353 PE=1 SV=1	10A
FALSE	96	1	1	1	1	[Master Protein] CCAAT/enhancer-binding protein OS=Naja naja OX=35670 GN=CEBPA PE=3 SV=1	10A
FALSE	98	2	1	1	1	[Master Protein] Peroxisome proliferator-activated receptor gamma coactivator-related protein 1 isoform X2 OS=Thamnophis sirtalis OX=35019 GN=PPRC1 PE=4 SV=1	10A
FALSE	100	2	1	1	1	[Master Protein] Transcription factor RelB isoform X1 OS=Python bivittatus OX=176946 GN=RELB PE=4 SV=1	10A
FALSE	106	5	1	1	1	[Master Protein] MPi-3 OS=Vipera ammodytes ammodytes OX=8705 PE=2 SV=1	10A
FALSE	107	1	1	1	1	[Master Protein] Uncharacterized protein C9orf172 homolog OS=Thamnophis sirtalis OX=35019 GN=LOC106541993 PE=4 SV=1	10A
FALSE	114	1	1	1	1	[Master Protein] Proline and serine-rich protein 2 (Fragment) OS=Ophiophagus hannah OX=8665 GN=L345_10533 PE=4 SV=1	10A
FALSE	59	4	1	1	1	[Master Protein] Splicing factor, suppressor of white-apricot homolog isoform X3 OS=Pantherophis guttatus OX=94885 GN=SFSWAP PE=4 SV=1	10A
FALSE	58	7	1	1	1	[Master Protein] Protein FAM171B (Fragment) OS=Ophiophagus hannah OX=8665 GN=L345_14149 PE=3 SV=1	10A
FALSE	56	13	1	1	1	[Master Protein] Golgi apparatus protein 1 OS=Pseudonaja textilis OX=8673 GN=GLG1 PE=4 SV=1	10A
FALSE	55	3	1	1	1	[Master Protein] Dolichyl-diphosphooligosaccharide--protein glycosyltransferase subunit 1 (Fragment) OS=Micrurus paraensis OX=1970185 PE=3 SV=1	10A
FALSE	6	2	1	1	1	[Master Protein] AAA+ ATPase domain-containing protein OS=Laticauda laticaudata OX=8630 PE=3 SV=1	10A
FALSE	7	10	1	1	1	[Master Protein] Glutathione peroxidase OS=Pseudonaja textilis OX=8673 PE=3 SV=1	10A
FALSE	8	1	1	1	1	[Master Protein] Vascular endothelial growth factor A OS=Bitis gabonica OX=8694 PE=1 SV=1	10A
FALSE	9	1	1	1	1	[Master Protein] Keratin, type II cytoskeletal 6A-like OS=Thamnophis sirtalis OX=35019 GN=LOC106543677 PE=3 SV=1	10A
FALSE	10	1	1	1	1	[Master Protein] Uncharacterized protein (Fragment) OS=Micrurus lemniscatus lemniscatus OX=129467 PE=4 SV=1	10A
FALSE	11	2	1	1	1	[Master Protein] Cytochrome P450 family 24 subfamily A member 1 OS=Naja naja OX=35670 GN=CYP24A1 PE=3 SV=1	10A
FALSE	18	5	1	1	1	[Master Protein] Phosphodiesterase OS=Python bivittatus OX=176946 GN=PDE2A PE=3 SV=1	10A
FALSE	23	18	1	1	1	[Master Protein] Pecanex-like protein OS=Pantherophis guttatus OX=94885 GN=PCNX1 PE=3 SV=1	10A
FALSE	24	1	1	1	1	[Master Protein] Fas-binding factor 1 homolog OS=Crotalus adamanteus OX=8729 PE=2 SV=1	10A
FALSE	26	1	1	1	1	[Master Protein] Gypsy retrotransposon integrase-like protein 1 OS=Pantherophis guttatus OX=94885 GN=GIN1 PE=4 SV=1	10A
FALSE	115	1	1	1	1	[Master Protein] NME/NM23 family member 8 OS=Naja naja OX=35670 GN=NME8 PE=3 SV=1	10A
FALSE	27	25	1	1	1	[Master Protein] Folliculin interacting protein 1 OS=Naja naja OX=35670 GN=FNIP1 PE=3 SV=1	10A
FALSE	34	23	1	1	1	[Master Protein] Acetyl-CoA carboxylase (Fragment) OS=Ophiophagus hannah OX=8665 GN=ACAC PE=4 SV=1	10A
FALSE	35	3	1	1	1	[Master Protein] Zinc finger protein GLI1 isoform X2 OS=Pantherophis guttatus OX=94885 GN=GLI1 PE=3 SV=1	10A
FALSE	38	7	1	1	1	[Master Protein] non-specific serine/threonine protein kinase OS=Pseudonaja textilis OX=8673 GN=DCLK2 PE=4 SV=1	10A
FALSE	39	1	1	1	1	[Master Protein] exodeoxyribonuclease III OS=Pseudonaja textilis OX=8673 PE=3 SV=1	10A
FALSE	40	11	1	1	1	[Master Protein] Cytoplasmic dynein 2 light intermediate chain 1 OS=Laticauda laticaudata OX=8630 GN=DYNC2LI1 PE=3 SV=1	10A
FALSE	42	1	1	1	1	[Master Protein] E3 ubiquitin-protein ligase ZNRF1 OS=Crotalus adamanteus OX=8729 PE=2 SV=1	10A
FALSE	43	13	1	1	1	[Master Protein] Glycerol-3-phosphate acyltransferase 3-like OS=Boiga irregularis OX=92519 PE=3 SV=1	10A
FALSE	47	14	1	1	1	[Master Protein] TATA-box-binding protein OS=Crotalus adamanteus OX=8729 PE=2 SV=1	10A
FALSE	48	2	1	1	1	[Master Protein] unspecific monooxygenase OS=Laticauda laticaudata OX=8630 PE=3 SV=1	10A
FALSE	53	1	1	1	1	[Master Protein] Zinc finger protein 501-like OS=Pantherophis guttatus OX=94885 GN=LOC117674785 PE=4 SV=1	10A
FALSE	29	12	1	1	1	[Master Protein] Succinate--hydroxymethylglutarate CoA-transferase isoform X2 OS=Pantherophis guttatus OX=94885 GN=SUGCT PE=3 SV=1	10A
FALSE	264	1	1	1	1	[Master Protein] DEP domain-containing protein 7 OS=Laticauda laticaudata OX=8630 GN=DEPDC7 PE=3 SV=1	10A
FALSE	120	4	1	1	1	[Master Protein] Metalloproteinase (Fragment) OS=Phalotris mertensi OX=1260334 PE=4 SV=1	10A
FALSE	129	1	1	1	1	[Master Protein] Bardet-Biedl syndrome 2 protein homolog OS=Python bivittatus OX=176946 GN=BBS2 PE=4 SV=1	10A
FALSE	202	3	1	1	1	[Master Protein] Ran-binding protein 10 isoform X2 OS=Python bivittatus OX=176946 GN=RANBP10 PE=3 SV=1	10A
FALSE	203	7	1	1	1	[Master Protein] NEDD4-binding protein 2 isoform X1 OS=Pantherophis guttatus OX=94885 GN=N4BP2 PE=4 SV=1	10A
FALSE	208	1	1	1	1	[Master Protein] Fatty acid synthase (Fragment) OS=Ophiophagus hannah OX=8665 GN=FASN PE=4 SV=1	10A
FALSE	210	1	1	1	1	[Master Protein] Leucine-rich repeat-containing protein 46 OS=Thamnophis sirtalis OX=35019 GN=LRRC46 PE=4 SV=1	10A
FALSE	213	1	1	1	1	[Master Protein] Neurobeachin beta-propeller domain-containing protein OS=Micrurus paraensis OX=1970185 PE=4 SV=1	10A
FALSE	217	2	1	1	1	[Master Protein] Laccase domain-containing protein 1 OS=Notechis scutatus OX=8663 GN=LACC1 PE=3 SV=1	10A
FALSE	220	1	1	1	1	[Master Protein] Complement component C6 OS=Python bivittatus OX=176946 GN=LOC103059458 PE=3 SV=1	10A
FALSE	221	1	1	1	1	[Master Protein] Transporter OS=Naja naja OX=35670 GN=SLC6A18 PE=3 SV=1	10A
FALSE	222	1	1	1	1	[Master Protein] Rho GTPase activating protein 25 OS=Laticauda laticaudata OX=8630 GN=ARHGAP25 PE=4 SV=1	10A
FALSE	223	3	1	1	1	[Master Protein] Dystrophin OS=Pseudonaja textilis OX=8673 GN=DMD PE=4 SV=1	10A
FALSE	407	1	1	1	1	[Master Protein] Zinc metalloproteinase-disintegrin-like atragin OS=Naja atra OX=8656 PE=1 SV=1	10A
FALSE	225	1	1	1	1	[Master Protein] Cordon-bleu protein-like 1 OS=Crotalus horridus OX=35024 PE=4 SV=1	10A
FALSE	234	5	1	1	1	[Master Protein] WD repeat-containing protein 17 isoform X3 OS=Pantherophis guttatus OX=94885 GN=WDR17 PE=4 SV=1	10A
FALSE	235	4	1	1	1	[Master Protein] Presequence protease, mitochondrial OS=Thamnophis sirtalis OX=35019 GN=PITRM1 PE=3 SV=1	10A
FALSE	236	1	1	1	1	[Master Protein] A-kinase anchoring protein 12 OS=Pseudonaja textilis OX=8673 GN=AKAP12 PE=4 SV=1	10A
FALSE	238	1	1	1	1	[Master Protein] Wilms tumor protein 1-interacting protein isoform X1 OS=Notechis scutatus OX=8663 GN=WTIP PE=4 SV=1	10A
FALSE	243	1	1	1	1	[Master Protein] Spt6 SH2 domain-containing protein (Fragment) OS=Micrurus paraensis OX=1970185 PE=4 SV=1	10A
FALSE	245	1	1	1	1	[Master Protein] NADH-ubiquinone oxidoreductase chain 5 OS=Trimeresurus albolabris OX=8765 GN=ND5 PE=3 SV=1	10A
FALSE	247	1	1	1	1	[Master Protein] ubiquitinyl hydrolase 1 (Fragment) OS=Ophiophagus hannah OX=8665 GN=USP28 PE=4 SV=1	10A
FALSE	248	2	1	1	1	[Master Protein] Sacsin-like isoform X1 OS=Python bivittatus OX=176946 GN=LOC112542625 PE=4 SV=1	10A
FALSE	251	2	1	1	1	[Master Protein] Metalloproteinase (Fragment) OS=Echis pyramidum leakeyi OX=38415 PE=2 SV=1	10A
FALSE	256	1	1	1	1	[Master Protein] phosphatidylinositol-3-phosphatase OS=Notechis scutatus OX=8663 GN=LOC113416756 PE=3 SV=1	10A
FALSE	229	1	1	1	1	[Master Protein] SVMP-Hop-46 (Fragment) OS=Hoplocephalus bungaroides OX=83403 PE=2 SV=1	10A
FALSE	124	2	1	1	1	[Master Protein] Hepatocyte nuclear factor 1-beta OS=Pantherophis guttatus OX=94885 GN=HNF1B PE=4 SV=1	10A
FALSE	198	1	1	1	1	[Master Protein] Myosin-11 OS=Laticauda laticaudata OX=8630 GN=MYH11 PE=3 SV=1	10A
FALSE	193	9	1	1	1	[Master Protein] Deoxyribonuclease-2-alpha OS=Naja naja OX=35670 GN=DNASE2 PE=3 SV=1	10A
FALSE	132	1	1	1	1	[Master Protein] Sodium channel protein type 1 subunit alpha (Fragment) OS=Ophiophagus hannah OX=8665 GN=SCN1A PE=4 SV=1	10A
FALSE	133	3	1	1	1	[Master Protein] Olfactory receptor KSOR4 (Fragment) OS=Lampropeltis getula OX=94887 PE=4 SV=1	10A
FALSE	138	3	1	1	1	[Master Protein] Uncharacterized protein OS=Agkistrodon contortrix contortrix OX=8713 PE=3 SV=1	10A
FALSE	139	1	1	1	1	[Master Protein] Uncharacterized protein (Fragment) OS=Micrurus corallinus OX=54390 PE=4 SV=1	10A
FALSE	141	2	1	1	1	[Master Protein] Nitrilase homolog 1 isoform X2 OS=Thamnophis sirtalis OX=35019 GN=NIT1 PE=3 SV=1	10A
FALSE	142	2	1	1	1	[Master Protein] Metalloproteinase (Fragment) OS=Echis carinatus sochureki OX=124223 PE=2 SV=1	10A
FALSE	143	1	1	1	1	[Master Protein] Poly [ADP-ribose] polymerase OS=Naja naja OX=35670 GN=PARP2 PE=3 SV=1	10A
FALSE	145	2	1	1	1	[Master Protein] CLIP-associating protein 2 isoform X6 OS=Pantherophis guttatus OX=94885 GN=CLASP2 PE=4 SV=1	10A
FALSE	146	1	1	1	1	[Master Protein] Metalloprotease P-II 3 (Fragment) OS=Protobothrops flavoviridis OX=88087 PE=2 SV=1	10A
FALSE	147	3	1	1	1	[Master Protein] Bestrophin-1-like OS=Pseudonaja textilis OX=8673 GN=LOC113440207 PE=3 SV=1	10A
FALSE	149	2	1	1	1	[Master Protein] Retinoblastoma-like protein 1 OS=Notechis scutatus OX=8663 GN=RBL1 PE=3 SV=1	10A
FALSE	156	2	1	1	1	[Master Protein] Membrane associated guanylate kinase, WW and PDZ domain containing 1 OS=Laticauda laticaudata OX=8630 GN=MAGI1 PE=4 SV=1	10A
FALSE	160	1	1	1	1	[Master Protein] IgGFc-binding protein-like OS=Notechis scutatus OX=8663 GN=LOC113426783 PE=4 SV=1	10A
FALSE	161	6	1	1	1	[Master Protein] Fucose kinase OS=Pseudonaja textilis OX=8673 GN=FCSK PE=3 SV=1	10A
FALSE	162	1	1	1	1	[Master Protein] Uncharacterized protein (Fragment) OS=Micrurus spixii OX=129469 PE=4 SV=1	10A
FALSE	174	2	1	1	1	[Master Protein] Arrestin domain-containing protein 2 isoform X2 OS=Pantherophis guttatus OX=94885 GN=ARRDC2 PE=3 SV=1	10A
FALSE	175	1	1	1	1	[Master Protein] Zinc metalloproteinase-disintegrin-like daborhagin-K OS=Daboia russelii OX=8707 PE=1 SV=1	10A
FALSE	177	1	1	1	1	[Master Protein] IF rod domain-containing protein OS=Naja naja OX=35670 PE=4 SV=1	10A
FALSE	184	3	1	1	1	[Master Protein] receptor protein-tyrosine kinase OS=Pseudonaja textilis OX=8673 GN=MST1R PE=3 SV=1	10A
FALSE	186	1	1	1	1	[Master Protein] Hemopexin OS=Crotalus adamanteus OX=8729 PE=2 SV=1	10A
FALSE	189	2	1	1	1	[Master Protein] Cystatin OS=Bitis arietans OX=8692 PE=1 SV=1	10A
FALSE	190	1	1	1	1	[Master Protein] Uncharacterized protein (Fragment) OS=Micrurus lemniscatus lemniscatus OX=129467 PE=4 SV=1	10A
FALSE	197	3	1	1	1	[Master Protein] Galactose-3-O-sulfotransferase 2 isoform X2 OS=Notechis scutatus OX=8663 GN=GAL3ST2 PE=3 SV=1	10A
FALSE	3	9	1	1	1	[Master Protein] 3-hydroxyisobutyrate dehydrogenase OS=Pantherophis guttatus OX=94885 GN=HIBADH PE=3 SV=1	10A
FALSE	51	4	0	3	11	[Master Protein] L-amino-acid oxidase OS=Calloselasma rhodostoma OX=8717 PE=1 SV=2	10A

## Sheet: Pivotal table
# Unique Peptides	(Multiple Items)
Count of # Proteins	Column Labels
Row Labels	0	10A	3A	5A	8A	9A	Grand Total
[Master Protein] 5'-nucleotidase (Fragment) OS=Vipera anatolica senliki OX=2604287 PE=2 SV=1		1	1		1		3
[Master Protein] 5'-nucleotidase OS=Bothriechis nigroviridis OX=88079 PE=3 SV=1					1		1
[Master Protein] Acidic phospholipase A2 PLA-1 OS=Eristicophis macmahoni OX=110227 PE=1 SV=1		1					1
[Master Protein] Adenomatous polyposis coli protein 2 OS=Python bivittatus OX=176946 GN=APC2 PE=3 SV=1		1					1
[Master Protein] Alanyl aminopeptidase, membrane OS=Laticauda laticaudata OX=8630 GN=ANPEP PE=3 SV=1						1	1
[Master Protein] Alpha-2-macroglobulin OS=Python bivittatus OX=176946 GN=LOC103057914 PE=3 SV=1						1	1
[Master Protein] Alpha-fibrinogenase OS=Macrovipera lebetina OX=8709 PE=1 SV=1					1		1
[Master Protein] Alpha-macroglobulin receptor-binding domain-containing protein (Fragment) OS=Micrurus spixii OX=129469 PE=3 SV=1						1	1
[Master Protein] Amine oxidase OS=Ovophis okinavensis OX=8769 PE=2 SV=1	1	1		1	1	1	5
[Master Protein] Amine oxidase OS=Vipera ammodytes ammodytes OX=8705 PE=2 SV=1	1	1	1	1	1	1	6
[Master Protein] Aminopeptidase A OS=Gloydius brevicaudus OX=259325 PE=1 SV=2						1	1
[Master Protein] Ammodytin I1(A) variant OS=Vipera aspis aspis OX=194601 PE=2 SV=1			1		1		2
[Master Protein] Ammodytin I1(C) variant OS=Vipera berus berus OX=31156 PE=2 SV=1						1	1
[Master Protein] Ammodytin I1(D) isoform OS=Vipera ammodytes meridionalis OX=73841 PE=2 SV=1		1					1
[Master Protein] Ammodytin I1(E) isoform OS=Vipera aspis aspis OX=194601 PE=2 SV=1	1						1
[Master Protein] Ammodytin I2(A) isoform OS=Vipera ammodytes ruffoi OX=246549 PE=2 SV=1		1	1		1	1	4
[Master Protein] Ammodytin I2(C) isoform OS=Vipera ammodytes montandoni OX=235554 PE=2 SV=1	1	1	1	1	1	1	6
[Master Protein] Ammodytin L(1'') isoform OS=Vipera ammodytes ammodytes OX=8705 PE=2 SV=1	1	1	1	1	1	1	6
[Master Protein] Ammodytoxin B isoform OS=Vipera aspis aspis OX=194601 PE=2 SV=1			1				1
[Master Protein] Ammodytoxin C variant OS=Vipera aspis aspis OX=194601 PE=2 SV=1	1	1					2
[Master Protein] BATXCTL10 OS=Bothrops atrox OX=8725 PE=2 SV=1						1	1
[Master Protein] Cadam10_SVMPIII-3 OS=Crotalus adamanteus OX=8729 PE=2 SV=1		1				1	2
[Master Protein] Coatomer subunit delta OS=Thamnophis sirtalis OX=35019 GN=ARCN1 PE=3 SV=1		1					1
[Master Protein] C-type lectin snaclec-1 OS=Vipera ammodytes ammodytes OX=8705 PE=2 SV=1	1	1	1	1	1	1	6
[Master Protein] C-type lectin snaclec-2 OS=Vipera ammodytes ammodytes OX=8705 PE=2 SV=1	1	1	1	1	1	1	6
[Master Protein] C-type lectin snaclec-3 OS=Vipera ammodytes ammodytes OX=8705 PE=2 SV=1	1	1	1	1	1	1	6
[Master Protein] C-type lectin snaclec-4 OS=Vipera ammodytes ammodytes OX=8705 PE=2 SV=1	1	1	1	1	1	1	6
[Master Protein] C-type lectin-like protein 3B OS=Macrovipera lebetina OX=8709 PE=2 SV=1	1	1	1	1	1	1	6
[Master Protein] C-type lectin-like protein 4B OS=Macrovipera lebetina OX=8709 PE=2 SV=1						1	1
[Master Protein] C-type lectin-like Snaclec-9 OS=Vipera ammodytes ammodytes OX=8705 PE=2 SV=1	1	1	1	1	1	1	6
[Master Protein] Cysteine-rich secretory protein CRISP-1 OS=Vipera ammodytes ammodytes OX=8705 PE=2 SV=1	1	1	1	1	1	1	6
[Master Protein] Deoxyribonuclease-2-alpha OS=Naja naja OX=35670 GN=DNASE2 PE=3 SV=1				1			1
[Master Protein] Dis-2 OS=Vipera ammodytes ammodytes OX=8705 PE=2 SV=1		1		1	1		3
[Master Protein] Disintegrin CV-11-alpha OS=Cerastes vipera OX=8698 PE=2 SV=1	1						1
[Master Protein] Disintegrin Dis-1 OS=Vipera ammodytes ammodytes OX=8705 PE=2 SV=1		1		1	1	1	4
[Master Protein] Disintegrin EMF10B OS=Eristicophis macmahoni OX=110227 PE=1 SV=1		1					1
[Master Protein] Disintegrin lebein-1-beta OS=Macrovipera lebetina OX=8709 PE=1 SV=1		1					1
[Master Protein] Disintegrin VA6 OS=Vipera ammodytes ammodytes OX=8705 PE=1 SV=1		1			1		2
[Master Protein] Disintegrin VLO5B OS=Macrovipera lebetina obtusa OX=209528 PE=1 SV=1			1				1
[Master Protein] Disintegrin-like/cysteine-rich protein MPIII-3 OS=Vipera ammodytes ammodytes OX=8705 PE=1 SV=1	1	1	1	1	1	1	6
[Master Protein] DSAIP (Fragment) OS=Daboia siamensis OX=343250 PE=2 SV=1		1					1
[Master Protein] Ectonucleotide pyrophosphatase/phosphodiesterase family member 3 OS=Python bivittatus OX=176946 GN=ENPP3 PE=3 SV=1		1					1
[Master Protein] Endonuclease domain-containing 1 protein-like isoform X1 OS=Notechis scutatus OX=8663 GN=LOC113427872 PE=4 SV=1		1					1
[Master Protein] Glutaminyl-peptide cyclotransferase OS=Daboia russelii OX=8707 GN=QC PE=2 SV=1	1	1			1	1	4
[Master Protein] Glutaminyl-peptide cyclotransferase OS=Naja naja OX=35670 GN=QPCT PE=3 SV=1			1				1
[Master Protein] Glutathione peroxidase OS=Thamnophis elegans OX=35005 PE=2 SV=1					1	1	2
[Master Protein] Golgi apparatus protein 1 OS=Pseudonaja textilis OX=8673 GN=GLG1 PE=4 SV=1						1	1
[Master Protein] Group III snake venom metalloproteinase (Fragment) OS=Echis ocellatus OX=99586 GN=Eoc00013 PE=2 SV=1				1			1
[Master Protein] Group III snake venom metalloproteinase (Fragment) OS=Echis ocellatus OX=99586 GN=Eoc00089 PE=2 SV=1	1	1		1			3
[Master Protein] Group III snake venom metalloproteinase OS=Echis ocellatus OX=99586 GN=Svmp3-Eoc13 PE=2 SV=1	1	1	1		1	1	5
[Master Protein] Hyaluronidase (Fragment) OS=Macrovipera lebetina OX=8709 PE=2 SV=1					1		1
[Master Protein] Ig-like domain-containing protein OS=Naja naja OX=35670 PE=4 SV=1					1		1
[Master Protein] Kunitz/BPTI inhibitor-1 OS=Vipera ammodytes ammodytes OX=8705 PE=3 SV=1				1			1
[Master Protein] Kunitz/BPTI inhibitor-2 OS=Vipera ammodytes ammodytes OX=8705 PE=3 SV=1			1		1		2
[Master Protein] Kunitz/BPTI inhibitor-3 OS=Vipera ammodytes ammodytes OX=8705 PE=3 SV=1	1	1		1		1	4
[Master Protein] L-amino acid oxidase B variant 2 OS=Echis coloratus OX=64175 PE=2 SV=1		1				1	2
[Master Protein] L-amino-acid oxidase (Fragment) OS=Vipera berus berus OX=31156 PE=1 SV=1	1	1	1	1			4
[Master Protein] L-amino-acid oxidase OS=Agkistrodon piscivorus OX=8715 PE=3 SV=1					1		1
[Master Protein] L-amino-acid oxidase OS=Daboia russelii OX=8707 PE=1 SV=1		1			1	1	3
[Master Protein] Lipase OS=Vipera anatolica senliki OX=2604287 PE=2 SV=1					1		1
[Master Protein] Mesencephalic astrocyte derived neurotrophic factor OS=Laticauda laticaudata OX=8630 GN=MANF PE=3 SV=1	1						1
[Master Protein] Metalloprotease (Fragment) OS=Echis pyramidum OX=8700 GN=EcHII PE=2 SV=1		1	1	1			3
[Master Protein] Metalloproteinase (Fragment) OS=Echis carinatus sochureki OX=124223 PE=2 SV=1	1		1				2
[Master Protein] Metalloproteinase (Type II) 1 OS=Agkistrodon contortrix contortrix OX=8713 PE=4 SV=1		1					1
[Master Protein] Metalloproteinase of class P-II MPII-1 OS=Vipera ammodytes ammodytes OX=8705 PE=2 SV=1				1		1	2
[Master Protein] Metalloproteinase of class P-II MPII-2 OS=Vipera ammodytes ammodytes OX=8705 PE=2 SV=1	1	1					2
[Master Protein] Metalloproteinase of class P-II MPII-3 OS=Vipera ammodytes ammodytes OX=8705 PE=2 SV=1	1	1	1	1	1	1	6
[Master Protein] Metalloproteinase of class P-III MPIII-1 OS=Vipera ammodytes ammodytes OX=8705 PE=2 SV=1	1	1	1	1	1	1	6
[Master Protein] Metalloproteinase of class P-III MPIII-2 OS=Vipera ammodytes ammodytes OX=8705 PE=2 SV=1	1	1	1	1	1	1	6
[Master Protein] Metalloproteinase of class P-III MPIII-4 OS=Vipera ammodytes ammodytes OX=8705 PE=2 SV=1	1	1	1	1	1	1	6
[Master Protein] Metalloproteinase of class P-III MPIII-5 OS=Vipera ammodytes ammodytes OX=8705 PE=2 SV=1	1	1	1	1	1	1	6
[Master Protein] Metalloproteinase OS=Echis carinatus sochureki OX=124223 PE=2 SV=1					1		1
[Master Protein] Metalloproteinase OS=Echis coloratus OX=64175 PE=2 SV=1	1	2	1	2	1	1	8
[Master Protein] Nerve growth factor 1 OS=Vipera anatolica senliki OX=2604287 PE=2 SV=1	1	1	1	1	1		5
[Master Protein] phospholipase A2 (Fragment) OS=Vipera aspis OX=8706 PE=3 SV=1	1	1	1	1	1	1	6
[Master Protein] Phospholipase B-like (Fragment) OS=Ophiophagus hannah OX=8665 GN=PLBD1 PE=3 SV=1	1						1
[Master Protein] Phospholipase B-like OS=Vipera ammodytes ammodytes OX=8705 PE=2 SV=1		1	1				2
[Master Protein] Pregnancy zone protein-like isoform X1 OS=Pantherophis guttatus OX=94885 GN=LOC117670021 PE=3 SV=1					1	1	2
[Master Protein] renin OS=Notechis scutatus OX=8663 GN=REN PE=3 SV=1		1			1		2
[Master Protein] Serine protease inhibitor 3 OS=Vipera anatolica senliki OX=2604287 PE=2 SV=1	1	1	1	1	1	1	6
[Master Protein] Serine protease VLSP-1 OS=Macrovipera lebetina OX=8709 PE=2 SV=1		1					1
[Master Protein] Serine proteinase (Fragment) OS=Echis ocellatus OX=99586 GN=Ser-1 PE=2 SV=1		1					1
[Master Protein] Serine proteinase SP-2 OS=Vipera ammodytes ammodytes OX=8705 PE=2 SV=1	1	1	1	1	1	1	6
[Master Protein] Serine proteinase SP-3 OS=Vipera ammodytes ammodytes OX=8705 PE=2 SV=1	1	1	1	1	1	1	6
[Master Protein] Serine proteinase SP-4 OS=Vipera ammodytes ammodytes OX=8705 PE=2 SV=1	1	1	1	1	1	1	6
[Master Protein] Serine proteinase SP-6 OS=Vipera ammodytes ammodytes OX=8705 PE=2 SV=1		1	1	1	1		4
[Master Protein] Serine proteinase SP-8 OS=Vipera ammodytes ammodytes OX=8705 PE=2 SV=1	1	1	1	1	1	1	6
[Master Protein] Serum albumin OS=Protobothrops flavoviridis OX=88087 GN=hsa PE=2 SV=1		1				1	2
[Master Protein] Serum albumin-like OS=Pantherophis guttatus OX=94885 GN=LOC117669029 PE=4 SV=1					1		1
[Master Protein] Snaclec coagulation factor X-activating enzyme light chain 2 OS=Macrovipera lebetina OX=8709 GN=LC2 PE=1 SV=1		1				1	2
[Master Protein] Snaclec VP12 subunit A (Fragment) OS=Daboia palaestinae OX=1170828 PE=1 SV=1		1	1	1	1	1	5
[Master Protein] Snaclec-5 OS=Vipera ammodytes ammodytes OX=8705 PE=2 SV=1						1	1
[Master Protein] Snaclec-7 OS=Vipera ammodytes ammodytes OX=8705 PE=2 SV=1	1	1	1	1	1	1	6
[Master Protein] Snaclec-8 OS=Vipera ammodytes ammodytes OX=8705 PE=2 SV=1						1	1
[Master Protein] Snake venom 5'-nucleotidase (Fragment) OS=Macrovipera lebetina OX=8709 PE=1 SV=1	1	1	1	1	1	1	6
[Master Protein] Snake venom metalloprotease 2 (Fragment) OS=Vipera anatolica senliki OX=2604287 PE=2 SV=1	1	1	1			1	4
[Master Protein] Snake venom serine protease BthaTL OS=Bothrops alternatus OX=64174 PE=2 SV=1	1	1					2
[Master Protein] Snake venom serine protease nikobin OS=Vipera berus nikolskii OX=1808362 GN=sp-VN PE=2 SV=1	1			1	1	1	4
[Master Protein] Snake venom serine protease OS=Agkistrodon piscivorus OX=8715 PE=3 SV=1	1	2					3
[Master Protein] Snake venom serine protease rhinocerase 4 (Fragment) OS=Bitis rhinoceros OX=715877 PE=1 SV=1	1						1
[Master Protein] Snake venom serine protease VaSP1 (Fragment) OS=Vipera ammodytes ammodytes OX=8705 PE=1 SV=1				1		1	2
[Master Protein] Snake venom vascular endothelial growth factor toxin vammin OS=Vipera ammodytes ammodytes OX=8705 PE=1 SV=2	1	1	1	1	1	1	6
[Master Protein] thioredoxin-dependent peroxiredoxin OS=Python bivittatus OX=176946 GN=PRDX4 PE=3 SV=1					1		1
[Master Protein] Thrombin-like enzyme contortrixobin OS=Agkistrodon contortrix contortrix OX=8713 PE=1 SV=1	1	1					2
[Master Protein] Thrombin-like enzyme gyroxin analog OS=Lachesis muta muta OX=8753 PE=1 SV=1		1					1
[Master Protein] Transferrin OS=Crotalus adamanteus OX=8729 PE=2 SV=1		1					1
[Master Protein] Vaa serine proteinase homolog 1 OS=Vipera ammodytes ammodytes OX=8705 PE=1 SV=1		1	1		1		3
[Master Protein] Vascular endothelial growth factor A OS=Echis coloratus OX=64175 PE=2 SV=1		1					1
[Master Protein] Venom nerve growth factor OS=Macrovipera lebetina OX=8709 PE=1 SV=2						1	1
[Master Protein] Venom phosphodiesterase CdcPDE OS=Crotalus durissus collilineatus OX=221569 PE=1 SV=1		1					1
[Master Protein] Venom phosphodiesterase OS=Macrovipera lebetina OX=8709 PE=1 SV=1	1	1	1	1	1	1	6
[Master Protein] Xaa-Pro aminopeptidase 2 OS=Boiga irregularis OX=92519 PE=3 SV=1		1	1		1	1	4
[Master Protein] Xaa-Pro aminopeptidase 2 OS=Notechis scutatus OX=8663 GN=XPNPEP2 PE=3 SV=1		1				1	2
[Master Protein] X-prolyl aminopeptidase 2 OS=Naja naja OX=35670 GN=XPNPEP2 PE=3 SV=1	1			1			2
[Master Protein] Zinc metalloproteinase/disintegrin OS=Macrovipera lebetina OX=8709 PE=1 SV=1	1	1	1	1	1	1	6
[Master Protein] Zinc metalloproteinase-disintegrin-like protein F1 OS=Vipera ammodytes ammodytes OX=8705 PE=1 SV=1	1	1	1	1	1	1	6
[Master Protein] Zinc metalloproteinase-disintegrin-like protein H4 subunit A OS=Vipera ammodytes ammodytes OX=8705 PE=1 SV=1	1	1	1	1	1	1	6
[Master Protein] Zinc metalloproteinase-disintegrin-like VLAIP-B OS=Macrovipera lebetina OX=8709 PE=1 SV=1	1	1	1	1	1	1	6
Grand Total	52	80	49	49	60	62	352
