# Supplementary material for: The Venom of Vipera ammodytes ammodytes: Proteomics, Neurotoxic Effect and Neutralization by Antivenom
Source: Vet Sci. 2024 Nov 28;11(12):605. doi: 10.3390/vetsci11120605 (PMC11680118; doi:10.3390/vetsci11120605)
Supplement: Supplementary file 1 [file vetsci-11-00605-s001.zip › Table_S8_Vipera_ammodytes_DB_protein_groups.xlsx]

## Sheet: frakcija 0
Checked	Protein Group ID	# Proteins	# Unique Peptides	# Peptides	# PSMs	Group Description
FALSE	32	1	16	20	105	[Master Protein] Amine oxidase OS=Vipera ammodytes ammodytes OX=8705 PE=2 SV=1
FALSE	35	1	13	14	23	[Master Protein] Metalloproteinase of class P-III MPIII-4 OS=Vipera ammodytes ammodytes OX=8705 PE=2 SV=1
FALSE	6	2	12	13	41	[Master Protein] Metalloproteinase of class P-III MPIII-5 OS=Vipera ammodytes ammodytes OX=8705 PE=2 SV=1
FALSE	14	1	12	13	37	[Master Protein] Metalloproteinase of class P-III MPIII-2 OS=Vipera ammodytes ammodytes OX=8705 PE=2 SV=1
FALSE	22	1	11	11	69	[Master Protein] Metalloproteinase of class P-III MPIII-1 OS=Vipera ammodytes ammodytes OX=8705 PE=2 SV=1
FALSE	12	1	10	10	99	[Master Protein] Cysteine-rich secretory protein CRISP-1 OS=Vipera ammodytes ammodytes OX=8705 PE=2 SV=1
FALSE	5	1	9	10	32	[Master Protein] Zinc metalloproteinase-disintegrin-like protein H4 subunit A OS=Vipera ammodytes ammodytes OX=8705 PE=1 SV=1
FALSE	37	1	9	9	70	[Master Protein] Metalloproteinase of class P-II MPII-3 OS=Vipera ammodytes ammodytes OX=8705 PE=2 SV=1
FALSE	43	1	9	9	40	[Master Protein] Snaclec-7 OS=Vipera ammodytes ammodytes OX=8705 PE=2 SV=1
FALSE	19	1	8	9	31	[Master Protein] Zinc metalloproteinase-disintegrin-like protein F1 OS=Vipera ammodytes ammodytes OX=8705 PE=1 SV=1
FALSE	1	2	7	7	45	[Master Protein] trypsin OS=Vipera ammodytes ammodytes OX=8705 PE=2 SV=1
FALSE	38	1	6	8	50	[Master Protein] C-type lectin snaclec-2 OS=Vipera ammodytes ammodytes OX=8705 PE=2 SV=1
FALSE	8	9	6	7	65	[Master Protein] Ammodytin L(1'') isoform OS=Vipera ammodytes ammodytes OX=8705 PE=2 SV=1
FALSE	42	1	6	7	51	[Master Protein] Serine proteinase SP-6 OS=Vipera ammodytes ammodytes OX=8705 PE=2 SV=1
FALSE	28	1	6	6	37	[Master Protein] Serine proteinase SP-2 OS=Vipera ammodytes ammodytes OX=8705 PE=2 SV=1
FALSE	18	2	5	6	68	[Master Protein] Acidic phospholipase A2 ammodytin I1 OS=Vipera ammodytes ammodytes OX=8705 PE=2 SV=1
FALSE	39	4	5	6	63	[Master Protein] Ammodytin I2(A') isoform OS=Vipera ammodytes ammodytes OX=8705 PE=2 SV=1
FALSE	40	1	5	6	36	[Master Protein] Disintegrin-like/cysteine-rich protein MPIII-3 OS=Vipera ammodytes ammodytes OX=8705 PE=1 SV=1
FALSE	17	1	4	4	49	[Master Protein] C-type lectin snaclec-1 OS=Vipera ammodytes ammodytes OX=8705 PE=2 SV=1
FALSE	23	1	4	4	37	[Master Protein] C-type lectin snaclec-3 OS=Vipera ammodytes ammodytes OX=8705 PE=2 SV=1
FALSE	41	1	4	4	7	[Master Protein] Phospholipase B-like OS=Vipera ammodytes ammodytes OX=8705 PE=2 SV=1
FALSE	36	1	3	5	25	[Master Protein] Snaclec-8 OS=Vipera ammodytes ammodytes OX=8705 PE=2 SV=1
FALSE	31	3	3	4	18	[Master Protein] Basic phospholipase A2 ammodytoxin A OS=Vipera ammodytes ammodytes OX=8705 PE=1 SV=2
FALSE	24	1	3	4	16	[Master Protein] Serine proteinase SP-4 OS=Vipera ammodytes ammodytes OX=8705 PE=2 SV=1
FALSE	16	1	3	3	45	[Master Protein] Serine proteinase SP-8 OS=Vipera ammodytes ammodytes OX=8705 PE=2 SV=1
FALSE	15	2	3	3	28	[Master Protein] Snake venom vascular endothelial growth factor toxin vammin OS=Vipera ammodytes ammodytes OX=8705 PE=1 SV=2
FALSE	10	2	3	3	23	[Master Protein] Disintegrin Dis-1 OS=Vipera ammodytes ammodytes OX=8705 PE=2 SV=1
FALSE	27	1	3	3	20	[Master Protein] C-type lectin-like Snaclec-9 OS=Vipera ammodytes ammodytes OX=8705 PE=2 SV=1
FALSE	34	1	3	3	13	[Master Protein] C-type lectin snaclec-4 OS=Vipera ammodytes ammodytes OX=8705 PE=2 SV=1
FALSE	44	1	3	3	9	[Master Protein] Vascular nerve growth factor OS=Vipera ammodytes ammodytes OX=8705 PE=2 SV=1
FALSE	33	1	2	9	60	[Master Protein] Metalloproteinase of class P-II MPII-2 OS=Vipera ammodytes ammodytes OX=8705 PE=2 SV=1
FALSE	21	1	2	6	26	[Master Protein] L-amino-acid oxidase OS=Vipera ammodytes ammodytes OX=8705 PE=1 SV=1
FALSE	3	1	2	3	34	[Master Protein] Dis-2 OS=Vipera ammodytes ammodytes OX=8705 PE=2 SV=1
FALSE	2	3	2	3	10	[Master Protein] Kunitz/BPTI inhibitor-3 OS=Vipera ammodytes ammodytes OX=8705 PE=3 SV=1
FALSE	4	1	1	8	56	[Master Protein] Metalloproteinase of class P-II MPII-1 OS=Vipera ammodytes ammodytes OX=8705 PE=2 SV=1
FALSE	30	2	1	6	55	[Master Protein] Vaa serine proteinase homolog 1 OS=Vipera ammodytes ammodytes OX=8705 PE=1 SV=1
FALSE	45	1	1	5	48	[Master Protein] Snake venom serine protease VaSP1 (Fragment) OS=Vipera ammodytes ammodytes OX=8705 PE=1 SV=1
FALSE	46	1	1	4	29	[Master Protein] Kunitz/BPTI inhibitor-1 OS=Vipera ammodytes ammodytes OX=8705 PE=3 SV=1
FALSE	20	1	1	4	17	[Master Protein] Kunitz-type serine protease inhibitor 3 OS=Vipera ammodytes ammodytes OX=8705 PE=1 SV=2
FALSE	7	3	1	2	19	[Master Protein] MPi-3 OS=Vipera ammodytes ammodytes OX=8705 PE=2 SV=1
FALSE	13	1	1	2	10	[Master Protein] Kunitz/BPTI inhibitor-9 OS=Vipera ammodytes ammodytes OX=8705 PE=3 SV=1
FALSE	9	1	1	2	9	[Master Protein] Zinc metalloproteinase-disintegrin-like ammodytagin (Fragment) OS=Vipera ammodytes ammodytes OX=8705 PE=1 SV=3
FALSE	11	1	1	2	5	[Master Protein] Disintegrin VA6 OS=Vipera ammodytes ammodytes OX=8705 PE=1 SV=1
FALSE	25	3	1	2	4	[Master Protein] Endogenous tripeptide metalloproteinase inhibitor MPi-5 OS=Vipera ammodytes ammodytes OX=8705 PE=2 SV=1
FALSE	29	2	1	1	4	[Master Protein] Snaclec-5 OS=Vipera ammodytes ammodytes OX=8705 PE=2 SV=1

## Sheet: sve frakcije
Checked	Protein Group ID	# Proteins	# Unique Peptides	# Peptides	# PSMs	Group Description	Fraction name
FALSE	32	1	16	20	105	[Master Protein] Amine oxidase OS=Vipera ammodytes ammodytes OX=8705 PE=2 SV=1	0
FALSE	35	1	13	14	23	[Master Protein] Metalloproteinase of class P-III MPIII-4 OS=Vipera ammodytes ammodytes OX=8705 PE=2 SV=1	0
FALSE	6	2	12	13	41	[Master Protein] Metalloproteinase of class P-III MPIII-5 OS=Vipera ammodytes ammodytes OX=8705 PE=2 SV=1	0
FALSE	14	1	12	13	37	[Master Protein] Metalloproteinase of class P-III MPIII-2 OS=Vipera ammodytes ammodytes OX=8705 PE=2 SV=1	0
FALSE	22	1	11	11	69	[Master Protein] Metalloproteinase of class P-III MPIII-1 OS=Vipera ammodytes ammodytes OX=8705 PE=2 SV=1	0
FALSE	12	1	10	10	99	[Master Protein] Cysteine-rich secretory protein CRISP-1 OS=Vipera ammodytes ammodytes OX=8705 PE=2 SV=1	0
FALSE	5	1	9	10	32	[Master Protein] Zinc metalloproteinase-disintegrin-like protein H4 subunit A OS=Vipera ammodytes ammodytes OX=8705 PE=1 SV=1	0
FALSE	37	1	9	9	70	[Master Protein] Metalloproteinase of class P-II MPII-3 OS=Vipera ammodytes ammodytes OX=8705 PE=2 SV=1	0
FALSE	43	1	9	9	40	[Master Protein] Snaclec-7 OS=Vipera ammodytes ammodytes OX=8705 PE=2 SV=1	0
FALSE	19	1	8	9	31	[Master Protein] Zinc metalloproteinase-disintegrin-like protein F1 OS=Vipera ammodytes ammodytes OX=8705 PE=1 SV=1	0
FALSE	1	2	7	7	45	[Master Protein] trypsin OS=Vipera ammodytes ammodytes OX=8705 PE=2 SV=1	0
FALSE	38	1	6	8	50	[Master Protein] C-type lectin snaclec-2 OS=Vipera ammodytes ammodytes OX=8705 PE=2 SV=1	0
FALSE	8	9	6	7	65	[Master Protein] Ammodytin L(1'') isoform OS=Vipera ammodytes ammodytes OX=8705 PE=2 SV=1	0
FALSE	42	1	6	7	51	[Master Protein] Serine proteinase SP-6 OS=Vipera ammodytes ammodytes OX=8705 PE=2 SV=1	0
FALSE	28	1	6	6	37	[Master Protein] Serine proteinase SP-2 OS=Vipera ammodytes ammodytes OX=8705 PE=2 SV=1	0
FALSE	18	2	5	6	68	[Master Protein] Acidic phospholipase A2 ammodytin I1 OS=Vipera ammodytes ammodytes OX=8705 PE=2 SV=1	0
FALSE	39	4	5	6	63	[Master Protein] Ammodytin I2(A') isoform OS=Vipera ammodytes ammodytes OX=8705 PE=2 SV=1	0
FALSE	40	1	5	6	36	[Master Protein] Disintegrin-like/cysteine-rich protein MPIII-3 OS=Vipera ammodytes ammodytes OX=8705 PE=1 SV=1	0
FALSE	17	1	4	4	49	[Master Protein] C-type lectin snaclec-1 OS=Vipera ammodytes ammodytes OX=8705 PE=2 SV=1	0
FALSE	23	1	4	4	37	[Master Protein] C-type lectin snaclec-3 OS=Vipera ammodytes ammodytes OX=8705 PE=2 SV=1	0
FALSE	41	1	4	4	7	[Master Protein] Phospholipase B-like OS=Vipera ammodytes ammodytes OX=8705 PE=2 SV=1	0
FALSE	36	1	3	5	25	[Master Protein] Snaclec-8 OS=Vipera ammodytes ammodytes OX=8705 PE=2 SV=1	0
FALSE	31	3	3	4	18	[Master Protein] Basic phospholipase A2 ammodytoxin A OS=Vipera ammodytes ammodytes OX=8705 PE=1 SV=2	0
FALSE	24	1	3	4	16	[Master Protein] Serine proteinase SP-4 OS=Vipera ammodytes ammodytes OX=8705 PE=2 SV=1	0
FALSE	16	1	3	3	45	[Master Protein] Serine proteinase SP-8 OS=Vipera ammodytes ammodytes OX=8705 PE=2 SV=1	0
FALSE	15	2	3	3	28	[Master Protein] Snake venom vascular endothelial growth factor toxin vammin OS=Vipera ammodytes ammodytes OX=8705 PE=1 SV=2	0
FALSE	10	2	3	3	23	[Master Protein] Disintegrin Dis-1 OS=Vipera ammodytes ammodytes OX=8705 PE=2 SV=1	0
FALSE	27	1	3	3	20	[Master Protein] C-type lectin-like Snaclec-9 OS=Vipera ammodytes ammodytes OX=8705 PE=2 SV=1	0
FALSE	34	1	3	3	13	[Master Protein] C-type lectin snaclec-4 OS=Vipera ammodytes ammodytes OX=8705 PE=2 SV=1	0
FALSE	44	1	3	3	9	[Master Protein] Vascular nerve growth factor OS=Vipera ammodytes ammodytes OX=8705 PE=2 SV=1	0
FALSE	33	1	2	9	60	[Master Protein] Metalloproteinase of class P-II MPII-2 OS=Vipera ammodytes ammodytes OX=8705 PE=2 SV=1	0
FALSE	21	1	2	6	26	[Master Protein] L-amino-acid oxidase OS=Vipera ammodytes ammodytes OX=8705 PE=1 SV=1	0
FALSE	3	1	2	3	34	[Master Protein] Dis-2 OS=Vipera ammodytes ammodytes OX=8705 PE=2 SV=1	0
FALSE	2	3	2	3	10	[Master Protein] Kunitz/BPTI inhibitor-3 OS=Vipera ammodytes ammodytes OX=8705 PE=3 SV=1	0
FALSE	4	1	1	8	56	[Master Protein] Metalloproteinase of class P-II MPII-1 OS=Vipera ammodytes ammodytes OX=8705 PE=2 SV=1	0
FALSE	30	2	1	6	55	[Master Protein] Vaa serine proteinase homolog 1 OS=Vipera ammodytes ammodytes OX=8705 PE=1 SV=1	0
FALSE	45	1	1	5	48	[Master Protein] Snake venom serine protease VaSP1 (Fragment) OS=Vipera ammodytes ammodytes OX=8705 PE=1 SV=1	0
FALSE	46	1	1	4	29	[Master Protein] Kunitz/BPTI inhibitor-1 OS=Vipera ammodytes ammodytes OX=8705 PE=3 SV=1	0
FALSE	20	1	1	4	17	[Master Protein] Kunitz-type serine protease inhibitor 3 OS=Vipera ammodytes ammodytes OX=8705 PE=1 SV=2	0
FALSE	7	3	1	2	19	[Master Protein] MPi-3 OS=Vipera ammodytes ammodytes OX=8705 PE=2 SV=1	0
FALSE	13	1	1	2	10	[Master Protein] Kunitz/BPTI inhibitor-9 OS=Vipera ammodytes ammodytes OX=8705 PE=3 SV=1	0
FALSE	9	1	1	2	9	[Master Protein] Zinc metalloproteinase-disintegrin-like ammodytagin (Fragment) OS=Vipera ammodytes ammodytes OX=8705 PE=1 SV=3	0
FALSE	11	1	1	2	5	[Master Protein] Disintegrin VA6 OS=Vipera ammodytes ammodytes OX=8705 PE=1 SV=1	0
FALSE	25	3	1	2	4	[Master Protein] Endogenous tripeptide metalloproteinase inhibitor MPi-5 OS=Vipera ammodytes ammodytes OX=8705 PE=2 SV=1	0
FALSE	29	2	1	1	4	[Master Protein] Snaclec-5 OS=Vipera ammodytes ammodytes OX=8705 PE=2 SV=1	0
FALSE	22	1	18	18	47	[Master Protein] Metalloproteinase of class P-III MPIII-1 OS=Vipera ammodytes ammodytes OX=8705 PE=2 SV=1	3A
FALSE	30	1	17	21	59	[Master Protein] Amine oxidase OS=Vipera ammodytes ammodytes OX=8705 PE=2 SV=1	3A
FALSE	6	2	12	14	29	[Master Protein] Metalloproteinase of class P-III MPIII-5 OS=Vipera ammodytes ammodytes OX=8705 PE=2 SV=1	3A
FALSE	35	1	12	13	37	[Master Protein] Metalloproteinase of class P-II MPII-3 OS=Vipera ammodytes ammodytes OX=8705 PE=2 SV=1	3A
FALSE	5	1	11	12	24	[Master Protein] Zinc metalloproteinase-disintegrin-like protein H4 subunit A OS=Vipera ammodytes ammodytes OX=8705 PE=1 SV=1	3A
FALSE	33	1	10	11	15	[Master Protein] Metalloproteinase of class P-III MPIII-4 OS=Vipera ammodytes ammodytes OX=8705 PE=2 SV=1	3A
FALSE	41	1	10	10	23	[Master Protein] Snaclec-7 OS=Vipera ammodytes ammodytes OX=8705 PE=2 SV=1	3A
FALSE	14	1	9	10	14	[Master Protein] Metalloproteinase of class P-III MPIII-2 OS=Vipera ammodytes ammodytes OX=8705 PE=2 SV=1	3A
FALSE	12	1	9	9	59	[Master Protein] Cysteine-rich secretory protein CRISP-1 OS=Vipera ammodytes ammodytes OX=8705 PE=2 SV=1	3A
FALSE	19	1	8	10	21	[Master Protein] Zinc metalloproteinase-disintegrin-like protein F1 OS=Vipera ammodytes ammodytes OX=8705 PE=1 SV=1	3A
FALSE	18	2	8	9	30	[Master Protein] Acidic phospholipase A2 ammodytin I1 OS=Vipera ammodytes ammodytes OX=8705 PE=2 SV=1	3A
FALSE	40	1	7	8	28	[Master Protein] Serine proteinase SP-6 OS=Vipera ammodytes ammodytes OX=8705 PE=2 SV=1	3A
FALSE	2	2	7	7	27	[Master Protein] trypsin OS=Vipera ammodytes ammodytes OX=8705 PE=2 SV=1	3A
FALSE	37	1	6	8	16	[Master Protein] C-type lectin snaclec-2 OS=Vipera ammodytes ammodytes OX=8705 PE=2 SV=1	3A
FALSE	36	4	6	7	41	[Master Protein] Ammodytin I2(A') variant OS=Vipera ammodytes ammodytes OX=8705 PE=2 SV=1	3A
FALSE	29	3	6	7	22	[Master Protein] Vaa serine proteinase homolog 1 OS=Vipera ammodytes ammodytes OX=8705 PE=1 SV=1	3A
FALSE	27	1	6	6	22	[Master Protein] Serine proteinase SP-2 OS=Vipera ammodytes ammodytes OX=8705 PE=2 SV=1	3A
FALSE	17	1	6	6	20	[Master Protein] C-type lectin snaclec-1 OS=Vipera ammodytes ammodytes OX=8705 PE=2 SV=1	3A
FALSE	38	1	5	6	27	[Master Protein] Disintegrin-like/cysteine-rich protein MPIII-3 OS=Vipera ammodytes ammodytes OX=8705 PE=1 SV=1	3A
FALSE	8	9	4	5	33	[Master Protein] Ammodytin L(1'') isoform OS=Vipera ammodytes ammodytes OX=8705 PE=2 SV=1	3A
FALSE	24	1	4	5	16	[Master Protein] Serine proteinase SP-4 OS=Vipera ammodytes ammodytes OX=8705 PE=2 SV=1	3A
FALSE	23	1	4	4	17	[Master Protein] C-type lectin snaclec-3 OS=Vipera ammodytes ammodytes OX=8705 PE=2 SV=1	3A
FALSE	32	1	4	4	7	[Master Protein] C-type lectin snaclec-4 OS=Vipera ammodytes ammodytes OX=8705 PE=2 SV=1	3A
FALSE	34	1	3	5	18	[Master Protein] Snaclec-8 OS=Vipera ammodytes ammodytes OX=8705 PE=2 SV=1	3A
FALSE	15	2	3	3	13	[Master Protein] Snake venom vascular endothelial growth factor toxin vammin OS=Vipera ammodytes ammodytes OX=8705 PE=1 SV=2	3A
FALSE	10	2	3	3	11	[Master Protein] Disintegrin Dis-1 OS=Vipera ammodytes ammodytes OX=8705 PE=2 SV=1	3A
FALSE	16	1	3	3	10	[Master Protein] Serine proteinase SP-8 OS=Vipera ammodytes ammodytes OX=8705 PE=2 SV=1	3A
FALSE	26	1	3	3	9	[Master Protein] C-type lectin-like Snaclec-9 OS=Vipera ammodytes ammodytes OX=8705 PE=2 SV=1	3A
FALSE	42	1	3	3	6	[Master Protein] Vascular nerve growth factor OS=Vipera ammodytes ammodytes OX=8705 PE=2 SV=1	3A
FALSE	39	1	3	3	3	[Master Protein] Phospholipase B-like OS=Vipera ammodytes ammodytes OX=8705 PE=2 SV=1	3A
FALSE	21	1	2	6	20	[Master Protein] L-amino-acid oxidase OS=Vipera ammodytes ammodytes OX=8705 PE=1 SV=1	3A
FALSE	25	4	2	4	9	[Master Protein] Kunitz/BPTI inhibitor-2 OS=Vipera ammodytes ammodytes OX=8705 PE=3 SV=1	3A
FALSE	1	3	2	3	8	[Master Protein] Basic phospholipase A2 ammodytoxin B OS=Vipera ammodytes ammodytes OX=8705 PE=1 SV=2	3A
FALSE	3	1	2	2	18	[Master Protein] Dis-2 OS=Vipera ammodytes ammodytes OX=8705 PE=2 SV=1	3A
FALSE	4	1	1	12	35	[Master Protein] Metalloproteinase of class P-II MPII-1 OS=Vipera ammodytes ammodytes OX=8705 PE=2 SV=1	3A
FALSE	31	1	1	12	31	[Master Protein] Metalloproteinase of class P-II MPII-2 OS=Vipera ammodytes ammodytes OX=8705 PE=2 SV=1	3A
FALSE	43	1	1	4	14	[Master Protein] Kunitz/BPTI inhibitor-1 OS=Vipera ammodytes ammodytes OX=8705 PE=3 SV=1	3A
FALSE	20	1	1	4	8	[Master Protein] Kunitz-type serine protease inhibitor 3 OS=Vipera ammodytes ammodytes OX=8705 PE=1 SV=2	3A
FALSE	9	1	1	2	5	[Master Protein] Zinc metalloproteinase-disintegrin-like ammodytagin (Fragment) OS=Vipera ammodytes ammodytes OX=8705 PE=1 SV=3	3A
FALSE	13	1	1	2	4	[Master Protein] Kunitz/BPTI inhibitor-9 OS=Vipera ammodytes ammodytes OX=8705 PE=3 SV=1	3A
FALSE	11	1	1	1	5	[Master Protein] Disintegrin VA6 OS=Vipera ammodytes ammodytes OX=8705 PE=1 SV=1	3A
FALSE	28	2	1	1	2	[Master Protein] Snaclec-5 OS=Vipera ammodytes ammodytes OX=8705 PE=2 SV=1	3A
FALSE	7	5	1	1	1	[Master Protein] MPi-3 OS=Vipera ammodytes ammodytes OX=8705 PE=2 SV=1	3A
FALSE	30	1	15	18	73	[Master Protein] Amine oxidase OS=Vipera ammodytes ammodytes OX=8705 PE=2 SV=1	5A
FALSE	22	1	14	14	44	[Master Protein] Metalloproteinase of class P-III MPIII-1 OS=Vipera ammodytes ammodytes OX=8705 PE=2 SV=1	5A
FALSE	6	1	12	13	35	[Master Protein] Zinc metalloproteinase-disintegrin-like protein H4 subunit A OS=Vipera ammodytes ammodytes OX=8705 PE=1 SV=1	5A
FALSE	7	2	11	13	32	[Master Protein] Metalloproteinase of class P-III MPIII-5 OS=Vipera ammodytes ammodytes OX=8705 PE=2 SV=1	5A
FALSE	15	1	11	12	17	[Master Protein] Metalloproteinase of class P-III MPIII-2 OS=Vipera ammodytes ammodytes OX=8705 PE=2 SV=1	5A
FALSE	32	1	11	11	15	[Master Protein] Metalloproteinase of class P-III MPIII-4 OS=Vipera ammodytes ammodytes OX=8705 PE=2 SV=1	5A
FALSE	13	1	9	9	43	[Master Protein] Cysteine-rich secretory protein CRISP-1 OS=Vipera ammodytes ammodytes OX=8705 PE=2 SV=1	5A
FALSE	40	1	9	9	30	[Master Protein] Snaclec-7 OS=Vipera ammodytes ammodytes OX=8705 PE=2 SV=1	5A
FALSE	2	2	9	9	26	[Master Protein] trypsin OS=Vipera ammodytes ammodytes OX=8705 PE=2 SV=1	5A
FALSE	34	1	8	9	45	[Master Protein] Metalloproteinase of class P-II MPII-3 OS=Vipera ammodytes ammodytes OX=8705 PE=2 SV=1	5A
FALSE	20	1	8	9	16	[Master Protein] Zinc metalloproteinase-disintegrin-like protein F1 OS=Vipera ammodytes ammodytes OX=8705 PE=1 SV=1	5A
FALSE	5	2	6	9	40	[Master Protein] Metalloproteinase of class P-II MPII-1 OS=Vipera ammodytes ammodytes OX=8705 PE=2 SV=1	5A
FALSE	39	1	6	7	36	[Master Protein] Serine proteinase SP-6 OS=Vipera ammodytes ammodytes OX=8705 PE=2 SV=1	5A
FALSE	36	1	6	7	13	[Master Protein] C-type lectin snaclec-2 OS=Vipera ammodytes ammodytes OX=8705 PE=2 SV=1	5A
FALSE	18	1	6	6	28	[Master Protein] C-type lectin snaclec-1 OS=Vipera ammodytes ammodytes OX=8705 PE=2 SV=1	5A
FALSE	35	4	5	6	29	[Master Protein] Ammodytin I2(A') variant OS=Vipera ammodytes ammodytes OX=8705 PE=2 SV=1	5A
FALSE	9	9	5	6	29	[Master Protein] Ammodytin L(1'') isoform OS=Vipera ammodytes ammodytes OX=8705 PE=2 SV=1	5A
FALSE	19	2	5	6	15	[Master Protein] Acidic phospholipase A2 ammodytin I1 OS=Vipera ammodytes ammodytes OX=8705 PE=2 SV=1	5A
FALSE	37	1	5	5	18	[Master Protein] Disintegrin-like/cysteine-rich protein MPIII-3 OS=Vipera ammodytes ammodytes OX=8705 PE=1 SV=1	5A
FALSE	23	1	5	5	14	[Master Protein] C-type lectin snaclec-3 OS=Vipera ammodytes ammodytes OX=8705 PE=2 SV=1	5A
FALSE	17	1	4	4	10	[Master Protein] Serine proteinase SP-8 OS=Vipera ammodytes ammodytes OX=8705 PE=2 SV=1	5A
FALSE	41	1	4	4	4	[Master Protein] Vascular nerve growth factor OS=Vipera ammodytes ammodytes OX=8705 PE=2 SV=1	5A
FALSE	24	1	3	4	10	[Master Protein] Serine proteinase SP-4 OS=Vipera ammodytes ammodytes OX=8705 PE=2 SV=1	5A
FALSE	16	2	3	3	16	[Master Protein] Snake venom vascular endothelial growth factor toxin vammin OS=Vipera ammodytes ammodytes OX=8705 PE=1 SV=2	5A
FALSE	26	1	3	3	15	[Master Protein] Serine proteinase SP-2 OS=Vipera ammodytes ammodytes OX=8705 PE=2 SV=1	5A
FALSE	25	1	3	3	14	[Master Protein] C-type lectin-like Snaclec-9 OS=Vipera ammodytes ammodytes OX=8705 PE=2 SV=1	5A
FALSE	31	1	3	3	5	[Master Protein] C-type lectin snaclec-4 OS=Vipera ammodytes ammodytes OX=8705 PE=2 SV=1	5A
FALSE	21	1	2	5	19	[Master Protein] L-amino-acid oxidase OS=Vipera ammodytes ammodytes OX=8705 PE=1 SV=1	5A
FALSE	33	1	2	3	48	[Master Protein] Snaclec-8 OS=Vipera ammodytes ammodytes OX=8705 PE=2 SV=1	5A
FALSE	44	2	2	2	9	[Master Protein] Kunitz/BPTI inhibitor-1 OS=Vipera ammodytes ammodytes OX=8705 PE=3 SV=1	5A
FALSE	11	2	2	2	6	[Master Protein] Disintegrin Dis-1 OS=Vipera ammodytes ammodytes OX=8705 PE=2 SV=1	5A
FALSE	4	1	2	2	6	[Master Protein] Dis-2 OS=Vipera ammodytes ammodytes OX=8705 PE=2 SV=1	5A
FALSE	3	4	2	2	3	[Master Protein] Kunitz/BPTI inhibitor-3 OS=Vipera ammodytes ammodytes OX=8705 PE=3 SV=1	5A
FALSE	28	2	1	6	21	[Master Protein] Vaa serine proteinase homolog 1 OS=Vipera ammodytes ammodytes OX=8705 PE=1 SV=1	5A
FALSE	42	1	1	5	22	[Master Protein] Snake venom serine protease VaSP1 (Fragment) OS=Vipera ammodytes ammodytes OX=8705 PE=1 SV=1	5A
FALSE	1	1	1	4	12	[Master Protein] Basic phospholipase A2 ammodytoxin B OS=Vipera ammodytes ammodytes OX=8705 PE=1 SV=2	5A
FALSE	29	2	1	4	11	[Master Protein] Basic phospholipase A2 ammodytoxin A OS=Vipera ammodytes ammodytes OX=8705 PE=1 SV=2	5A
FALSE	10	1	1	2	3	[Master Protein] Zinc metalloproteinase-disintegrin-like ammodytagin (Fragment) OS=Vipera ammodytes ammodytes OX=8705 PE=1 SV=3	5A
FALSE	14	1	1	1	4	[Master Protein] Kunitz/BPTI inhibitor-9 OS=Vipera ammodytes ammodytes OX=8705 PE=3 SV=1	5A
FALSE	12	1	1	1	3	[Master Protein] Disintegrin VA6 OS=Vipera ammodytes ammodytes OX=8705 PE=1 SV=1	5A
FALSE	27	2	1	1	2	[Master Protein] Snaclec-5 OS=Vipera ammodytes ammodytes OX=8705 PE=2 SV=1	5A
FALSE	38	1	1	1	2	[Master Protein] Phospholipase B-like OS=Vipera ammodytes ammodytes OX=8705 PE=2 SV=1	5A
FALSE	43	1	1	1	1	[Master Protein] Vascular endothelial growth factor A OS=Vipera ammodytes ammodytes OX=8705 PE=2 SV=1	5A
FALSE	8	5	1	1	1	[Master Protein] MPi-3 OS=Vipera ammodytes ammodytes OX=8705 PE=2 SV=1	5A
FALSE	30	1	22	25	96	[Master Protein] Amine oxidase OS=Vipera ammodytes ammodytes OX=8705 PE=2 SV=1	8A
FALSE	5	1	15	16	58	[Master Protein] Zinc metalloproteinase-disintegrin-like protein H4 subunit A OS=Vipera ammodytes ammodytes OX=8705 PE=1 SV=1	8A
FALSE	18	1	15	16	41	[Master Protein] Zinc metalloproteinase-disintegrin-like protein F1 OS=Vipera ammodytes ammodytes OX=8705 PE=1 SV=1	8A
FALSE	21	1	15	15	34	[Master Protein] Metalloproteinase of class P-III MPIII-1 OS=Vipera ammodytes ammodytes OX=8705 PE=2 SV=1	8A
FALSE	34	1	14	15	25	[Master Protein] Metalloproteinase of class P-III MPIII-4 OS=Vipera ammodytes ammodytes OX=8705 PE=2 SV=1	8A
FALSE	13	1	12	13	23	[Master Protein] Metalloproteinase of class P-III MPIII-2 OS=Vipera ammodytes ammodytes OX=8705 PE=2 SV=1	8A
FALSE	6	2	11	12	28	[Master Protein] Metalloproteinase of class P-III MPIII-5 OS=Vipera ammodytes ammodytes OX=8705 PE=2 SV=1	8A
FALSE	25	1	11	11	30	[Master Protein] C-type lectin-like Snaclec-9 OS=Vipera ammodytes ammodytes OX=8705 PE=2 SV=1	8A
FALSE	35	1	9	11	61	[Master Protein] Snaclec-8 OS=Vipera ammodytes ammodytes OX=8705 PE=2 SV=1	8A
FALSE	36	1	9	10	42	[Master Protein] Metalloproteinase of class P-II MPII-3 OS=Vipera ammodytes ammodytes OX=8705 PE=2 SV=1	8A
FALSE	42	1	9	9	23	[Master Protein] Snaclec-7 OS=Vipera ammodytes ammodytes OX=8705 PE=2 SV=1	8A
FALSE	11	1	8	8	31	[Master Protein] Cysteine-rich secretory protein CRISP-1 OS=Vipera ammodytes ammodytes OX=8705 PE=2 SV=1	8A
FALSE	17	2	7	8	30	[Master Protein] Acidic phospholipase A2 ammodytin I1 OS=Vipera ammodytes ammodytes OX=8705 PE=2 SV=1	8A
FALSE	38	1	6	8	24	[Master Protein] C-type lectin snaclec-2 OS=Vipera ammodytes ammodytes OX=8705 PE=2 SV=1	8A
FALSE	7	9	6	7	33	[Master Protein] Ammodytin L(1'') isoform OS=Vipera ammodytes ammodytes OX=8705 PE=2 SV=1	8A
FALSE	37	4	5	6	30	[Master Protein] Ammodytin I2(A') variant OS=Vipera ammodytes ammodytes OX=8705 PE=2 SV=1	8A
FALSE	39	1	5	6	18	[Master Protein] Disintegrin-like/cysteine-rich protein MPIII-3 OS=Vipera ammodytes ammodytes OX=8705 PE=1 SV=1	8A
FALSE	16	1	5	5	25	[Master Protein] C-type lectin snaclec-1 OS=Vipera ammodytes ammodytes OX=8705 PE=2 SV=1	8A
FALSE	26	1	5	5	19	[Master Protein] Serine proteinase SP-2 OS=Vipera ammodytes ammodytes OX=8705 PE=2 SV=1	8A
FALSE	41	1	5	5	16	[Master Protein] Serine proteinase SP-6 OS=Vipera ammodytes ammodytes OX=8705 PE=2 SV=1	8A
FALSE	22	1	5	5	10	[Master Protein] C-type lectin snaclec-3 OS=Vipera ammodytes ammodytes OX=8705 PE=2 SV=1	8A
FALSE	15	1	4	4	8	[Master Protein] Serine proteinase SP-8 OS=Vipera ammodytes ammodytes OX=8705 PE=2 SV=1	8A
FALSE	28	2	3	7	15	[Master Protein] Vaa serine proteinase homolog 1 OS=Vipera ammodytes ammodytes OX=8705 PE=1 SV=1	8A
FALSE	3	1	3	3	21	[Master Protein] Dis-2 OS=Vipera ammodytes ammodytes OX=8705 PE=2 SV=1	8A
FALSE	9	2	3	3	18	[Master Protein] Disintegrin Dis-1 OS=Vipera ammodytes ammodytes OX=8705 PE=2 SV=1	8A
FALSE	23	1	3	3	7	[Master Protein] Serine proteinase SP-4 OS=Vipera ammodytes ammodytes OX=8705 PE=2 SV=1	8A
FALSE	43	1	3	3	7	[Master Protein] Vascular nerve growth factor OS=Vipera ammodytes ammodytes OX=8705 PE=2 SV=1	8A
FALSE	33	1	3	3	5	[Master Protein] C-type lectin snaclec-4 OS=Vipera ammodytes ammodytes OX=8705 PE=2 SV=1	8A
FALSE	2	1	2	6	20	[Master Protein] trypsin OS=Vipera ammodytes ammodytes OX=8705 PE=2 SV=1	8A
FALSE	20	1	2	5	21	[Master Protein] L-amino-acid oxidase OS=Vipera ammodytes ammodytes OX=8705 PE=1 SV=1	8A
FALSE	24	4	2	4	5	[Master Protein] Kunitz/BPTI inhibitor-2 OS=Vipera ammodytes ammodytes OX=8705 PE=3 SV=1	8A
FALSE	14	2	2	2	13	[Master Protein] Snake venom vascular endothelial growth factor toxin vammin OS=Vipera ammodytes ammodytes OX=8705 PE=1 SV=2	8A
FALSE	4	1	1	12	39	[Master Protein] Metalloproteinase of class P-II MPII-1 OS=Vipera ammodytes ammodytes OX=8705 PE=2 SV=1	8A
FALSE	31	1	1	12	34	[Master Protein] Metalloproteinase of class P-II MPII-2 OS=Vipera ammodytes ammodytes OX=8705 PE=2 SV=1	8A
FALSE	44	2	1	5	20	[Master Protein] Snake venom serine protease VaSP1 (Fragment) OS=Vipera ammodytes ammodytes OX=8705 PE=1 SV=1	8A
FALSE	32	1	1	5	16	[Master Protein] Serine proteinase SP-5 (Fragment) OS=Vipera ammodytes ammodytes OX=8705 PE=2 SV=1	8A
FALSE	1	1	1	4	9	[Master Protein] Basic phospholipase A2 ammodytoxin B OS=Vipera ammodytes ammodytes OX=8705 PE=1 SV=2	8A
FALSE	29	2	1	4	8	[Master Protein] Basic phospholipase A2 ammodytoxin A OS=Vipera ammodytes ammodytes OX=8705 PE=1 SV=2	8A
FALSE	19	1	1	4	5	[Master Protein] Kunitz-type serine protease inhibitor 3 OS=Vipera ammodytes ammodytes OX=8705 PE=1 SV=2	8A
FALSE	45	1	1	4	5	[Master Protein] Kunitz/BPTI inhibitor-1 OS=Vipera ammodytes ammodytes OX=8705 PE=3 SV=1	8A
FALSE	8	1	1	2	7	[Master Protein] Zinc metalloproteinase-disintegrin-like ammodytagin (Fragment) OS=Vipera ammodytes ammodytes OX=8705 PE=1 SV=3	8A
FALSE	10	1	1	2	5	[Master Protein] Disintegrin VA6 OS=Vipera ammodytes ammodytes OX=8705 PE=1 SV=1	8A
FALSE	12	1	1	2	3	[Master Protein] Kunitz/BPTI inhibitor-9 OS=Vipera ammodytes ammodytes OX=8705 PE=3 SV=1	8A
FALSE	27	2	1	1	3	[Master Protein] Snaclec-5 OS=Vipera ammodytes ammodytes OX=8705 PE=2 SV=1	8A
FALSE	40	1	1	1	1	[Master Protein] Phospholipase B-like OS=Vipera ammodytes ammodytes OX=8705 PE=2 SV=1	8A
FALSE	29	1	27	32	196	[Master Protein] Amine oxidase OS=Vipera ammodytes ammodytes OX=8705 PE=2 SV=1	9A
FALSE	6	1	20	21	132	[Master Protein] Zinc metalloproteinase-disintegrin-like protein H4 subunit A OS=Vipera ammodytes ammodytes OX=8705 PE=1 SV=1	9A
FALSE	21	1	15	15	37	[Master Protein] Metalloproteinase of class P-III MPIII-1 OS=Vipera ammodytes ammodytes OX=8705 PE=2 SV=1	9A
FALSE	14	1	14	15	42	[Master Protein] Metalloproteinase of class P-III MPIII-2 OS=Vipera ammodytes ammodytes OX=8705 PE=2 SV=1	9A
FALSE	32	1	14	15	31	[Master Protein] Metalloproteinase of class P-III MPIII-4 OS=Vipera ammodytes ammodytes OX=8705 PE=2 SV=1	9A
FALSE	19	1	13	14	42	[Master Protein] Zinc metalloproteinase-disintegrin-like protein F1 OS=Vipera ammodytes ammodytes OX=8705 PE=1 SV=1	9A
FALSE	40	1	13	13	50	[Master Protein] Snaclec-7 OS=Vipera ammodytes ammodytes OX=8705 PE=2 SV=1	9A
FALSE	34	1	12	13	132	[Master Protein] Metalloproteinase of class P-II MPII-3 OS=Vipera ammodytes ammodytes OX=8705 PE=2 SV=1	9A
FALSE	33	1	10	12	131	[Master Protein] Snaclec-8 OS=Vipera ammodytes ammodytes OX=8705 PE=2 SV=1	9A
FALSE	36	1	10	12	64	[Master Protein] C-type lectin snaclec-2 OS=Vipera ammodytes ammodytes OX=8705 PE=2 SV=1	9A
FALSE	7	2	9	10	28	[Master Protein] Metalloproteinase of class P-III MPIII-5 OS=Vipera ammodytes ammodytes OX=8705 PE=2 SV=1	9A
FALSE	17	1	9	9	70	[Master Protein] C-type lectin snaclec-1 OS=Vipera ammodytes ammodytes OX=8705 PE=2 SV=1	9A
FALSE	24	1	9	9	38	[Master Protein] C-type lectin-like Snaclec-9 OS=Vipera ammodytes ammodytes OX=8705 PE=2 SV=1	9A
FALSE	12	1	9	9	30	[Master Protein] Cysteine-rich secretory protein CRISP-1 OS=Vipera ammodytes ammodytes OX=8705 PE=2 SV=1	9A
FALSE	18	2	7	8	34	[Master Protein] Acidic phospholipase A2 ammodytin I1 OS=Vipera ammodytes ammodytes OX=8705 PE=2 SV=1	9A
FALSE	22	1	7	7	21	[Master Protein] C-type lectin snaclec-3 OS=Vipera ammodytes ammodytes OX=8705 PE=2 SV=1	9A
FALSE	20	1	6	11	33	[Master Protein] L-amino-acid oxidase OS=Vipera ammodytes ammodytes OX=8705 PE=1 SV=1	9A
FALSE	37	1	6	7	24	[Master Protein] Disintegrin-like/cysteine-rich protein MPIII-3 OS=Vipera ammodytes ammodytes OX=8705 PE=1 SV=1	9A
FALSE	2	2	6	6	14	[Master Protein] trypsin OS=Vipera ammodytes ammodytes OX=8705 PE=2 SV=1	9A
FALSE	35	4	5	6	18	[Master Protein] Ammodytin I2(A') variant OS=Vipera ammodytes ammodytes OX=8705 PE=2 SV=1	9A
FALSE	8	9	5	6	13	[Master Protein] Ammodytin L(1'') isoform OS=Vipera ammodytes ammodytes OX=8705 PE=2 SV=1	9A
FALSE	10	2	5	5	25	[Master Protein] Disintegrin Dis-1 OS=Vipera ammodytes ammodytes OX=8705 PE=2 SV=1	9A
FALSE	25	1	5	5	10	[Master Protein] Serine proteinase SP-2 OS=Vipera ammodytes ammodytes OX=8705 PE=2 SV=1	9A
FALSE	39	1	4	5	13	[Master Protein] Serine proteinase SP-6 OS=Vipera ammodytes ammodytes OX=8705 PE=2 SV=1	9A
FALSE	23	1	4	5	9	[Master Protein] Serine proteinase SP-4 OS=Vipera ammodytes ammodytes OX=8705 PE=2 SV=1	9A
FALSE	31	1	4	4	20	[Master Protein] C-type lectin snaclec-4 OS=Vipera ammodytes ammodytes OX=8705 PE=2 SV=1	9A
FALSE	26	2	3	3	7	[Master Protein] Snaclec-5 OS=Vipera ammodytes ammodytes OX=8705 PE=2 SV=1	9A
FALSE	16	1	3	3	3	[Master Protein] Serine proteinase SP-8 OS=Vipera ammodytes ammodytes OX=8705 PE=2 SV=1	9A
FALSE	38	1	3	3	3	[Master Protein] Phospholipase B-like OS=Vipera ammodytes ammodytes OX=8705 PE=2 SV=1	9A
FALSE	5	1	2	13	109	[Master Protein] Metalloproteinase of class P-II MPII-1 OS=Vipera ammodytes ammodytes OX=8705 PE=2 SV=1	9A
FALSE	3	5	2	3	5	[Master Protein] Kunitz/BPTI inhibitor-3 OS=Vipera ammodytes ammodytes OX=8705 PE=3 SV=1	9A
FALSE	4	1	2	2	26	[Master Protein] Dis-2 OS=Vipera ammodytes ammodytes OX=8705 PE=2 SV=1	9A
FALSE	15	2	2	2	18	[Master Protein] Snake venom vascular endothelial growth factor toxin vammin OS=Vipera ammodytes ammodytes OX=8705 PE=1 SV=2	9A
FALSE	41	1	2	2	2	[Master Protein] Vascular nerve growth factor OS=Vipera ammodytes ammodytes OX=8705 PE=2 SV=1	9A
FALSE	30	1	1	12	109	[Master Protein] Metalloproteinase of class P-II MPII-2 OS=Vipera ammodytes ammodytes OX=8705 PE=2 SV=1	9A
FALSE	27	2	1	6	17	[Master Protein] Vaa serine proteinase homolog 1 OS=Vipera ammodytes ammodytes OX=8705 PE=1 SV=1	9A
FALSE	42	1	1	5	21	[Master Protein] Snake venom serine protease VaSP1 (Fragment) OS=Vipera ammodytes ammodytes OX=8705 PE=1 SV=1	9A
FALSE	1	1	1	4	5	[Master Protein] Basic phospholipase A2 ammodytoxin B OS=Vipera ammodytes ammodytes OX=8705 PE=1 SV=2	9A
FALSE	28	2	1	4	5	[Master Protein] Basic phospholipase A2 ammodytoxin A OS=Vipera ammodytes ammodytes OX=8705 PE=1 SV=2	9A
FALSE	9	1	1	2	10	[Master Protein] Zinc metalloproteinase-disintegrin-like ammodytagin (Fragment) OS=Vipera ammodytes ammodytes OX=8705 PE=1 SV=3	9A
FALSE	44	2	1	2	7	[Master Protein] Kunitz/BPTI inhibitor-1 OS=Vipera ammodytes ammodytes OX=8705 PE=3 SV=1	9A
FALSE	13	2	1	2	5	[Master Protein] Kunitz/BPTI inhibitor-9 OS=Vipera ammodytes ammodytes OX=8705 PE=3 SV=1	9A
FALSE	11	1	1	1	4	[Master Protein] Disintegrin VA6 OS=Vipera ammodytes ammodytes OX=8705 PE=1 SV=1	9A
FALSE	43	1	1	1	1	[Master Protein] Vascular endothelial growth factor A OS=Vipera ammodytes ammodytes OX=8705 PE=2 SV=1	9A
FALSE	22	1	24	25	105	[Master Protein] Metalloproteinase of class P-III MPIII-1 OS=Vipera ammodytes ammodytes OX=8705 PE=2 SV=1	10A
FALSE	30	1	23	27	101	[Master Protein] Amine oxidase OS=Vipera ammodytes ammodytes OX=8705 PE=2 SV=1	10A
FALSE	6	1	19	20	91	[Master Protein] Zinc metalloproteinase-disintegrin-like protein H4 subunit A OS=Vipera ammodytes ammodytes OX=8705 PE=1 SV=1	10A
FALSE	34	1	18	18	44	[Master Protein] Metalloproteinase of class P-III MPIII-4 OS=Vipera ammodytes ammodytes OX=8705 PE=2 SV=1	10A
FALSE	20	1	16	18	39	[Master Protein] Zinc metalloproteinase-disintegrin-like protein F1 OS=Vipera ammodytes ammodytes OX=8705 PE=1 SV=1	10A
FALSE	42	1	16	16	48	[Master Protein] Snaclec-7 OS=Vipera ammodytes ammodytes OX=8705 PE=2 SV=1	10A
FALSE	36	1	13	15	196	[Master Protein] Metalloproteinase of class P-II MPII-3 OS=Vipera ammodytes ammodytes OX=8705 PE=2 SV=1	10A
FALSE	7	2	13	15	45	[Master Protein] Metalloproteinase of class P-III MPIII-5 OS=Vipera ammodytes ammodytes OX=8705 PE=2 SV=1	10A
FALSE	15	1	13	14	40	[Master Protein] Metalloproteinase of class P-III MPIII-2 OS=Vipera ammodytes ammodytes OX=8705 PE=2 SV=1	10A
FALSE	18	1	11	11	56	[Master Protein] C-type lectin snaclec-1 OS=Vipera ammodytes ammodytes OX=8705 PE=2 SV=1	10A
FALSE	13	1	11	11	32	[Master Protein] Cysteine-rich secretory protein CRISP-1 OS=Vipera ammodytes ammodytes OX=8705 PE=2 SV=1	10A
FALSE	40	1	11	11	14	[Master Protein] Phospholipase B-like OS=Vipera ammodytes ammodytes OX=8705 PE=2 SV=1	10A
FALSE	26	1	9	9	22	[Master Protein] Serine proteinase SP-2 OS=Vipera ammodytes ammodytes OX=8705 PE=2 SV=1	10A
FALSE	41	1	8	9	29	[Master Protein] Serine proteinase SP-6 OS=Vipera ammodytes ammodytes OX=8705 PE=2 SV=1	10A
FALSE	38	1	7	9	18	[Master Protein] C-type lectin snaclec-2 OS=Vipera ammodytes ammodytes OX=8705 PE=2 SV=1	10A
FALSE	9	9	7	8	20	[Master Protein] Ammodytin L(1'') isoform OS=Vipera ammodytes ammodytes OX=8705 PE=2 SV=1	10A
FALSE	28	2	6	12	54	[Master Protein] Vaa serine proteinase homolog 1 OS=Vipera ammodytes ammodytes OX=8705 PE=1 SV=1	10A
FALSE	19	2	6	7	36	[Master Protein] Acidic phospholipase A2 ammodytin I1 OS=Vipera ammodytes ammodytes OX=8705 PE=2 SV=1	10A
FALSE	39	1	6	6	28	[Master Protein] Disintegrin-like/cysteine-rich protein MPIII-3 OS=Vipera ammodytes ammodytes OX=8705 PE=1 SV=1	10A
FALSE	24	1	5	7	21	[Master Protein] Serine proteinase SP-4 OS=Vipera ammodytes ammodytes OX=8705 PE=2 SV=1	10A
FALSE	37	4	5	6	23	[Master Protein] Ammodytin I2(A') variant OS=Vipera ammodytes ammodytes OX=8705 PE=2 SV=1	10A
FALSE	11	2	5	5	25	[Master Protein] Disintegrin Dis-1 OS=Vipera ammodytes ammodytes OX=8705 PE=2 SV=1	10A
FALSE	17	1	5	5	14	[Master Protein] Serine proteinase SP-8 OS=Vipera ammodytes ammodytes OX=8705 PE=2 SV=1	10A
FALSE	21	1	4	8	16	[Master Protein] L-amino-acid oxidase OS=Vipera ammodytes ammodytes OX=8705 PE=1 SV=1	10A
FALSE	33	1	4	4	9	[Master Protein] C-type lectin snaclec-4 OS=Vipera ammodytes ammodytes OX=8705 PE=2 SV=1	10A
FALSE	23	1	4	4	5	[Master Protein] C-type lectin snaclec-3 OS=Vipera ammodytes ammodytes OX=8705 PE=2 SV=1	10A
FALSE	2	1	3	10	35	[Master Protein] trypsin OS=Vipera ammodytes ammodytes OX=8705 PE=2 SV=1	10A
FALSE	35	1	3	5	11	[Master Protein] Snaclec-8 OS=Vipera ammodytes ammodytes OX=8705 PE=2 SV=1	10A
FALSE	4	1	3	3	30	[Master Protein] Dis-2 OS=Vipera ammodytes ammodytes OX=8705 PE=2 SV=1	10A
FALSE	16	2	3	3	21	[Master Protein] Snake venom vascular endothelial growth factor toxin vammin OS=Vipera ammodytes ammodytes OX=8705 PE=1 SV=2	10A
FALSE	43	1	3	3	7	[Master Protein] Vascular nerve growth factor OS=Vipera ammodytes ammodytes OX=8705 PE=2 SV=1	10A
FALSE	25	1	3	3	4	[Master Protein] C-type lectin-like Snaclec-9 OS=Vipera ammodytes ammodytes OX=8705 PE=2 SV=1	10A
FALSE	31	1	2	17	114	[Master Protein] Metalloproteinase of class P-II MPII-2 OS=Vipera ammodytes ammodytes OX=8705 PE=2 SV=1	10A
FALSE	29	2	2	5	6	[Master Protein] Basic phospholipase A2 ammodytoxin C OS=Vipera ammodytes ammodytes OX=8705 PE=1 SV=1	10A
FALSE	3	5	2	3	3	[Master Protein] Kunitz/BPTI inhibitor-3 OS=Vipera ammodytes ammodytes OX=8705 PE=3 SV=1	10A
FALSE	12	1	2	2	3	[Master Protein] Disintegrin VA6 OS=Vipera ammodytes ammodytes OX=8705 PE=1 SV=1	10A
FALSE	45	1	2	2	2	[Master Protein] Vascular endothelial growth factor A OS=Vipera ammodytes ammodytes OX=8705 PE=2 SV=1	10A
FALSE	5	1	1	16	115	[Master Protein] Metalloproteinase of class P-II MPII-1 OS=Vipera ammodytes ammodytes OX=8705 PE=2 SV=1	10A
FALSE	32	1	1	8	22	[Master Protein] Serine proteinase SP-5 (Fragment) OS=Vipera ammodytes ammodytes OX=8705 PE=2 SV=1	10A
FALSE	44	1	1	5	49	[Master Protein] Snake venom serine protease VaSP1 (Fragment) OS=Vipera ammodytes ammodytes OX=8705 PE=1 SV=1	10A
FALSE	1	1	1	4	5	[Master Protein] Basic phospholipase A2 ammodytoxin B OS=Vipera ammodytes ammodytes OX=8705 PE=1 SV=2	10A
FALSE	10	1	1	2	9	[Master Protein] Zinc metalloproteinase-disintegrin-like ammodytagin (Fragment) OS=Vipera ammodytes ammodytes OX=8705 PE=1 SV=3	10A
FALSE	46	2	1	2	6	[Master Protein] Kunitz/BPTI inhibitor-1 OS=Vipera ammodytes ammodytes OX=8705 PE=3 SV=1	10A
FALSE	14	2	1	2	3	[Master Protein] Kunitz/BPTI inhibitor-9 OS=Vipera ammodytes ammodytes OX=8705 PE=3 SV=1	10A
FALSE	27	2	1	1	2	[Master Protein] Snaclec-5 OS=Vipera ammodytes ammodytes OX=8705 PE=2 SV=1	10A
FALSE	8	5	1	1	1	[Master Protein] MPi-3 OS=Vipera ammodytes ammodytes OX=8705 PE=2 SV=1	10A

## Sheet: Pivotal table
# Unique Peptides	(Multiple Items)
Count of # Proteins	Column Labels
Row Labels	0	10A	3A	5A	8A	9A	Grand Total
[Master Protein] Acidic phospholipase A2 ammodytin I1 OS=Vipera ammodytes ammodytes OX=8705 PE=2 SV=1	1	1	1	1	1	1	6
[Master Protein] Amine oxidase OS=Vipera ammodytes ammodytes OX=8705 PE=2 SV=1	1	1	1	1	1	1	6
[Master Protein] Ammodytin I2(A') isoform OS=Vipera ammodytes ammodytes OX=8705 PE=2 SV=1	1						1
[Master Protein] Ammodytin I2(A') variant OS=Vipera ammodytes ammodytes OX=8705 PE=2 SV=1		1	1	1	1	1	5
[Master Protein] Ammodytin L(1'') isoform OS=Vipera ammodytes ammodytes OX=8705 PE=2 SV=1	1	1	1	1	1	1	6
[Master Protein] Basic phospholipase A2 ammodytoxin A OS=Vipera ammodytes ammodytes OX=8705 PE=1 SV=2	1						1
[Master Protein] Basic phospholipase A2 ammodytoxin B OS=Vipera ammodytes ammodytes OX=8705 PE=1 SV=2			1				1
[Master Protein] Basic phospholipase A2 ammodytoxin C OS=Vipera ammodytes ammodytes OX=8705 PE=1 SV=1		1					1
[Master Protein] C-type lectin snaclec-1 OS=Vipera ammodytes ammodytes OX=8705 PE=2 SV=1	1	1	1	1	1	1	6
[Master Protein] C-type lectin snaclec-2 OS=Vipera ammodytes ammodytes OX=8705 PE=2 SV=1	1	1	1	1	1	1	6
[Master Protein] C-type lectin snaclec-3 OS=Vipera ammodytes ammodytes OX=8705 PE=2 SV=1	1	1	1	1	1	1	6
[Master Protein] C-type lectin snaclec-4 OS=Vipera ammodytes ammodytes OX=8705 PE=2 SV=1	1	1	1	1	1	1	6
[Master Protein] C-type lectin-like Snaclec-9 OS=Vipera ammodytes ammodytes OX=8705 PE=2 SV=1	1	1	1	1	1	1	6
[Master Protein] Cysteine-rich secretory protein CRISP-1 OS=Vipera ammodytes ammodytes OX=8705 PE=2 SV=1	1	1	1	1	1	1	6
[Master Protein] Dis-2 OS=Vipera ammodytes ammodytes OX=8705 PE=2 SV=1	1	1	1	1	1	1	6
[Master Protein] Disintegrin Dis-1 OS=Vipera ammodytes ammodytes OX=8705 PE=2 SV=1	1	1	1	1	1	1	6
[Master Protein] Disintegrin VA6 OS=Vipera ammodytes ammodytes OX=8705 PE=1 SV=1		1					1
[Master Protein] Disintegrin-like/cysteine-rich protein MPIII-3 OS=Vipera ammodytes ammodytes OX=8705 PE=1 SV=1	1	1	1	1	1	1	6
[Master Protein] Kunitz/BPTI inhibitor-1 OS=Vipera ammodytes ammodytes OX=8705 PE=3 SV=1				1			1
[Master Protein] Kunitz/BPTI inhibitor-2 OS=Vipera ammodytes ammodytes OX=8705 PE=3 SV=1			1		1		2
[Master Protein] Kunitz/BPTI inhibitor-3 OS=Vipera ammodytes ammodytes OX=8705 PE=3 SV=1	1	1		1		1	4
[Master Protein] L-amino-acid oxidase OS=Vipera ammodytes ammodytes OX=8705 PE=1 SV=1	1	1	1	1	1	1	6
[Master Protein] Metalloproteinase of class P-II MPII-1 OS=Vipera ammodytes ammodytes OX=8705 PE=2 SV=1				1		1	2
[Master Protein] Metalloproteinase of class P-II MPII-2 OS=Vipera ammodytes ammodytes OX=8705 PE=2 SV=1	1	1					2
[Master Protein] Metalloproteinase of class P-II MPII-3 OS=Vipera ammodytes ammodytes OX=8705 PE=2 SV=1	1	1	1	1	1	1	6
[Master Protein] Metalloproteinase of class P-III MPIII-1 OS=Vipera ammodytes ammodytes OX=8705 PE=2 SV=1	1	1	1	1	1	1	6
[Master Protein] Metalloproteinase of class P-III MPIII-2 OS=Vipera ammodytes ammodytes OX=8705 PE=2 SV=1	1	1	1	1	1	1	6
[Master Protein] Metalloproteinase of class P-III MPIII-4 OS=Vipera ammodytes ammodytes OX=8705 PE=2 SV=1	1	1	1	1	1	1	6
[Master Protein] Metalloproteinase of class P-III MPIII-5 OS=Vipera ammodytes ammodytes OX=8705 PE=2 SV=1	1	1	1	1	1	1	6
[Master Protein] Phospholipase B-like OS=Vipera ammodytes ammodytes OX=8705 PE=2 SV=1	1	1	1			1	4
[Master Protein] Serine proteinase SP-2 OS=Vipera ammodytes ammodytes OX=8705 PE=2 SV=1	1	1	1	1	1	1	6
[Master Protein] Serine proteinase SP-4 OS=Vipera ammodytes ammodytes OX=8705 PE=2 SV=1	1	1	1	1	1	1	6
[Master Protein] Serine proteinase SP-6 OS=Vipera ammodytes ammodytes OX=8705 PE=2 SV=1	1	1	1	1	1	1	6
[Master Protein] Serine proteinase SP-8 OS=Vipera ammodytes ammodytes OX=8705 PE=2 SV=1	1	1	1	1	1	1	6
[Master Protein] Snaclec-5 OS=Vipera ammodytes ammodytes OX=8705 PE=2 SV=1						1	1
[Master Protein] Snaclec-7 OS=Vipera ammodytes ammodytes OX=8705 PE=2 SV=1	1	1	1	1	1	1	6
[Master Protein] Snaclec-8 OS=Vipera ammodytes ammodytes OX=8705 PE=2 SV=1	1	1	1	1	1	1	6
[Master Protein] Snake venom vascular endothelial growth factor toxin vammin OS=Vipera ammodytes ammodytes OX=8705 PE=1 SV=2	1	1	1	1	1	1	6
[Master Protein] trypsin OS=Vipera ammodytes ammodytes OX=8705 PE=2 SV=1	1	1	1	1	1	1	6
[Master Protein] Vaa serine proteinase homolog 1 OS=Vipera ammodytes ammodytes OX=8705 PE=1 SV=1		1	1		1		3
[Master Protein] Vascular endothelial growth factor A OS=Vipera ammodytes ammodytes OX=8705 PE=2 SV=1		1					1
[Master Protein] Vascular nerve growth factor OS=Vipera ammodytes ammodytes OX=8705 PE=2 SV=1	1	1	1	1	1	1	6
[Master Protein] Zinc metalloproteinase-disintegrin-like protein F1 OS=Vipera ammodytes ammodytes OX=8705 PE=1 SV=1	1	1	1	1	1	1	6
[Master Protein] Zinc metalloproteinase-disintegrin-like protein H4 subunit A OS=Vipera ammodytes ammodytes OX=8705 PE=1 SV=1	1	1	1	1	1	1	6
Grand Total	34	37	34	33	32	34	204
