# Supplementary material for: The Venom of Vipera ammodytes ammodytes: Proteomics, Neurotoxic Effect and Neutralization by Antivenom
Source: Vet Sci. 2024 Nov 28;11(12):605. doi: 10.3390/vetsci11120605 (PMC11680118; doi:10.3390/vetsci11120605)
Supplement: Supplementary file 1 [file vetsci-11-00605-s001.zip › Table_S9_Protein_groups_all_DB.xlsx]

## Sheet: All DB all fractions
Group description	Database
[Master Protein] 5'-nucleotidase (Fragment) OS=Vipera anatolica senliki OX=2604287 PE=2 SV=1	Serpentes
[Master Protein] 5'-nucleotidase OS=Bothriechis nigroviridis OX=88079 PE=3 SV=1	Serpentes
[Master Protein] Acidic phospholipase A2 PLA-1 OS=Eristicophis macmahoni OX=110227 PE=1 SV=1	Serpentes
[Master Protein] Adenomatous polyposis coli protein 2 OS=Python bivittatus OX=176946 GN=APC2 PE=3 SV=1	Serpentes
[Master Protein] Alanyl aminopeptidase, membrane OS=Laticauda laticaudata OX=8630 GN=ANPEP PE=3 SV=1	Serpentes
[Master Protein] Alpha-2-macroglobulin OS=Python bivittatus OX=176946 GN=LOC103057914 PE=3 SV=1	Serpentes
[Master Protein] Alpha-fibrinogenase OS=Macrovipera lebetina OX=8709 PE=1 SV=1	Serpentes
[Master Protein] Alpha-macroglobulin receptor-binding domain-containing protein (Fragment) OS=Micrurus spixii OX=129469 PE=3 SV=1	Serpentes
[Master Protein] Amine oxidase OS=Ovophis okinavensis OX=8769 PE=2 SV=1	Serpentes
[Master Protein] Amine oxidase OS=Vipera ammodytes ammodytes OX=8705 PE=2 SV=1	Serpentes
[Master Protein] Aminopeptidase A OS=Gloydius brevicaudus OX=259325 PE=1 SV=2	Serpentes
[Master Protein] Ammodytin I1(A) variant OS=Vipera aspis aspis OX=194601 PE=2 SV=1	Serpentes
[Master Protein] Ammodytin I1(C) variant OS=Vipera berus berus OX=31156 PE=2 SV=1	Serpentes
[Master Protein] Ammodytin I1(D) isoform OS=Vipera ammodytes meridionalis OX=73841 PE=2 SV=1	Serpentes
[Master Protein] Ammodytin I1(E) isoform OS=Vipera aspis aspis OX=194601 PE=2 SV=1	Serpentes
[Master Protein] Ammodytin I2(A) isoform OS=Vipera ammodytes ruffoi OX=246549 PE=2 SV=1	Serpentes
[Master Protein] Ammodytin I2(C) isoform OS=Vipera ammodytes montandoni OX=235554 PE=2 SV=1	Serpentes
[Master Protein] Ammodytin L(1'') isoform OS=Vipera ammodytes ammodytes OX=8705 PE=2 SV=1	Serpentes
[Master Protein] Ammodytoxin B isoform OS=Vipera aspis aspis OX=194601 PE=2 SV=1	Serpentes
[Master Protein] Ammodytoxin C variant OS=Vipera aspis aspis OX=194601 PE=2 SV=1	Serpentes
[Master Protein] BATXCTL10 OS=Bothrops atrox OX=8725 PE=2 SV=1	Serpentes
[Master Protein] Cadam10_SVMPIII-3 OS=Crotalus adamanteus OX=8729 PE=2 SV=1	Serpentes
[Master Protein] Coatomer subunit delta OS=Thamnophis sirtalis OX=35019 GN=ARCN1 PE=3 SV=1	Serpentes
[Master Protein] C-type lectin snaclec-1 OS=Vipera ammodytes ammodytes OX=8705 PE=2 SV=1	Serpentes
[Master Protein] C-type lectin snaclec-2 OS=Vipera ammodytes ammodytes OX=8705 PE=2 SV=1	Serpentes
[Master Protein] C-type lectin snaclec-3 OS=Vipera ammodytes ammodytes OX=8705 PE=2 SV=1	Serpentes
[Master Protein] C-type lectin snaclec-4 OS=Vipera ammodytes ammodytes OX=8705 PE=2 SV=1	Serpentes
[Master Protein] C-type lectin-like protein 3B OS=Macrovipera lebetina OX=8709 PE=2 SV=1	Serpentes
[Master Protein] C-type lectin-like protein 4B OS=Macrovipera lebetina OX=8709 PE=2 SV=1	Serpentes
[Master Protein] C-type lectin-like Snaclec-9 OS=Vipera ammodytes ammodytes OX=8705 PE=2 SV=1	Serpentes
[Master Protein] Cysteine-rich secretory protein CRISP-1 OS=Vipera ammodytes ammodytes OX=8705 PE=2 SV=1	Serpentes
[Master Protein] Deoxyribonuclease-2-alpha OS=Naja naja OX=35670 GN=DNASE2 PE=3 SV=1	Serpentes
[Master Protein] Dis-2 OS=Vipera ammodytes ammodytes OX=8705 PE=2 SV=1	Serpentes
[Master Protein] Disintegrin CV-11-alpha OS=Cerastes vipera OX=8698 PE=2 SV=1	Serpentes
[Master Protein] Disintegrin Dis-1 OS=Vipera ammodytes ammodytes OX=8705 PE=2 SV=1	Serpentes
[Master Protein] Disintegrin EMF10B OS=Eristicophis macmahoni OX=110227 PE=1 SV=1	Serpentes
[Master Protein] Disintegrin lebein-1-beta OS=Macrovipera lebetina OX=8709 PE=1 SV=1	Serpentes
[Master Protein] Disintegrin VA6 OS=Vipera ammodytes ammodytes OX=8705 PE=1 SV=1	Serpentes
[Master Protein] Disintegrin VLO5B OS=Macrovipera lebetina obtusa OX=209528 PE=1 SV=1	Serpentes
[Master Protein] Disintegrin-like/cysteine-rich protein MPIII-3 OS=Vipera ammodytes ammodytes OX=8705 PE=1 SV=1	Serpentes
[Master Protein] DSAIP (Fragment) OS=Daboia siamensis OX=343250 PE=2 SV=1	Serpentes
[Master Protein] Ectonucleotide pyrophosphatase/phosphodiesterase family member 3 OS=Python bivittatus OX=176946 GN=ENPP3 PE=3 SV=1	Serpentes
[Master Protein] Endonuclease domain-containing 1 protein-like isoform X1 OS=Notechis scutatus OX=8663 GN=LOC113427872 PE=4 SV=1	Serpentes
[Master Protein] Glutaminyl-peptide cyclotransferase OS=Daboia russelii OX=8707 GN=QC PE=2 SV=1	Serpentes
[Master Protein] Glutaminyl-peptide cyclotransferase OS=Naja naja OX=35670 GN=QPCT PE=3 SV=1	Serpentes
[Master Protein] Glutathione peroxidase OS=Thamnophis elegans OX=35005 PE=2 SV=1	Serpentes
[Master Protein] Golgi apparatus protein 1 OS=Pseudonaja textilis OX=8673 GN=GLG1 PE=4 SV=1	Serpentes
[Master Protein] Group III snake venom metalloproteinase (Fragment) OS=Echis ocellatus OX=99586 GN=Eoc00013 PE=2 SV=1	Serpentes
[Master Protein] Group III snake venom metalloproteinase (Fragment) OS=Echis ocellatus OX=99586 GN=Eoc00089 PE=2 SV=1	Serpentes
[Master Protein] Group III snake venom metalloproteinase OS=Echis ocellatus OX=99586 GN=Svmp3-Eoc13 PE=2 SV=1	Serpentes
[Master Protein] Hyaluronidase (Fragment) OS=Macrovipera lebetina OX=8709 PE=2 SV=1	Serpentes
[Master Protein] Ig-like domain-containing protein OS=Naja naja OX=35670 PE=4 SV=1	Serpentes
[Master Protein] Kunitz/BPTI inhibitor-1 OS=Vipera ammodytes ammodytes OX=8705 PE=3 SV=1	Serpentes
[Master Protein] Kunitz/BPTI inhibitor-2 OS=Vipera ammodytes ammodytes OX=8705 PE=3 SV=1	Serpentes
[Master Protein] Kunitz/BPTI inhibitor-3 OS=Vipera ammodytes ammodytes OX=8705 PE=3 SV=1	Serpentes
[Master Protein] L-amino acid oxidase B variant 2 OS=Echis coloratus OX=64175 PE=2 SV=1	Serpentes
[Master Protein] L-amino-acid oxidase (Fragment) OS=Vipera berus berus OX=31156 PE=1 SV=1	Serpentes
[Master Protein] L-amino-acid oxidase OS=Agkistrodon piscivorus OX=8715 PE=3 SV=1	Serpentes
[Master Protein] L-amino-acid oxidase OS=Daboia russelii OX=8707 PE=1 SV=1	Serpentes
[Master Protein] Lipase OS=Vipera anatolica senliki OX=2604287 PE=2 SV=1	Serpentes
[Master Protein] Mesencephalic astrocyte derived neurotrophic factor OS=Laticauda laticaudata OX=8630 GN=MANF PE=3 SV=1	Serpentes
[Master Protein] Metalloprotease (Fragment) OS=Echis pyramidum OX=8700 GN=EcHII PE=2 SV=1	Serpentes
[Master Protein] Metalloproteinase (Fragment) OS=Echis carinatus sochureki OX=124223 PE=2 SV=1	Serpentes
[Master Protein] Metalloproteinase (Type II) 1 OS=Agkistrodon contortrix contortrix OX=8713 PE=4 SV=1	Serpentes
[Master Protein] Metalloproteinase of class P-II MPII-1 OS=Vipera ammodytes ammodytes OX=8705 PE=2 SV=1	Serpentes
[Master Protein] Metalloproteinase of class P-II MPII-2 OS=Vipera ammodytes ammodytes OX=8705 PE=2 SV=1	Serpentes
[Master Protein] Metalloproteinase of class P-II MPII-3 OS=Vipera ammodytes ammodytes OX=8705 PE=2 SV=1	Serpentes
[Master Protein] Metalloproteinase of class P-III MPIII-1 OS=Vipera ammodytes ammodytes OX=8705 PE=2 SV=1	Serpentes
[Master Protein] Metalloproteinase of class P-III MPIII-2 OS=Vipera ammodytes ammodytes OX=8705 PE=2 SV=1	Serpentes
[Master Protein] Metalloproteinase of class P-III MPIII-4 OS=Vipera ammodytes ammodytes OX=8705 PE=2 SV=1	Serpentes
[Master Protein] Metalloproteinase of class P-III MPIII-5 OS=Vipera ammodytes ammodytes OX=8705 PE=2 SV=1	Serpentes
[Master Protein] Metalloproteinase OS=Echis carinatus sochureki OX=124223 PE=2 SV=1	Serpentes
[Master Protein] Metalloproteinase OS=Echis coloratus OX=64175 PE=2 SV=1	Serpentes
[Master Protein] Nerve growth factor 1 OS=Vipera anatolica senliki OX=2604287 PE=2 SV=1	Serpentes
[Master Protein] phospholipase A2 (Fragment) OS=Vipera aspis OX=8706 PE=3 SV=1	Serpentes
[Master Protein] Phospholipase B-like (Fragment) OS=Ophiophagus hannah OX=8665 GN=PLBD1 PE=3 SV=1	Serpentes
[Master Protein] Phospholipase B-like OS=Vipera ammodytes ammodytes OX=8705 PE=2 SV=1	Serpentes
[Master Protein] Pregnancy zone protein-like isoform X1 OS=Pantherophis guttatus OX=94885 GN=LOC117670021 PE=3 SV=1	Serpentes
[Master Protein] renin OS=Notechis scutatus OX=8663 GN=REN PE=3 SV=1	Serpentes
[Master Protein] Serine protease inhibitor 3 OS=Vipera anatolica senliki OX=2604287 PE=2 SV=1	Serpentes
[Master Protein] Serine protease VLSP-1 OS=Macrovipera lebetina OX=8709 PE=2 SV=1	Serpentes
[Master Protein] Serine proteinase (Fragment) OS=Echis ocellatus OX=99586 GN=Ser-1 PE=2 SV=1	Serpentes
[Master Protein] Serine proteinase SP-2 OS=Vipera ammodytes ammodytes OX=8705 PE=2 SV=1	Serpentes
[Master Protein] Serine proteinase SP-3 OS=Vipera ammodytes ammodytes OX=8705 PE=2 SV=1	Serpentes
[Master Protein] Serine proteinase SP-4 OS=Vipera ammodytes ammodytes OX=8705 PE=2 SV=1	Serpentes
[Master Protein] Serine proteinase SP-6 OS=Vipera ammodytes ammodytes OX=8705 PE=2 SV=1	Serpentes
[Master Protein] Serine proteinase SP-8 OS=Vipera ammodytes ammodytes OX=8705 PE=2 SV=1	Serpentes
[Master Protein] Serum albumin OS=Protobothrops flavoviridis OX=88087 GN=hsa PE=2 SV=1	Serpentes
[Master Protein] Serum albumin-like OS=Pantherophis guttatus OX=94885 GN=LOC117669029 PE=4 SV=1	Serpentes
[Master Protein] Snaclec coagulation factor X-activating enzyme light chain 2 OS=Macrovipera lebetina OX=8709 GN=LC2 PE=1 SV=1	Serpentes
[Master Protein] Snaclec VP12 subunit A (Fragment) OS=Daboia palaestinae OX=1170828 PE=1 SV=1	Serpentes
[Master Protein] Snaclec-5 OS=Vipera ammodytes ammodytes OX=8705 PE=2 SV=1	Serpentes
[Master Protein] Snaclec-7 OS=Vipera ammodytes ammodytes OX=8705 PE=2 SV=1	Serpentes
[Master Protein] Snaclec-8 OS=Vipera ammodytes ammodytes OX=8705 PE=2 SV=1	Serpentes
[Master Protein] Snake venom 5'-nucleotidase (Fragment) OS=Macrovipera lebetina OX=8709 PE=1 SV=1	Serpentes
[Master Protein] Snake venom metalloprotease 2 (Fragment) OS=Vipera anatolica senliki OX=2604287 PE=2 SV=1	Serpentes
[Master Protein] Snake venom serine protease BthaTL OS=Bothrops alternatus OX=64174 PE=2 SV=1	Serpentes
[Master Protein] Snake venom serine protease nikobin OS=Vipera berus nikolskii OX=1808362 GN=sp-VN PE=2 SV=1	Serpentes
[Master Protein] Snake venom serine protease OS=Agkistrodon piscivorus OX=8715 PE=3 SV=1	Serpentes
[Master Protein] Snake venom serine protease rhinocerase 4 (Fragment) OS=Bitis rhinoceros OX=715877 PE=1 SV=1	Serpentes
[Master Protein] Snake venom serine protease VaSP1 (Fragment) OS=Vipera ammodytes ammodytes OX=8705 PE=1 SV=1	Serpentes
[Master Protein] Snake venom vascular endothelial growth factor toxin vammin OS=Vipera ammodytes ammodytes OX=8705 PE=1 SV=2	Serpentes
[Master Protein] thioredoxin-dependent peroxiredoxin OS=Python bivittatus OX=176946 GN=PRDX4 PE=3 SV=1	Serpentes
[Master Protein] Thrombin-like enzyme contortrixobin OS=Agkistrodon contortrix contortrix OX=8713 PE=1 SV=1	Serpentes
[Master Protein] Thrombin-like enzyme gyroxin analog OS=Lachesis muta muta OX=8753 PE=1 SV=1	Serpentes
[Master Protein] Transferrin OS=Crotalus adamanteus OX=8729 PE=2 SV=1	Serpentes
[Master Protein] Vaa serine proteinase homolog 1 OS=Vipera ammodytes ammodytes OX=8705 PE=1 SV=1	Serpentes
[Master Protein] Vascular endothelial growth factor A OS=Echis coloratus OX=64175 PE=2 SV=1	Serpentes
[Master Protein] Venom nerve growth factor OS=Macrovipera lebetina OX=8709 PE=1 SV=2	Serpentes
[Master Protein] Venom phosphodiesterase CdcPDE OS=Crotalus durissus collilineatus OX=221569 PE=1 SV=1	Serpentes
[Master Protein] Venom phosphodiesterase OS=Macrovipera lebetina OX=8709 PE=1 SV=1	Serpentes
[Master Protein] Xaa-Pro aminopeptidase 2 OS=Boiga irregularis OX=92519 PE=3 SV=1	Serpentes
[Master Protein] Xaa-Pro aminopeptidase 2 OS=Notechis scutatus OX=8663 GN=XPNPEP2 PE=3 SV=1	Serpentes
[Master Protein] X-prolyl aminopeptidase 2 OS=Naja naja OX=35670 GN=XPNPEP2 PE=3 SV=1	Serpentes
[Master Protein] Zinc metalloproteinase/disintegrin OS=Macrovipera lebetina OX=8709 PE=1 SV=1	Serpentes
[Master Protein] Zinc metalloproteinase-disintegrin-like protein F1 OS=Vipera ammodytes ammodytes OX=8705 PE=1 SV=1	Serpentes
[Master Protein] Zinc metalloproteinase-disintegrin-like protein H4 subunit A OS=Vipera ammodytes ammodytes OX=8705 PE=1 SV=1	Serpentes
[Master Protein] Zinc metalloproteinase-disintegrin-like VLAIP-B OS=Macrovipera lebetina OX=8709 PE=1 SV=1	Serpentes
[Master Protein] Acidic phospholipase A2 ammodytin I1 OS=Vipera ammodytes ammodytes OX=8705 PE=2 SV=1	Vipera
[Master Protein] Amine oxidase OS=Vipera ammodytes ammodytes OX=8705 PE=2 SV=1	Vipera
[Master Protein] Ammodytin I2(A') variant OS=Vipera ammodytes ammodytes OX=8705 PE=2 SV=1	Vipera
[Master Protein] Ammodytin L(1'') isoform OS=Vipera ammodytes ammodytes OX=8705 PE=2 SV=1	Vipera
[Master Protein] Basic phospholipase A2 ammodytoxin A OS=Vipera ammodytes ammodytes OX=8705 PE=1 SV=2	Vipera
[Master Protein] Basic phospholipase A2 ammodytoxin B OS=Vipera ammodytes ammodytes OX=8705 PE=1 SV=2	Vipera
[Master Protein] Basic phospholipase A2 ammodytoxin C OS=Vipera ammodytes ammodytes OX=8705 PE=1 SV=1	Vipera
[Master Protein] Basic phospholipase A2 homolog ammodytin L OS=Vipera ammodytes ammodytes OX=8705 PE=1 SV=1	Vipera
[Master Protein] Coagulation factor X-activating enzyme heavy chain OS=Macrovipera lebetina OX=8709 PE=1 SV=1	Vipera
[Master Protein] C-type lectin snaclec-1 OS=Vipera ammodytes ammodytes OX=8705 PE=2 SV=1	Vipera
[Master Protein] C-type lectin snaclec-2 OS=Vipera ammodytes ammodytes OX=8705 PE=2 SV=1	Vipera
[Master Protein] C-type lectin snaclec-3 OS=Vipera ammodytes ammodytes OX=8705 PE=2 SV=1	Vipera
[Master Protein] C-type lectin snaclec-4 OS=Vipera ammodytes ammodytes OX=8705 PE=2 SV=1	Vipera
[Master Protein] C-type lectin-like Snaclec-9 OS=Vipera ammodytes ammodytes OX=8705 PE=2 SV=1	Vipera
[Master Protein] Cysteine-rich secretory protein CRISP-1 OS=Vipera ammodytes ammodytes OX=8705 PE=2 SV=1	Vipera
[Master Protein] Cysteine-rich venom protein OS=Vipera berus OX=31155 PE=1 SV=1	Vipera
[Master Protein] Dis-2 OS=Vipera ammodytes ammodytes OX=8705 PE=2 SV=1	Vipera
[Master Protein] Disintegrin CV-11-alpha OS=Cerastes vipera OX=8698 PE=2 SV=1	Vipera
[Master Protein] Disintegrin Dis-1 OS=Vipera ammodytes ammodytes OX=8705 PE=2 SV=1	Vipera
[Master Protein] Disintegrin VA6 OS=Vipera ammodytes ammodytes OX=8705 PE=1 SV=1	Vipera
[Master Protein] Disintegrin VLO5B OS=Macrovipera lebetina obtusa OX=209528 PE=1 SV=1	Vipera
[Master Protein] Disintegrin-like/cysteine-rich protein MPIII-3 OS=Vipera ammodytes ammodytes OX=8705 PE=1 SV=1	Vipera
[Master Protein] Glutaminyl-peptide cyclotransferase OS=Gloydius blomhoffii OX=242054 GN=QPCT PE=2 SV=1	Vipera
[Master Protein] Kunitz/BPTI inhibitor-1 OS=Vipera ammodytes ammodytes OX=8705 PE=3 SV=1	Vipera
[Master Protein] Kunitz/BPTI inhibitor-2 OS=Vipera ammodytes ammodytes OX=8705 PE=3 SV=1	Vipera
[Master Protein] Kunitz/BPTI inhibitor-3 OS=Vipera ammodytes ammodytes OX=8705 PE=3 SV=1	Vipera
[Master Protein] Kunitz-type serine protease inhibitor 3 OS=Vipera ammodytes ammodytes OX=8705 PE=1 SV=2	Vipera
[Master Protein] L-amino-acid oxidase (Fragment) OS=Vipera berus berus OX=31156 PE=1 SV=1	Vipera
[Master Protein] L-amino-acid oxidase BmooLAAO-I OS=Bothrops moojeni OX=98334 PE=1 SV=2	Vipera
[Master Protein] L-amino-acid oxidase OS=Vipera ammodytes ammodytes OX=8705 PE=1 SV=1	Vipera
[Master Protein] Metalloproteinase of class P-II MPII-1 OS=Vipera ammodytes ammodytes OX=8705 PE=2 SV=1	Vipera
[Master Protein] Metalloproteinase of class P-II MPII-2 OS=Vipera ammodytes ammodytes OX=8705 PE=2 SV=1	Vipera
[Master Protein] Metalloproteinase of class P-II MPII-3 OS=Vipera ammodytes ammodytes OX=8705 PE=2 SV=1	Vipera
[Master Protein] Metalloproteinase of class P-III MPIII-1 OS=Vipera ammodytes ammodytes OX=8705 PE=2 SV=1	Vipera
[Master Protein] Metalloproteinase of class P-III MPIII-2 OS=Vipera ammodytes ammodytes OX=8705 PE=2 SV=1	Vipera
[Master Protein] Metalloproteinase of class P-III MPIII-4 OS=Vipera ammodytes ammodytes OX=8705 PE=2 SV=1	Vipera
[Master Protein] Metalloproteinase of class P-III MPIII-5 OS=Vipera ammodytes ammodytes OX=8705 PE=2 SV=1	Vipera
[Master Protein] Neutral phospholipase A2 ammodytin I2 OS=Vipera ammodytes ammodytes OX=8705 PE=1 SV=2	Vipera
[Master Protein] Phospholipase B OS=Crotalus adamanteus OX=8729 PE=1 SV=1	Vipera
[Master Protein] Phospholipase B-like OS=Vipera ammodytes ammodytes OX=8705 PE=2 SV=1	Vipera
[Master Protein] Serine proteinase SP-2 OS=Vipera ammodytes ammodytes OX=8705 PE=2 SV=1	Vipera
[Master Protein] Serine proteinase SP-4 OS=Vipera ammodytes ammodytes OX=8705 PE=2 SV=1	Vipera
[Master Protein] Serine proteinase SP-6 OS=Vipera ammodytes ammodytes OX=8705 PE=2 SV=1	Vipera
[Master Protein] Serine proteinase SP-8 OS=Vipera ammodytes ammodytes OX=8705 PE=2 SV=1	Vipera
[Master Protein] Snaclec 3 OS=Daboia siamensis OX=343250 PE=2 SV=1	Vipera
[Master Protein] Snaclec A14 OS=Macrovipera lebetina OX=8709 PE=2 SV=1	Vipera
[Master Protein] Snaclec B7 (Fragment) OS=Macrovipera lebetina OX=8709 PE=2 SV=1	Vipera
[Master Protein] Snaclec VP12 subunit B OS=Daboia palaestinae OX=1170828 PE=1 SV=1	Vipera
[Master Protein] Snaclec-5 OS=Vipera ammodytes ammodytes OX=8705 PE=2 SV=1	Vipera
[Master Protein] Snaclec-7 OS=Vipera ammodytes ammodytes OX=8705 PE=2 SV=1	Vipera
[Master Protein] Snaclec-8 OS=Vipera ammodytes ammodytes OX=8705 PE=2 SV=1	Vipera
[Master Protein] Snake venom 5'-nucleotidase (Fragment) OS=Macrovipera lebetina OX=8709 PE=1 SV=1	Vipera
[Master Protein] Snake venom metalloproteinase lebetase-4 (Fragment) OS=Macrovipera lebetina OX=8709 PE=2 SV=1	Vipera
[Master Protein] Snake venom serine protease BthaTL OS=Bothrops alternatus OX=64174 PE=2 SV=1	Vipera
[Master Protein] Snake venom serine protease nikobin OS=Vipera berus nikolskii OX=1808362 GN=sp-VN PE=2 SV=1	Vipera
[Master Protein] Snake venom serine protease rhinocerase 4 (Fragment) OS=Bitis rhinoceros OX=715877 PE=1 SV=1	Vipera
[Master Protein] Snake venom vascular endothelial growth factor toxin vammin OS=Vipera ammodytes ammodytes OX=8705 PE=1 SV=2	Vipera
[Master Protein] Thrombin-like enzyme contortrixobin OS=Agkistrodon contortrix contortrix OX=8713 PE=1 SV=1	Vipera
[Master Protein] trypsin OS=Vipera ammodytes ammodytes OX=8705 PE=2 SV=1	Vipera
[Master Protein] Vaa serine proteinase homolog 1 OS=Vipera ammodytes ammodytes OX=8705 PE=1 SV=1	Vipera
[Master Protein] Vascular endothelial growth factor A OS=Vipera ammodytes ammodytes OX=8705 PE=2 SV=1	Vipera
[Master Protein] Vascular nerve growth factor OS=Vipera ammodytes ammodytes OX=8705 PE=2 SV=1	Vipera
[Master Protein] Venom nerve growth factor OS=Macrovipera lebetina OX=8709 PE=1 SV=2	Vipera
[Master Protein] Venom phosphodiesterase OS=Macrovipera lebetina OX=8709 PE=1 SV=1	Vipera
[Master Protein] Zinc metalloproteinase/disintegrin OS=Macrovipera lebetina OX=8709 PE=1 SV=1	Vipera
[Master Protein] Zinc metalloproteinase-disintegrin-like EoVMP2 OS=Echis ocellatus OX=99586 GN=Svmp3-Eoc22 PE=1 SV=1	Vipera
[Master Protein] Zinc metalloproteinase-disintegrin-like protein F1 OS=Vipera ammodytes ammodytes OX=8705 PE=1 SV=1	Vipera
[Master Protein] Zinc metalloproteinase-disintegrin-like protein H3 OS=Vipera ammodytes ammodytes OX=8705 PE=1 SV=1	Vipera
[Master Protein] Zinc metalloproteinase-disintegrin-like protein H4 subunit A OS=Vipera ammodytes ammodytes OX=8705 PE=1 SV=1	Vipera
[Master Protein] Zinc metalloproteinase-disintegrin-like VLAIP-B OS=Macrovipera lebetina OX=8709 PE=1 SV=1	Vipera
[Master Protein] Acidic phospholipase A2 ammodytin I1 OS=Vipera ammodytes ammodytes OX=8705 PE=2 SV=1	Vipera ammodytes
[Master Protein] Amine oxidase OS=Vipera ammodytes ammodytes OX=8705 PE=2 SV=1	Vipera ammodytes
[Master Protein] Ammodytin I2(A') isoform OS=Vipera ammodytes ammodytes OX=8705 PE=2 SV=1	Vipera ammodytes
[Master Protein] Ammodytin I2(A') variant OS=Vipera ammodytes ammodytes OX=8705 PE=2 SV=1	Vipera ammodytes
[Master Protein] Ammodytin L(1'') isoform OS=Vipera ammodytes ammodytes OX=8705 PE=2 SV=1	Vipera ammodytes
[Master Protein] Basic phospholipase A2 ammodytoxin A OS=Vipera ammodytes ammodytes OX=8705 PE=1 SV=2	Vipera ammodytes
[Master Protein] Basic phospholipase A2 ammodytoxin B OS=Vipera ammodytes ammodytes OX=8705 PE=1 SV=2	Vipera ammodytes
[Master Protein] Basic phospholipase A2 ammodytoxin C OS=Vipera ammodytes ammodytes OX=8705 PE=1 SV=1	Vipera ammodytes
[Master Protein] C-type lectin snaclec-1 OS=Vipera ammodytes ammodytes OX=8705 PE=2 SV=1	Vipera ammodytes
[Master Protein] C-type lectin snaclec-2 OS=Vipera ammodytes ammodytes OX=8705 PE=2 SV=1	Vipera ammodytes
[Master Protein] C-type lectin snaclec-3 OS=Vipera ammodytes ammodytes OX=8705 PE=2 SV=1	Vipera ammodytes
[Master Protein] C-type lectin snaclec-4 OS=Vipera ammodytes ammodytes OX=8705 PE=2 SV=1	Vipera ammodytes
[Master Protein] C-type lectin-like Snaclec-9 OS=Vipera ammodytes ammodytes OX=8705 PE=2 SV=1	Vipera ammodytes
[Master Protein] Cysteine-rich secretory protein CRISP-1 OS=Vipera ammodytes ammodytes OX=8705 PE=2 SV=1	Vipera ammodytes
[Master Protein] Dis-2 OS=Vipera ammodytes ammodytes OX=8705 PE=2 SV=1	Vipera ammodytes
[Master Protein] Disintegrin Dis-1 OS=Vipera ammodytes ammodytes OX=8705 PE=2 SV=1	Vipera ammodytes
[Master Protein] Disintegrin VA6 OS=Vipera ammodytes ammodytes OX=8705 PE=1 SV=1	Vipera ammodytes
[Master Protein] Disintegrin-like/cysteine-rich protein MPIII-3 OS=Vipera ammodytes ammodytes OX=8705 PE=1 SV=1	Vipera ammodytes
[Master Protein] Kunitz/BPTI inhibitor-1 OS=Vipera ammodytes ammodytes OX=8705 PE=3 SV=1	Vipera ammodytes
[Master Protein] Kunitz/BPTI inhibitor-2 OS=Vipera ammodytes ammodytes OX=8705 PE=3 SV=1	Vipera ammodytes
[Master Protein] Kunitz/BPTI inhibitor-3 OS=Vipera ammodytes ammodytes OX=8705 PE=3 SV=1	Vipera ammodytes
[Master Protein] L-amino-acid oxidase OS=Vipera ammodytes ammodytes OX=8705 PE=1 SV=1	Vipera ammodytes
[Master Protein] Metalloproteinase of class P-II MPII-1 OS=Vipera ammodytes ammodytes OX=8705 PE=2 SV=1	Vipera ammodytes
[Master Protein] Metalloproteinase of class P-II MPII-2 OS=Vipera ammodytes ammodytes OX=8705 PE=2 SV=1	Vipera ammodytes
[Master Protein] Metalloproteinase of class P-II MPII-3 OS=Vipera ammodytes ammodytes OX=8705 PE=2 SV=1	Vipera ammodytes
[Master Protein] Metalloproteinase of class P-III MPIII-1 OS=Vipera ammodytes ammodytes OX=8705 PE=2 SV=1	Vipera ammodytes
[Master Protein] Metalloproteinase of class P-III MPIII-2 OS=Vipera ammodytes ammodytes OX=8705 PE=2 SV=1	Vipera ammodytes
[Master Protein] Metalloproteinase of class P-III MPIII-4 OS=Vipera ammodytes ammodytes OX=8705 PE=2 SV=1	Vipera ammodytes
[Master Protein] Metalloproteinase of class P-III MPIII-5 OS=Vipera ammodytes ammodytes OX=8705 PE=2 SV=1	Vipera ammodytes
[Master Protein] Phospholipase B-like OS=Vipera ammodytes ammodytes OX=8705 PE=2 SV=1	Vipera ammodytes
[Master Protein] Serine proteinase SP-2 OS=Vipera ammodytes ammodytes OX=8705 PE=2 SV=1	Vipera ammodytes
[Master Protein] Serine proteinase SP-4 OS=Vipera ammodytes ammodytes OX=8705 PE=2 SV=1	Vipera ammodytes
[Master Protein] Serine proteinase SP-6 OS=Vipera ammodytes ammodytes OX=8705 PE=2 SV=1	Vipera ammodytes
[Master Protein] Serine proteinase SP-8 OS=Vipera ammodytes ammodytes OX=8705 PE=2 SV=1	Vipera ammodytes
[Master Protein] Snaclec-5 OS=Vipera ammodytes ammodytes OX=8705 PE=2 SV=1	Vipera ammodytes
[Master Protein] Snaclec-7 OS=Vipera ammodytes ammodytes OX=8705 PE=2 SV=1	Vipera ammodytes
[Master Protein] Snaclec-8 OS=Vipera ammodytes ammodytes OX=8705 PE=2 SV=1	Vipera ammodytes
[Master Protein] Snake venom vascular endothelial growth factor toxin vammin OS=Vipera ammodytes ammodytes OX=8705 PE=1 SV=2	Vipera ammodytes
[Master Protein] trypsin OS=Vipera ammodytes ammodytes OX=8705 PE=2 SV=1	Vipera ammodytes
[Master Protein] Vaa serine proteinase homolog 1 OS=Vipera ammodytes ammodytes OX=8705 PE=1 SV=1	Vipera ammodytes
[Master Protein] Vascular endothelial growth factor A OS=Vipera ammodytes ammodytes OX=8705 PE=2 SV=1	Vipera ammodytes
[Master Protein] Vascular nerve growth factor OS=Vipera ammodytes ammodytes OX=8705 PE=2 SV=1	Vipera ammodytes
[Master Protein] Zinc metalloproteinase-disintegrin-like protein F1 OS=Vipera ammodytes ammodytes OX=8705 PE=1 SV=1	Vipera ammodytes
[Master Protein] Zinc metalloproteinase-disintegrin-like protein H4 subunit A OS=Vipera ammodytes ammodytes OX=8705 PE=1 SV=1	Vipera ammodytes

## Sheet:  Pivotal table
Count of Database	Column Labels
Row Labels	Serpentes	Vipera	Vipera ammodytes	Grand Total
[Master Protein] 5'-nucleotidase (Fragment) OS=Vipera anatolica senliki OX=2604287 PE=2 SV=1	1			1
[Master Protein] 5'-nucleotidase OS=Bothriechis nigroviridis OX=88079 PE=3 SV=1	1			1
[Master Protein] Acidic phospholipase A2 ammodytin I1 OS=Vipera ammodytes ammodytes OX=8705 PE=2 SV=1		1	1	2
[Master Protein] Acidic phospholipase A2 PLA-1 OS=Eristicophis macmahoni OX=110227 PE=1 SV=1	1			1
[Master Protein] Adenomatous polyposis coli protein 2 OS=Python bivittatus OX=176946 GN=APC2 PE=3 SV=1	1			1
[Master Protein] Alanyl aminopeptidase, membrane OS=Laticauda laticaudata OX=8630 GN=ANPEP PE=3 SV=1	1			1
[Master Protein] Alpha-2-macroglobulin OS=Python bivittatus OX=176946 GN=LOC103057914 PE=3 SV=1	1			1
[Master Protein] Alpha-fibrinogenase OS=Macrovipera lebetina OX=8709 PE=1 SV=1	1			1
[Master Protein] Alpha-macroglobulin receptor-binding domain-containing protein (Fragment) OS=Micrurus spixii OX=129469 PE=3 SV=1	1			1
[Master Protein] Amine oxidase OS=Ovophis okinavensis OX=8769 PE=2 SV=1	1			1
[Master Protein] Amine oxidase OS=Vipera ammodytes ammodytes OX=8705 PE=2 SV=1	1	1	1	3
[Master Protein] Aminopeptidase A OS=Gloydius brevicaudus OX=259325 PE=1 SV=2	1			1
[Master Protein] Ammodytin I1(A) variant OS=Vipera aspis aspis OX=194601 PE=2 SV=1	1			1
[Master Protein] Ammodytin I1(C) variant OS=Vipera berus berus OX=31156 PE=2 SV=1	1			1
[Master Protein] Ammodytin I1(D) isoform OS=Vipera ammodytes meridionalis OX=73841 PE=2 SV=1	1			1
[Master Protein] Ammodytin I1(E) isoform OS=Vipera aspis aspis OX=194601 PE=2 SV=1	1			1
[Master Protein] Ammodytin I2(A') isoform OS=Vipera ammodytes ammodytes OX=8705 PE=2 SV=1			1	1
[Master Protein] Ammodytin I2(A) isoform OS=Vipera ammodytes ruffoi OX=246549 PE=2 SV=1	1			1
[Master Protein] Ammodytin I2(A') variant OS=Vipera ammodytes ammodytes OX=8705 PE=2 SV=1		1	1	2
[Master Protein] Ammodytin I2(C) isoform OS=Vipera ammodytes montandoni OX=235554 PE=2 SV=1	1			1
[Master Protein] Ammodytin L(1'') isoform OS=Vipera ammodytes ammodytes OX=8705 PE=2 SV=1	1	1	1	3
[Master Protein] Ammodytoxin B isoform OS=Vipera aspis aspis OX=194601 PE=2 SV=1	1			1
[Master Protein] Ammodytoxin C variant OS=Vipera aspis aspis OX=194601 PE=2 SV=1	1			1
[Master Protein] Basic phospholipase A2 ammodytoxin A OS=Vipera ammodytes ammodytes OX=8705 PE=1 SV=2		1	1	2
[Master Protein] Basic phospholipase A2 ammodytoxin B OS=Vipera ammodytes ammodytes OX=8705 PE=1 SV=2		1	1	2
[Master Protein] Basic phospholipase A2 ammodytoxin C OS=Vipera ammodytes ammodytes OX=8705 PE=1 SV=1		1	1	2
[Master Protein] Basic phospholipase A2 homolog ammodytin L OS=Vipera ammodytes ammodytes OX=8705 PE=1 SV=1		1		1
[Master Protein] BATXCTL10 OS=Bothrops atrox OX=8725 PE=2 SV=1	1			1
[Master Protein] Cadam10_SVMPIII-3 OS=Crotalus adamanteus OX=8729 PE=2 SV=1	1			1
[Master Protein] Coagulation factor X-activating enzyme heavy chain OS=Macrovipera lebetina OX=8709 PE=1 SV=1		1		1
[Master Protein] Coatomer subunit delta OS=Thamnophis sirtalis OX=35019 GN=ARCN1 PE=3 SV=1	1			1
[Master Protein] C-type lectin snaclec-1 OS=Vipera ammodytes ammodytes OX=8705 PE=2 SV=1	1	1	1	3
[Master Protein] C-type lectin snaclec-2 OS=Vipera ammodytes ammodytes OX=8705 PE=2 SV=1	1	1	1	3
[Master Protein] C-type lectin snaclec-3 OS=Vipera ammodytes ammodytes OX=8705 PE=2 SV=1	1	1	1	3
[Master Protein] C-type lectin snaclec-4 OS=Vipera ammodytes ammodytes OX=8705 PE=2 SV=1	1	1	1	3
[Master Protein] C-type lectin-like protein 3B OS=Macrovipera lebetina OX=8709 PE=2 SV=1	1			1
[Master Protein] C-type lectin-like protein 4B OS=Macrovipera lebetina OX=8709 PE=2 SV=1	1			1
[Master Protein] C-type lectin-like Snaclec-9 OS=Vipera ammodytes ammodytes OX=8705 PE=2 SV=1	1	1	1	3
[Master Protein] Cysteine-rich secretory protein CRISP-1 OS=Vipera ammodytes ammodytes OX=8705 PE=2 SV=1	1	1	1	3
[Master Protein] Cysteine-rich venom protein OS=Vipera berus OX=31155 PE=1 SV=1		1		1
[Master Protein] Deoxyribonuclease-2-alpha OS=Naja naja OX=35670 GN=DNASE2 PE=3 SV=1	1			1
[Master Protein] Dis-2 OS=Vipera ammodytes ammodytes OX=8705 PE=2 SV=1	1	1	1	3
[Master Protein] Disintegrin CV-11-alpha OS=Cerastes vipera OX=8698 PE=2 SV=1	1	1		2
[Master Protein] Disintegrin Dis-1 OS=Vipera ammodytes ammodytes OX=8705 PE=2 SV=1	1	1	1	3
[Master Protein] Disintegrin EMF10B OS=Eristicophis macmahoni OX=110227 PE=1 SV=1	1			1
[Master Protein] Disintegrin lebein-1-beta OS=Macrovipera lebetina OX=8709 PE=1 SV=1	1			1
[Master Protein] Disintegrin VA6 OS=Vipera ammodytes ammodytes OX=8705 PE=1 SV=1	1	1	1	3
[Master Protein] Disintegrin VLO5B OS=Macrovipera lebetina obtusa OX=209528 PE=1 SV=1	1	1		2
[Master Protein] Disintegrin-like/cysteine-rich protein MPIII-3 OS=Vipera ammodytes ammodytes OX=8705 PE=1 SV=1	1	1	1	3
[Master Protein] DSAIP (Fragment) OS=Daboia siamensis OX=343250 PE=2 SV=1	1			1
[Master Protein] Ectonucleotide pyrophosphatase/phosphodiesterase family member 3 OS=Python bivittatus OX=176946 GN=ENPP3 PE=3 SV=1	1			1
[Master Protein] Endonuclease domain-containing 1 protein-like isoform X1 OS=Notechis scutatus OX=8663 GN=LOC113427872 PE=4 SV=1	1			1
[Master Protein] Glutaminyl-peptide cyclotransferase OS=Daboia russelii OX=8707 GN=QC PE=2 SV=1	1			1
[Master Protein] Glutaminyl-peptide cyclotransferase OS=Gloydius blomhoffii OX=242054 GN=QPCT PE=2 SV=1		1		1
[Master Protein] Glutaminyl-peptide cyclotransferase OS=Naja naja OX=35670 GN=QPCT PE=3 SV=1	1			1
[Master Protein] Glutathione peroxidase OS=Thamnophis elegans OX=35005 PE=2 SV=1	1			1
[Master Protein] Golgi apparatus protein 1 OS=Pseudonaja textilis OX=8673 GN=GLG1 PE=4 SV=1	1			1
[Master Protein] Group III snake venom metalloproteinase (Fragment) OS=Echis ocellatus OX=99586 GN=Eoc00013 PE=2 SV=1	1			1
[Master Protein] Group III snake venom metalloproteinase (Fragment) OS=Echis ocellatus OX=99586 GN=Eoc00089 PE=2 SV=1	1			1
[Master Protein] Group III snake venom metalloproteinase OS=Echis ocellatus OX=99586 GN=Svmp3-Eoc13 PE=2 SV=1	1			1
[Master Protein] Hyaluronidase (Fragment) OS=Macrovipera lebetina OX=8709 PE=2 SV=1	1			1
[Master Protein] Ig-like domain-containing protein OS=Naja naja OX=35670 PE=4 SV=1	1			1
[Master Protein] Kunitz/BPTI inhibitor-1 OS=Vipera ammodytes ammodytes OX=8705 PE=3 SV=1	1	1	1	3
[Master Protein] Kunitz/BPTI inhibitor-2 OS=Vipera ammodytes ammodytes OX=8705 PE=3 SV=1	1	1	1	3
[Master Protein] Kunitz/BPTI inhibitor-3 OS=Vipera ammodytes ammodytes OX=8705 PE=3 SV=1	1	1	1	3
[Master Protein] Kunitz-type serine protease inhibitor 3 OS=Vipera ammodytes ammodytes OX=8705 PE=1 SV=2		1		1
[Master Protein] L-amino acid oxidase B variant 2 OS=Echis coloratus OX=64175 PE=2 SV=1	1			1
[Master Protein] L-amino-acid oxidase (Fragment) OS=Vipera berus berus OX=31156 PE=1 SV=1	1	1		2
[Master Protein] L-amino-acid oxidase BmooLAAO-I OS=Bothrops moojeni OX=98334 PE=1 SV=2		1		1
[Master Protein] L-amino-acid oxidase OS=Agkistrodon piscivorus OX=8715 PE=3 SV=1	1			1
[Master Protein] L-amino-acid oxidase OS=Daboia russelii OX=8707 PE=1 SV=1	1			1
[Master Protein] L-amino-acid oxidase OS=Vipera ammodytes ammodytes OX=8705 PE=1 SV=1		1	1	2
[Master Protein] Lipase OS=Vipera anatolica senliki OX=2604287 PE=2 SV=1	1			1
[Master Protein] Mesencephalic astrocyte derived neurotrophic factor OS=Laticauda laticaudata OX=8630 GN=MANF PE=3 SV=1	1			1
[Master Protein] Metalloprotease (Fragment) OS=Echis pyramidum OX=8700 GN=EcHII PE=2 SV=1	1			1
[Master Protein] Metalloproteinase (Fragment) OS=Echis carinatus sochureki OX=124223 PE=2 SV=1	1			1
[Master Protein] Metalloproteinase (Type II) 1 OS=Agkistrodon contortrix contortrix OX=8713 PE=4 SV=1	1			1
[Master Protein] Metalloproteinase of class P-II MPII-1 OS=Vipera ammodytes ammodytes OX=8705 PE=2 SV=1	1	1	1	3
[Master Protein] Metalloproteinase of class P-II MPII-2 OS=Vipera ammodytes ammodytes OX=8705 PE=2 SV=1	1	1	1	3
[Master Protein] Metalloproteinase of class P-II MPII-3 OS=Vipera ammodytes ammodytes OX=8705 PE=2 SV=1	1	1	1	3
[Master Protein] Metalloproteinase of class P-III MPIII-1 OS=Vipera ammodytes ammodytes OX=8705 PE=2 SV=1	1	1	1	3
[Master Protein] Metalloproteinase of class P-III MPIII-2 OS=Vipera ammodytes ammodytes OX=8705 PE=2 SV=1	1	1	1	3
[Master Protein] Metalloproteinase of class P-III MPIII-4 OS=Vipera ammodytes ammodytes OX=8705 PE=2 SV=1	1	1	1	3
[Master Protein] Metalloproteinase of class P-III MPIII-5 OS=Vipera ammodytes ammodytes OX=8705 PE=2 SV=1	1	1	1	3
[Master Protein] Metalloproteinase OS=Echis carinatus sochureki OX=124223 PE=2 SV=1	1			1
[Master Protein] Metalloproteinase OS=Echis coloratus OX=64175 PE=2 SV=1	1			1
[Master Protein] Nerve growth factor 1 OS=Vipera anatolica senliki OX=2604287 PE=2 SV=1	1			1
[Master Protein] Neutral phospholipase A2 ammodytin I2 OS=Vipera ammodytes ammodytes OX=8705 PE=1 SV=2		1		1
[Master Protein] phospholipase A2 (Fragment) OS=Vipera aspis OX=8706 PE=3 SV=1	1			1
[Master Protein] Phospholipase B OS=Crotalus adamanteus OX=8729 PE=1 SV=1		1		1
[Master Protein] Phospholipase B-like (Fragment) OS=Ophiophagus hannah OX=8665 GN=PLBD1 PE=3 SV=1	1			1
[Master Protein] Phospholipase B-like OS=Vipera ammodytes ammodytes OX=8705 PE=2 SV=1	1	1	1	3
[Master Protein] Pregnancy zone protein-like isoform X1 OS=Pantherophis guttatus OX=94885 GN=LOC117670021 PE=3 SV=1	1			1
[Master Protein] renin OS=Notechis scutatus OX=8663 GN=REN PE=3 SV=1	1			1
[Master Protein] Serine protease inhibitor 3 OS=Vipera anatolica senliki OX=2604287 PE=2 SV=1	1			1
[Master Protein] Serine protease VLSP-1 OS=Macrovipera lebetina OX=8709 PE=2 SV=1	1			1
[Master Protein] Serine proteinase (Fragment) OS=Echis ocellatus OX=99586 GN=Ser-1 PE=2 SV=1	1			1
[Master Protein] Serine proteinase SP-2 OS=Vipera ammodytes ammodytes OX=8705 PE=2 SV=1	1	1	1	3
[Master Protein] Serine proteinase SP-3 OS=Vipera ammodytes ammodytes OX=8705 PE=2 SV=1	1			1
[Master Protein] Serine proteinase SP-4 OS=Vipera ammodytes ammodytes OX=8705 PE=2 SV=1	1	1	1	3
[Master Protein] Serine proteinase SP-6 OS=Vipera ammodytes ammodytes OX=8705 PE=2 SV=1	1	1	1	3
[Master Protein] Serine proteinase SP-8 OS=Vipera ammodytes ammodytes OX=8705 PE=2 SV=1	1	1	1	3
[Master Protein] Serum albumin OS=Protobothrops flavoviridis OX=88087 GN=hsa PE=2 SV=1	1			1
[Master Protein] Serum albumin-like OS=Pantherophis guttatus OX=94885 GN=LOC117669029 PE=4 SV=1	1			1
[Master Protein] Snaclec 3 OS=Daboia siamensis OX=343250 PE=2 SV=1		1		1
[Master Protein] Snaclec A14 OS=Macrovipera lebetina OX=8709 PE=2 SV=1		1		1
[Master Protein] Snaclec B7 (Fragment) OS=Macrovipera lebetina OX=8709 PE=2 SV=1		1		1
[Master Protein] Snaclec coagulation factor X-activating enzyme light chain 2 OS=Macrovipera lebetina OX=8709 GN=LC2 PE=1 SV=1	1			1
[Master Protein] Snaclec VP12 subunit A (Fragment) OS=Daboia palaestinae OX=1170828 PE=1 SV=1	1			1
[Master Protein] Snaclec VP12 subunit B OS=Daboia palaestinae OX=1170828 PE=1 SV=1		1		1
[Master Protein] Snaclec-5 OS=Vipera ammodytes ammodytes OX=8705 PE=2 SV=1	1	1	1	3
[Master Protein] Snaclec-7 OS=Vipera ammodytes ammodytes OX=8705 PE=2 SV=1	1	1	1	3
[Master Protein] Snaclec-8 OS=Vipera ammodytes ammodytes OX=8705 PE=2 SV=1	1	1	1	3
[Master Protein] Snake venom 5'-nucleotidase (Fragment) OS=Macrovipera lebetina OX=8709 PE=1 SV=1	1	1		2
[Master Protein] Snake venom metalloprotease 2 (Fragment) OS=Vipera anatolica senliki OX=2604287 PE=2 SV=1	1			1
[Master Protein] Snake venom metalloproteinase lebetase-4 (Fragment) OS=Macrovipera lebetina OX=8709 PE=2 SV=1		1		1
[Master Protein] Snake venom serine protease BthaTL OS=Bothrops alternatus OX=64174 PE=2 SV=1	1	1		2
[Master Protein] Snake venom serine protease nikobin OS=Vipera berus nikolskii OX=1808362 GN=sp-VN PE=2 SV=1	1	1		2
[Master Protein] Snake venom serine protease OS=Agkistrodon piscivorus OX=8715 PE=3 SV=1	1			1
[Master Protein] Snake venom serine protease rhinocerase 4 (Fragment) OS=Bitis rhinoceros OX=715877 PE=1 SV=1	1	1		2
[Master Protein] Snake venom serine protease VaSP1 (Fragment) OS=Vipera ammodytes ammodytes OX=8705 PE=1 SV=1	1			1
[Master Protein] Snake venom vascular endothelial growth factor toxin vammin OS=Vipera ammodytes ammodytes OX=8705 PE=1 SV=2	1	1	1	3
[Master Protein] thioredoxin-dependent peroxiredoxin OS=Python bivittatus OX=176946 GN=PRDX4 PE=3 SV=1	1			1
[Master Protein] Thrombin-like enzyme contortrixobin OS=Agkistrodon contortrix contortrix OX=8713 PE=1 SV=1	1	1		2
[Master Protein] Thrombin-like enzyme gyroxin analog OS=Lachesis muta muta OX=8753 PE=1 SV=1	1			1
[Master Protein] Transferrin OS=Crotalus adamanteus OX=8729 PE=2 SV=1	1			1
[Master Protein] trypsin OS=Vipera ammodytes ammodytes OX=8705 PE=2 SV=1		1	1	2
[Master Protein] Vaa serine proteinase homolog 1 OS=Vipera ammodytes ammodytes OX=8705 PE=1 SV=1	1	1	1	3
[Master Protein] Vascular endothelial growth factor A OS=Echis coloratus OX=64175 PE=2 SV=1	1			1
[Master Protein] Vascular endothelial growth factor A OS=Vipera ammodytes ammodytes OX=8705 PE=2 SV=1		1	1	2
[Master Protein] Vascular nerve growth factor OS=Vipera ammodytes ammodytes OX=8705 PE=2 SV=1		1	1	2
[Master Protein] Venom nerve growth factor OS=Macrovipera lebetina OX=8709 PE=1 SV=2	1	1		2
[Master Protein] Venom phosphodiesterase CdcPDE OS=Crotalus durissus collilineatus OX=221569 PE=1 SV=1	1			1
[Master Protein] Venom phosphodiesterase OS=Macrovipera lebetina OX=8709 PE=1 SV=1	1	1		2
[Master Protein] Xaa-Pro aminopeptidase 2 OS=Boiga irregularis OX=92519 PE=3 SV=1	1			1
[Master Protein] Xaa-Pro aminopeptidase 2 OS=Notechis scutatus OX=8663 GN=XPNPEP2 PE=3 SV=1	1			1
[Master Protein] X-prolyl aminopeptidase 2 OS=Naja naja OX=35670 GN=XPNPEP2 PE=3 SV=1	1			1
[Master Protein] Zinc metalloproteinase/disintegrin OS=Macrovipera lebetina OX=8709 PE=1 SV=1	1	1		2
[Master Protein] Zinc metalloproteinase-disintegrin-like EoVMP2 OS=Echis ocellatus OX=99586 GN=Svmp3-Eoc22 PE=1 SV=1		1		1
[Master Protein] Zinc metalloproteinase-disintegrin-like protein F1 OS=Vipera ammodytes ammodytes OX=8705 PE=1 SV=1	1	1	1	3
[Master Protein] Zinc metalloproteinase-disintegrin-like protein H3 OS=Vipera ammodytes ammodytes OX=8705 PE=1 SV=1		1		1
[Master Protein] Zinc metalloproteinase-disintegrin-like protein H4 subunit A OS=Vipera ammodytes ammodytes OX=8705 PE=1 SV=1	1	1	1	3
[Master Protein] Zinc metalloproteinase-disintegrin-like VLAIP-B OS=Macrovipera lebetina OX=8709 PE=1 SV=1	1	1		2
Grand Total	118	70	44	232
